# Supplementary material for: A selective and orally bioavailable VHL-recruiting PROTAC achieves SMARCA2 degradation in vivo
Source: Nat Commun. 2022 Oct 10;13:5969. doi: 10.1038/s41467-022-33430-6 (PMC9551036; doi:10.1038/s41467-022-33430-6)
Supplement: Supplementary file 3 — Supplementary Dataset 1 [file 41467_2022_33430_MOESM3_ESM.xlsx]

## Sheet: Tabelle1
Supplementary Data 1: Measurement of binding affinities towards SMARCA2BD and SMARCA4BD ± VHL-ElonginC-ElonginB complex (VCB), cooperativities (α) and ternary complex half-lives via SPR, errors are ± standard deviation with repeats (n) specified in brackets. (α) is calculated as ratio between SMARCA KD / SMARCA KD +VCB values measured in the same run, respectively. Source data are provided as a S…
Compound	VCB KD (nM)	VCB t1/2 (s)	VCB + SMARCA2 KD (nM)	VCB_SMARCA2 t1/2 (s)	alpha	VCB + SMARCA4 KD (nM)	VCB SMARCA4 t1/2 (s)	alpha	SMARCA2 KD (nM)	SMARCA2 t1/2 (s)	SMARCA4 KD (nM)	SMARCA4 t1/2 (s)
compound 1	-	-	-	-	-	-	-	-	1058 ± 258	1.4	1683 ± 317	1.3
									(n = 3)		(n = 3)
compound 2	-	-	-	-	-	-	-	-	1159 ± 421	3.7	2750 ± 455	-
									(n = 6)		(n = 5)
compound 3	-	-	-	-	-	-	-	-	46 ± 5	7.7	58 ± 10	6.5
									(n = 3)		(n = 3)
compound 4	-	-	-	-	-	-	-	-	-	-	-	-
compound 5	24 ± 22	86.7	340 ± 71	24.7	0.1	182 ± 6	30	0.1	79 ± 17	15.3	136 ± 27	10.4
	(n = 4)		(n = 3)			(n = 3)			(n = 3)		(n = 3)
compound 6	11 ± 5	67.1	17 ± 2	113.8	0.6	9 ± 1	135.2	1.2	79 ± 8	16.6	124 ± 22	11.7
	(n = 4)		(n = 3)			(n = 3)			(n = 3)		(n = 3)
compound 7	>2,000	-	-	-	-	-	-	-	81 ± 3	17.8	147 ± 11	12.2
	(n = 2)								(n = 3)		(n = 3)
compound 8	28 ± 13	30.3	50 ± 9	68.4	0.6	46 ± 2	47	0.6	148 ± 17	4.8	235 ± 13	4.1
	(n = 4)		(n = 3)			(n = 3)			(n = 3)		(n = 3)
compound 9	34 ± 6	28.2	210 ± 83	42.6	0.2	180 ± 13	26.3	0.2	263 ± 9	3.1	505 ± 184	4.9
	(n = 4)		(n = 3)			(n = 3)			(n = 3)		(n = 3)
compound 10	124 ± 97	18.7	159 ± 80	70.1	0.8	172 ± 115	19.1	0.7	222 ± 6	3.7	381 ± 28	2.7
	(n = 4)		(n = 3)			(n = 3)			(n = 3)		(n = 3)
compound 11	9 ± 3	133	37 ± 12	103	0.3	18 ± 2	105.6	0.6	144 ± 4	9.4	297 ± 147	6.5
	(n = 9)		(n = 2)			(n = 3)			(n = 3)		(n = 3)
ACBI2	28 ± 35	117.7	44 ± 11	87.3	0.8	24 ± 4	95.3	1.4	208 ± 39	24.9	314 ± 76	11.4
	(n = 8)		(n = 3)			(n = 3)			(n = 3)		(n = 3)
compound 12	629 ± 88	-	-	-	-	-	-	-	214 ± 15	10.7	362 ± 52	7.6
	(n = 2)								(n = 3)		(n = 3)
compound 13	-	-	-	-	-	-	-	-	24533 ± 2173	-	35600 ± 346	-
									(n = 3)		(n = 3)
compound 14	-	-	-	-	-	-	-	-	-	-	-	-
compound 15	-	-	-	-	-	-	-	-	9003 ± 526	-	11967 ± 902	-
									(n = 3)		(n = 3)
compound 16	-	-	-	-	-	-	-	-	17900 ± 917	-	22067 ± 1234	-
									(n = 3)		(n = 3)
compound 17	-	-	-	-	-	-	-	-	-	-	-	-
compound 18	-	-	-	-	-	-	-	-	558 ± 132	8.8	672 ± 85	7.3
									(n = 3)		(n = 3)
compound 19	-	-	-	-	-	-	-	-	64 ± 4	25.7	138 ± 43	11.4
									(n = 3)		(n = 3)
compound 20	9 ± 7	155.4	97 ± 10	31.8	0.1	67 ± 3	38.4	0.1	104 ± 6	11.3	182 ± 23	7.5
	(n = 4)		(n = 3)			(n = 3)			(n = 3)		(n = 3)
compound 21	21 ± 5	26.9	58 ± 8	39.2	0.4	16 ± 11	58.1	1.3	680 ± 121	1.5	863 ± 179	-
	(n = 4)		(n = 3)			(n = 3)			(n = 3)		(n = 3)
compound 22	39 ± 16	21.5	77 ± 14	52.9	0.5	26 ± 2	93.2	1.5	1102 ± 433	1.5	1430 ± 339	1.9
	(n = 4)		(n = 3)			(n = 3)			(n = 3)		(n = 3)
compound 23	16 ± 8	97.6	120 ± 8	23.3	0.1	84 ± 1	30.4	0.2	94 ± 11	15.3	169 ± 76	16.6
	(n = 4)		(n = 3)			(n = 3)			(n = 3)		(n = 3)
compound 24	-	-	-	-	-	-	-	-	-	-	-	-
compound 25	6 ± 1	82.9	36 ± 15	75.3	0.2	14 ± 2	96.8	0.4	93 ± 3	10.6	153 ± 10	3.6
	(n = 3)		(n = 3)			(n = 3)			(n = 3)		(n = 3)
compound 26	76 ± 46	16.4	95 ± 37	81.4	0.8	116 ± 16	32.1	0.7	118 ± 5	6.7	210 ± 17	4.5
	(n = 4)		(n = 3)			(n = 3)			(n = 3)		(n = 3)
compound 27	12 ± 9	75	26 ± 0	72.5	0.5	18 ± 1	66.2	0.7	217 ± 30	3.7	388 ± 96	2.8
	(n = 4)		(n = 3)			(n = 3)			(n = 3)		(n = 3)
compound 28	55 ± 29	25.4	120 ± 34	70.2	0.5	73 ± 13	76.8	0.8	196 ± 3	5.4	278 ± 14	4
	(n = 9)		(n = 3)			(n = 3)			(n = 3)		(n = 3)
compound 29	13 ± 7	92.2	20 ± 4	141.7	0.6	11 ± 1	141.1	1.1	255 ± 42	9.1	397 ± 49	6.5
	(n = 6)		(n = 3)			(n = 3)			(n = 3)		(n = 3)
compound 30	29 ± 8	55.7	86 ± 22	62.1	0.3	45 ± 6	65.1	0.6	325 ± 31	11.5	579 ± 89	7.8
	(n = 4)		(n = 3)			(n = 3)			(n = 3)		(n = 3)
compound 31	37 ± 28	38	175 ± 79	27.4	0.2	69 ± 8	34.1	0.5	45 ± 3	21.2	92 ± 17	13.3
	(n = 4)		(n = 3)			(n = 3)			(n = 3)		(n = 3)
