# Supplementary material for: A selective and orally bioavailable VHL-recruiting PROTAC achieves SMARCA2 degradation in vivo
Source: Nat Commun. 2022 Oct 10;13:5969. doi: 10.1038/s41467-022-33430-6 (PMC9551036; doi:10.1038/s41467-022-33430-6)
Supplement: Supplementary file 4 — Supplementary Dataset 2 [file 41467_2022_33430_MOESM4_ESM.xlsx]

## Sheet: Tabelle1
Supplementary Data 2: Measurement of target protein degradation (all columns except rightmost) or cell proliferation (rightmost column; CellTiter Glo) in cancer cell lines. Data represent means with errors stated as ± standard deviation with repeats (n) specified in brackets. Source data are provided as a Source Data file.
Compound	Cellular degradation / proliferation
	RKO (18 h)	RKO (18 h)	RKO (18 h)	RKO (18 h)	RKO (4 h)	RKO (4 h)	RKO (4 h)	RKO (4 h)	NCI-H1568 (4 h)	NCI-H1568 (4 h)	NCI-H1568 (168 h)
	SMARCA2 DC50 (nM)	SMARCA2 Dmax (%)	SMARCA4 DC50 (nM)	SMARCA4 Dmax (%)	SMARCA2 DC50 (nM)	SMARCA2 Dmax (%)	SMARCA4 DC50 (nM)	SMARCA4 Dmax (%)	SMARCA2 DC50 (nM)	SMARCA2 Dmax (%)	EC50 (nM)
compound 1	>25,000	-	>25,000	-	>25,000	-	>25,000	-	-	-	1,097 ± 2,505
	(n = 3)		(n = 3)		(n = 3)		(n = 3)				(n = 3)
compound 2	>25,000	-	>25,000	-	>25,000	-	>25,000	-	-	-	>10,000
	(n = 3)		(n = 3)		(n = 3)		(n = 3)				(n = 3)
compound 3	22,348 ± 2,456	-	11,377 ± 4,483	82 ± 32	>25,000	-	>25,000	-	>2,500	-	1,259 ± 1,644
	(n = 3)		(n = 3)	(n = 3)	(n = 3)		(n = 3)		(n = 3)		(n = 6)
compound 4	-	-	-	-	-	-	-	-	-	-	-
compound 5	78 ± 31	46 ± 9	>25,000	-	>25,000	-	>25,000	-	-	-	175 ± 40
	(n = 3)	(n = 3)	(n = 3)		(n = 3)		(n = 3)				(n = 3)
compound 6	1 ± 1	84 ± 4	6 ± 2	89 ± 4	2 ± 1	77 ± 6	5 ± 2	86 ± 5	5 ± 3	94 ± 5	2 ± 750
	(n = 2)	(n = 2)	(n = 3)	(n = 3)	(n = 3)	(n = 3)	(n = 4)	(n = 4)	(n = 3)	(n = 3)	(n = 37)
compound 7	10,423 ± 7,064	93 ± 12	8,162 ± 1,347	91 ± 8	>25,000	-	>25,000	-	-	-	416 ± 319
	(n = 3)	(n = 3)	(n = 3)	(n = 3)	(n = 3)		(n = 3)				(n = 6)
compound 8	10 ± 2	80 ± 8	>25,000	-	23 ± 8	75 ± 8	>25,000	-	50 ± 7	85 ± 4	25 ± 19
	(n = 3)	(n = 3)	(n = 3)		(n = 4)	(n = 3)	(n = 3)		(n = 3)	(n = 3)	(n = 6)
compound 9	5 ± 1	76 ± 10	1,779 ± 1,802	88 ± 16	12 ± 4	72 ± 7	>25,000	-	32 ± 17	92 ± 8	45 ± 51
	(n = 1)	(n = 3)	(n = 2)	(n = 2)	(n = 4)	(n = 4)	(n = 4)		(n = 3)	(n = 3)	(n = 3)
compound 10	3 ± 3	82 ± 5	174 ± 72	68 ± 15	6 ± 3	70 ± 2	83 ± 22	34 ± 6	-	-	16 ± 7
	(n = 3)	(n = 3)	(n = 3)	(n = 3)	(n = 4)	(n = 4)	(n = 2)	(n = 2)			(n = 3)
compound 11	1 ± 0.1	87 ± 2	12 ± 3	78 ± 11	2 ± 1	73 ± 6	15 ± 9	53 ± 16	8 ± 4	90 ± 0.3	7 ± 3
	(n = 4)	(n = 4)	(n = 5)	(n = 5)	(n = 4)	(n = 4)	(n = 4)	(n = 4)	(n = 3)	(n = 3)	(n = 6)
ACBI2	1 ± 1	81 ± 7	32 ± 12	67 ± 8	4 ± 1	71 ± 2	>25,000	-	13 ± 14	86 ± 6	7 ± 4
	(n = 7)	(n = 7)	(n = 9)	(n = 9)	(n = 4)	(n = 4)	(n = 4)		(n = 3)	(n = 3)	(n = 6)
compound 12	7,516 423 ± 2,993	82 ± 16	5,828 ± 1,535	94 ± 7	>25,000	-	>25,000	-	-	-	236 ± 175
	(n = 3)	(n = 3)	(n = 3)	(n = 3)	(n = 3)		(n = 3)				(n = 6)
compound 13	>25,000	-	>25,000	-	>25,000	-	>25,000	-	-	-	>10,000
	(n = 3)		(n = 3)		(n = 3)		(n = 3)				(n = 6)
compound 14	>25,000	-	>25,000	-	>25,000	-	>25,000	-	-	-	>10,000
	(n = 3)		(n = 3)		(n = 3)		(n = 3)				(n = 6)
compound 15	>25,000	-	>25,000	-	>25,000	-	>25,000	-	-	-	>10,000
	(n = 3)		(n = 3)		(n = 3)		(n = 3)				(n = 6)
compound 16	>25,000	-	>25,000	-	>25,000	-	>25,000	-	-	-	>10,000
	(n = 3)		(n = 3)		(n = 3)		(n = 3)				(n = 6)
compound 17	>25,000	-	>25,000	-	>25,000	-	>25,000	-	-	-	>10,000
	(n = 3)		(n = 3)		(n = 3)		(n = 3)				(n = 6)
compound 18	>25,000	-	>25,000	-	>25,000	-	>25,000	-	-	-	>10,000
	(n = 3)		(n = 3)		(n = 3)		(n = 3)				(n = 3)
compound 19	>25,000	-	>25,000	-	>25,000	-	>25,000	-			564 ± 384
	(n = 3)		(n = 3)		(n = 3)		(n = 3)				(n = 3)
compound 20	>25,000	-	>25,000	-	>25,000	-	>25,000	-	>2,500	-	74 ± 52
	(n = 3)		(n = 3)		(n = 3)		(n = 3)		(n = 3)		(n = 3)
compound 21	106 ± 38	67± 8	83 ± 78	75 ± 3	>25,000	-	21 ± 19	61 ± 16	-	-	223 ± 30
	(n = 3)	(n = 3)	(n = 3)	(n = 3)	(n = 3)		(n = 3)	(n = 3)			(n = 3)
compound 22	148 ± 97	75 ± 8	77 ± 67	89 ± 5	175 ± 165	71 ± 25	54 ± 47	84 ± 1	-	-	187 ± 76
	(n = 3)	(n = 3)	(n = 3)	(n = 3)	(n = 3)	(n = 3)	(n = 3)	(n = 3)			(n = 3)
compound 23	39 ± 10	37 ± 5	1,260 ± 2,657	76 ± 30	>25,000	-	>25,000	-	-	-	104 ± 27
	(n = 3)	(n = 3)	(n = 3)	(n = 3)	(n = 3)		(n = 3)				(n = 3)
compound 24	-	-	-	-	-	-	-	-	-	-	-
compound 25	3 ± 1	80 ± 6	40 ± 16	52 ± 21	3 ± 1	66 ± 5	83 ± 22	34 ± 6	-	-	7 ± 4
	(n = 3)	(n = 2)	(n = 3)	(n = 3)	(n = 3)	(n = 3)	(n = 2)	(n = 2)			(n = 3)
compound 26	6 ± 2	82 ± 4	83 ± 21	82 ± 5	12 ± 7	77 ± 3	81 ± 14	61 ± 15	-	-	33 ± 25
	(n = 3)	(n = 3)	(n = 3)	(n = 3)	(n = 4)	(n = 4)	(n = 3)	(n = 3)			(n = 3)
compound 27	2 ± 1	85 ± 3	29 ± 6	83 ± 7	5 ± 2	70 ± 7	42 ± 3	55 ± 2	-	-	13 ± 1
	(n = 3)	(n = 3)	(n = 3)	(n = 3)	(n = 4)	(n = 4)	(n = 3)	(n = 3)			(n = 3)
compound 28	5 ± 2	76 ± 11	159 ± 57	14 ± 42	17 ± 8	69 ± 4	>25,000	-	18 ± 13	94 ± 6	16 ± 5
	(n = 4)	(n = 4)	(n = 3)	(n = 3)	(n = 4)	(n = 4)	(n = 4)		(n = 3)	(n = 3)	(n = 6)
compound 29	1 ± 0.1	84 ± 4	11 ± 3	87 ± 6	2 ± 1	74 ± 2	15 ± 6	68 ± 6	-	-	5 ± 2
	(n = 4)	(n = 4)	(n = 6)	(n = 9)	(n = 4)	(n = 4)	(n = 4)	(n = 4)			(n = 5)
compound 30	3 ± 1	82 ± 5	73 ± 35	72 ± 7	8 ± 2	74 ± 5	>25,000	-	-	-	12 ± 6
	(n = 4)	(n = 4)	(n = 3)	(n = 3)	(n = 2)	(n = 2)	(n = 3)				(n = 4)
compound 31	3 ± 1	83 ± 4	29 ± 15	76 ± 4	4 ± 0.2	72 ± 7	18 ± 14	53 ± 15	-	-	18 ± 7
	(n = 3)	(n = 3)	(n = 3)	(n = 3)	(n = 4)	(n = 4)	(n = 4)	(n = 4)			(n = 3)
