# Supplementary material for: A selective and orally bioavailable VHL-recruiting PROTAC achieves SMARCA2 degradation in vivo
Source: Nat Commun. 2022 Oct 10;13:5969. doi: 10.1038/s41467-022-33430-6 (PMC9551036; doi:10.1038/s41467-022-33430-6)
Supplement: Supplementary file 5 — Supplementary Dataset 3 [file 41467_2022_33430_MOESM5_ESM.xlsx]

## Sheet: Tabelle1
Supplementary Data 3: Measurement of PROTAC cooperativity (α) and ternary complex affinity (ternary EC50) via TR-FRET – competition for SMARCA2BD, SMARCA4BD and PBRM1BD5 ± VCB, respectively. PROTAC cooperativity (α) is calculated as ratio between TR-FRET EC50 / TR-FRET EC50 +VCB values measured in the same run for SMARCA2BD, SMARCA4BD and PBRM1BD5, respectively. Data represent means with errors s…
Compound	TR-FRET
	SMARCA2BD	Ternary SMARCA2BD	α	SMARCA4BD	Ternary SMARCA4BD	α	PBRM1BD	Ternary PBRM1BD	α
	EC50 (nM)	EC50 (nM)		EC50 (nM)	EC50 (nM)		EC50 (nM)	EC50 (nM)
		(PROTAC + VCB)			(PROTAC + VCB)			(PROTAC + VCB)
compound 1	425 ± 11	389 ± 31	-	857 ± 64	844 ± 42	-	134 ± 28	131 ± 8	-
	(n = 3)	(n = 3)		(n = 3)	(n = 3) -		(n = 3)	(n = 3)
compound 2	1,774 ± 254	1,954 ± 393	-	2,400 ± 417	2,321 ± 257	-	1,000 ± 75	959 ± 53	-
	(n = 4)	(n = 4)		(n = 3)	(n = 3)		(n = 3)	(n = 3)
compound 3	48 ± 17	48 ± 17	-	107 ± 29	108 ± 30	-	31 ± 12	31 ± 11	-
	(n = 189)	(n = 189)		(n = 40)	(n = 43)		(n = 42)	(n = 43)
compound 4	88	74	1.2	-	-	-	-	-	-
	(n = 1)	(n = 1)	(n = 1)
compound 5	98 ± 17	127 ± 43	0.8 ± 0.2	203 ± 29	226 ± 67	0.9 ± 0.2	42 ± 3	20 ± 3	2.0 ± 0.2
	(n = 4)	(n = 4)	(n = 4)	(n = 4)	(n = 4)	(n = 4)	(n = 4)	(n = 4)	(n = 4)
compound 6	57 ± 11	14 ± 5	4.1 ± 1.2	127 ± 39	44 ± 14	2.9 ± 0.1	20 ± 5	2 ± 0.4	9.6 ± 2.6
	(n = 9)	(n = 7)	(n = 7)	(n = 5)	(n = 5)	(n = 5)	(n = 6)	(n = 6)	(n = 6)
compound 7	76 ± 4	80 ± 5	1.0 ± 0.0	147 ± 15	165 ± 13	0.9 ± 0.0	24 ± 2	29 ± 3	0.8 ± 0.1
	(n = 3)	(n = 3)	(n = 3)	(n = 3)	(n = 3)	(n = 3)	(n = 3)	(n = 3)	(n = 3)
compound 8	82 ± 17	25 ± 19	3.9 ± 1.0	189 ± 25	100 ± 45	1.8 ± 0.4	30 ± 3	6 ± 1	5.3 ± 0.5
	(n = 10)	(n = 10)	(n = 9)	(n = 5)	(n = 6)	(n = 5)	(n = 5)	(n = 5)	(n = 5)
compound 9	143 ± 27	21 ± 5	7.0 ± 2.6	265 ± 34	105 ± 20	2.2 ± 0.2	34 ± 4	7 ± 3	5.5 ± 1.7
	(n = 9)	(n = 10)	(n = 9)	(n = 3)	(n = 5)	(n = 3)	(n = 5)	(n = 6)	(n = 5)
compound 10	150 ± 52	15 ± 9	10.1 ± 3.8	191 ± 85	70 ± 16	2.6 ± 0.8	31 ± 1	8 ± 1	4.2 ± 0.4
	(n = 6)	(n = 7)	(n = 6)	(n = 3)	(n = 4)	(n = 3)	(n = 3)	(n = 4)	(n = 3)
compound 11	123 ± 45	25 ± 6	5.3 ± 2.1	279 ± 40	67 ± 9	4.2 ± 0.4	41 ± 8	4 ± 1	11.9 ± 1.3
	(n = 13)	(n = 11)	(n = 11)	(n = 3)	(n = 3)	(n = 3)	(n = 4)	(n = 3)	(n = 3)
ACBI2	172 ± 109	42 ± 2	4.6 ± 2.2	314 ± 121	86 ± 11	3.7 ± 0.8	67 ± 9	5 ± 1	13.8 ± 1.5
	(n = 5)	(n = 5)	(n = 5)	(n = 3)	(n = 3)	(n = 3)	(n = 3)	(n = 3)	(n = 3)
compound 12	203 ± 65	181 ± 44	1.1 ± 0.3	347 ± 41	367 ± 38	0.9 ± 0.1	75 ± 6	78 ± 7	1.0 ± 0.0
	(n = 4)	(n = 4)	(n = 4)	(n = 3)	(n = 3)	(n = 3)	(n = 3)	(n = 3)	(n = 3)
compound 13	>10,000	-	-	>10,000	-	-	>10,000	-	-
	(n = 3)			(n = 3)			(n = 3)
compound 14	>10,000	-	-	>10,000	-	-	>10,000	-	-
	(n = 3)			(n = 3)			(n = 3)
compound 15	>10,000	-	-	>10,000	-	-	>10,000	-	-
	(n = 3)			(n = 3)			(n = 3)
compound 16	>10,000	-	-	>10,000	-	-	>10,000	-	-
	(n = 3)			(n = 3)			(n = 3)
compound 17	>10,000	-	-	>10,000	-	-	>10,000	-	-
	(n = 3)			(n = 3)			(n = 3)
compound 18	47	43	-	-	-	-	-	-	-
	(n = 1)	(n = 1)
compound 19	85 ± 7	72 ± 3	1.2 ± 0.1	158 ± 27	173 ± 19	0.9 ± 0.1	38 ± 2	40 ± 1	1.0 ± 0.1
	(n = 3)	(n = 3)	(n = 3)	(n = 3)	(n = 3)	(n = 3)	(n = 3)	(n = 3)	(n = 3)
compound 20	78 ± 20	141 ± 42	0.6 ± 0.2	120 ± 17	309 ± 11	0.4 ± 0.0	38 ± 4	35 ± 4	1.1 ± 0.1
	(n = 5)	(n = 5)	(n = 5)	(n = 4)	(n = 4)	(n = 4)	(n = 4)	(n = 4)	(n = 4)
compound 21	255 ± 9	134 ± 11	1.9 ± 0.1	520 ± 73	130 ± 13	4.0 ± 0.2	76 ± 4	38 ± 4	2.0 ± 0.1
	(n = 3)	(n = 3)	(n = 3)	(n = 3)	(n = 3)	(n = 3)	(n = 3)	(n = 3)	(n = 3)
compound 22	274 ± 41	102 ± 27	2.8 ±0.8	813 ± 126	89 ± 13	9.1 ± 0.7	103 ± 13	38 ± 5	2.6 ± 0.1
	(n = 4)	(n = 4)	(n = 4)	(n = 4)	(n = 4)	(n = 4)	(n = 4)	(n = 3)	(n = 4)
compound 23	98 ± 12	164 ± 124	0.7 ± 0.3	174 ± 21	206 ± 51	0.9 ± 0.1	39 ± 5	21 ± 3	2.0 ± 0.4
	(n = 4)	(n = 4)	(n = 4)	(n = 4)	(n = 4)	(n = 4)	(n = 4)	(n = 4)	(n = 4)
compound 24	-	-	-	-	-	-	-	-	-
compound 25	87 ± 35	43 ± 48	2.2 ± 0.6	182 ± 57	79 ± 9	2.3 ± 0.4	36 ± 12	3 ± 1	11.2 ± 2.1
	(n = 14)	(n = 13)	(n = 13)	(n = 4)	(n = 4)	(n = 4)	(n = 5)	(n = 5)	(n = 5)
compound 26	71 ± 15	13 ± 5	5.8 ± 1.9	149 ± 41	56 ± 23	2.6 ± 0.7	22 ± 5	6 ± 2	4.0 ± 1.2
	(n = 11)	(n = 11)	(n = 11)	(n = 9)	(n = 10)	(n = 9)	(n = 10)	(n = 8)	(n = 8)
compound 27	91 ± 11	29 ± 8	3.3 ± 0.8	193 ± 15	69 ± 12	2.8 ± 0.5	33 ± 7	3 ± 0.5	12.2 ± 2.8
	(n = 9)	(n = 8)	(n = 8)	(n = 6)	(n = 6)	(n = 6)	(n = 7)	(n = 7)	(n = 7)
compound 28	130 ± 18	35 ± 4	3.8 ± 0.4	240 ± 55	76 ± 21	3.2 ± 0.7	24 ± 11	4 ± 2	6.9 ± 1.9
	(n = 10)	(n = 10)	(n = 10)	(n = 4)	(n = 4)	(n = 4)	(n = 4)	(n = 4)	(n = 4)
compound 29	201 ± 45	32 ± 2	6.4 ± 1.1	416 ± 177	60 ± 12	7.0 ± 1.3	85 ± 25	3 ± 1	24.9 ± 2.4
	(n = 4)	(n = 4)	(n = 4)	(n = 3)	(n = 3)	(n = 3)	(n = 3)	(n = 3)	(n = 3)
compound 30	260 ± 100	51 ± 10	5.9 ± 1.9	>2,000	106 ± 16	4.3 ± 0.5	131 ± 49	6 ± 2	22.4 ± 3.9
	(n = 4)	(n = 5)	(n = 4)	(n = 3)	(n = 3)	(n = 3)	(n = 3)	(n = 3)	(n = 3)
compound 31	52 ± 11	17 ± 4	3.3 ± 1.5	97 ± 17	54 ± 20	1.8 ± 0.4	22 ± 5	3 ± 1	6.6 ± 0.5
	(n = 7)	(n = 7)	(n = 7)	(n = 5)	(n = 5)	(n = 5)	(n = 5)	(n = 5)	(n = 5)
