# Supplementary material for: A selective and orally bioavailable VHL-recruiting PROTAC achieves SMARCA2 degradation in vivo
Source: Nat Commun. 2022 Oct 10;13:5969. doi: 10.1038/s41467-022-33430-6 (PMC9551036; doi:10.1038/s41467-022-33430-6)
Supplement: Supplementary file 6 — Supplementary Dataset 4 [file 41467_2022_33430_MOESM6_ESM.xlsx]

## Sheet: Tabelle1
Supplementary Data 4: Measurement of physicochemical properties and in vitro DMPK parameters. Mic. Stab. = microsomal stability; PPB = plasma protein binding; fu = fraction unbound. Data represent means with errors stated as ± standard deviation with repeats (n) specified in brackets. Source data are provided as a Source Data file.
Compound	Physchem and DMPK
	Solubility	Solubility	clogP	Caco-2	Caco-2	Modified Caco-2	Modified Caco-2	Modified Caco-2 + PGPi (Zosuquidar)	Modified Caco-2 + PGPi (Zosuquidar)	Mic. Stab.	Mic. Stab.	Mic. Stab.	PPB fu	PPB fu	PPB fu	PPB fu
	pH 4.5 (μg/mL)	pH 6.8 (μg/mL)		Pab	Efflux ratio	Pab	Efflux ratio	Pab	Efflux ratio	Mouse	Rat	Human	10% Calf	Mouse	Rat	Human
				(10-6 cm/s)		(10-6 cm/s)		(10-6 cm/s)		(% QH)	(% QH)	(% QH)	(%)	(%)	(%)	(%)
compound 1	<1	<1	5.4	31	0.8	-	-	-	-	-	-	-	-	-	-	-
	(n = 1)	(n = 1)		(n = 1)	(n = 1)
compound 2	<1	<1	3.7	37	0.5	-	-	-	-	-	-	-	-	-	-	-
	(n = 1)	(n = 1)		(n = 1)	(n = 1)
compound 3	>110	>110	6.1	28	0.8	-	-	-	-	43 ± 10	28 ± 1	<24	-	-	-	-
	(n = 3)	(n = 3)		(n = 1)	(n = 1)					(n = 4)	(n = 4)	(n = 1)
compound 4	85	79	5.6	-	-	-	-	-	-	<24	<23	<24	-	-	-	-
	(n = 1=	(n = 1)								(n = 1)	(n = 1)	(n = 1)
compound 5	<1	<1	9.0	6	1.4	-	-	-	-	44	31	83	-	-	-	-
	(n = 1)	(n = 1)		(n = 1)	(n = 1)					(n = 1)	(n = 1)	(n = 1)
compound 6	<1	<1	8.9	<0.5	-	<2	>63	15 ± 2	2 ± 0.1	<24	<23	30 ± 2	-	-	-	-
	(n = 4)	(n = 4)		(n = 2)		(n = 6)	(n = 1)	(n = 3)	(n = 3)	(n = 2)	(n = 2)	(n = 4)
compound 7	<1	<1	8.9	-	-	-	-	-	-	<24	<23	<24	-	-	-	-
	(n = 1)	(n = 1)								(n = 1)	(n = 1)	(n = 1)
compound 8	<1	<1	8.9	<0.5	-	4 ± 4	56 ± 41	10 ± 1	3 ± 1	38 ± 6	<23	66 ± 1	-	-	-	-
	(n = 1)	(n = 1)		(n = 3)		(n = 6)	(n = 6)	(n = 3)	(n = 3)	(n = 4)	(n = 4)	(n = 3)
compound 9	18	<1	9.2	6 ± 2	5 ± 2	4 ± 2	39 ± 21	12 ± 2	2 ± 0.2	27 ± 3	<23	55 ± 1	7 ± 2	-	-	-
	(n = 3)	(n = 3)		(n = 3)	(n = 3)	(n = 6)	(n = 6)	(n = 3)	(n = 3)	(n = 3)	(n = 3)	(n = 2)	(n = 2)
compound 10	190	2	9.3	6	5	<1	36	-	-	68 ± 2	51 ± 2	86	5	-	-	-
	(n = 2)	(n = 2)		(n = 1)	(n = 1)	(n = 3)	(n = 1)			(n = 2)	(n = 2)	(n = 1)	(n = 1)
compound 11	<1	<1	9.9	1.4 ± 0.5	7± 1	6 ± 3	24 ± 16	11 ± 3	2 ± 0.2	<24	<23	<24	0.14	<0.04	<0.04	<0.04
	(n = 8)	(n = 8)		(n = 4)	(n = 4)	(n = 7)	(n = 7)	(n = 4)	(n = 4)	(n = 8)	(n = 8)	(n = 8)	(n = 1)	(n = 3)	(n = 3)	(n = 3)
ACBI2	<1	<1	10.3	2 ± 0.2	5 ± 1	9 ±9	8 ± 2	8 ± 4	2 ± 1	<24	<23	<24	0.35	<0.05	<0.05	<0.05
	(n = 4)	(n = 4)		(n = 4)	(n = 4)	(n = 7)	(n = 7)	(n = 3)	(n = 3)	(n = 4)	(n = 4)	(n = 4)	(n = 1)	(n = 1)	(n = 3)	(n = 3)
compound 12	<1	<1	10.3	-	-	-	-	-	-	<24	<23	<24	-	-	-	-
	(n = 1)	(n = 1)								(n = 1)	(n = 1)	(n = 1)
compound 13	>70	>71	2.1	93	0.6	-	-	-	-	-	-	-	-	-	-	-
	(n = 1)	(n = 1)		(n = 1)	(n = 1)
compound 14	-	-	1.3	-	-	-	-	-	-	-	-	-	-	-	-	-
compound 15	>83	>82	2.2	-	-	-	-	-	-	-	-	-	-	-	-	-
	(n = 1)	(n = 1)
compound 16	>97	>97	2.5	-	-	-	-	-	-	-	-	-	-	-	-	-
	(n = 1)	(n = 1)
compound 17	-	-	1.5	-	-	-	-	-	-	-	-	-	-	-	-	-
compound 18	>100	78	5.6	-	-	-	-	-	-	69 ± 0.3	51 ± 10	45	-	-	-	-
	(n = 2)	(n = 2)								(n = 2)	(n = 4)	(n = 1)
compound 19	<1	<1	8.7							68	28	82
	(n = 1)	(n = 1)								(n = 1)	(n = 1)	(n = 1)
compound 20	<1	<1	8.7	<0.4	-	-	-	-	-	76 ± 2	33 ± 3	89 ± 7	-	-	-	-
	(n = 5)	(n = 5)		(n = 1)						(n = 4)	(n = 5)	(n = 5)
compound 21	190	80	8.6	<0.3	-	-	-	-	-	56 ± 10	45 ± 13	87 ± 10	-	-	-	-
	(n = 3)	(n = 3)		(n = 1)						(n = 3)	(n = 3)	(n = 3)
compound 22	225	160	8.5	<0.3	-	-	-	-	-	58	40	83 ± 13	-	-	-	-
	(n = 2)	(n = 2)		(n = 1)						(n = 1)	(n = 1)	(n = 2)
compound 23	<1	<1	9.1	0.4	26	-	-	-	-	42	<23	78	-	-	-	-
	(n = 1)	(n = 1)		(n = 1)	(n = 1)					(n = 1)	(n = 1)	(n = 1)
compound 24	<1	<1	9.6	-	-	-	-	-	-	40 ± 2	31	59 ± 0.4	-	-	-	-
	(n = 2)	(n = 2)								(n = 2)	(n = 1)	(n = 2)
compound 25	<1	<1	10.3	<4	-	--	-	-	-	<24	<23	25	0.7	-	-	-
	(n = 1)	(n = 1)		(n = 1)						(n = 1)	(n = 1)	(n = 1)	(n = 1)
compound 26	177	<1	9.0	<3	-	-	-	-	-	>88	58 ± 3	86 ± 0.3	-	-	-	-
	(n = 3)	(n = 3)		(n = 1)						(n = 3)	(n = 3)	(n = 3)
compound 27	<1	<1	9.1	5	4	-	-	-	-	<25	<23	43 ± 5	-	-	-	-
	(n = 4)	(n = 4)		(n = 1)	(n = 1)					(n = 2)	(n = 2)	(n = 2)
compound 28	2	<1	9.6	5 ± 2	5 ± 3	<7	>37	12 ± 1	1 ± 0.1	<24	<23	57 ± 4	2 ± 0.3	<0.2	<0.2	<0.2
	(n = 5)	(n = 5)		(n = 2)	(n = 2)	(n = 3)	(n = 3)	(n = 3)	(n = 3)	(n = 6)	(n = 6)	(n = 4)	(n = 2)	(n = 3)	(n = 3)	(n = 3)
compound 29	<1	<1	10.3	2 ± 0.2	3 ± 1	-	-	-	-	<24	<23	<24	<0.14	<0.34	<0.27	<0.05
	(n = 2)	(n = 2)		(n = 2)	(n = 2)					(n = 2)	(n = 2)	(n = 2)	(n = 1)	(n = 1)	(n = 1)	(n = 1)
compound 30	<1	<1	10.7	<0.3	-	4 ± 1	10 ± 3	8 ± 1	1 ± 0.4	<24	<23	<24	<0.07	-	-	-
	(n = 1)	(n = 1)		(n = 1)		(n = 3)	(n = 3)	(n = 3)	(n = 3)	(n = 1)	(n = 2)	(n = 2)
compound 31	<1	<1	8.9	2 ± 1	14 ± 7	-	-	-	-	71 ± 12	<23	68 ± 3	-	-	-	-
	(n = 2)	(n = 2)		(n = 2)	(n = 2)					(n = 1)	(n = 2)	(n = 2)
