# Supplementary material for: A selective and orally bioavailable VHL-recruiting PROTAC achieves SMARCA2 degradation in vivo
Source: Nat Commun. 2022 Oct 10;13:5969. doi: 10.1038/s41467-022-33430-6 (PMC9551036; doi:10.1038/s41467-022-33430-6)
Supplement: Supplementary file 7 — Supplementary Dataset 5 [file 41467_2022_33430_MOESM7_ESM.xlsx]

## Sheet: Tabelle1
Supplementary Data 5: Compound pharmacokinetics in pharmacokinetic and pharmacology studies in NMRI mice. All data represent mean of 3 animals. Source data are provided as a Source Data file.
	Compound 6			Compound 11				ACBI2
Administration route	i.v.	s.c.		i.v.	p.o.			i.v.	p.o.
Study type	PK		Biomarker	PK		Xenograft		PK		Xenograft
Dose (mg/kg)	5	5	5	5	30	30	100	5	30	80
AUC0-24h (nM h)	12000	13000	12000	36000	9300	21000	38000	38000	50000	84000
AUC0-inf (nM h)	12000	13000	13000	36000	9400	21000	39000	38000	51000	–
Clearance (mL/min/kg)	7.1	–	–	2.2	–	–	–	2	–	–
Vss (L/kg)	1.2	–	–	0.38	–	–	–	0.47	–	–
MRT (h)	2.8	6.3	7.9	2.9	5	5.6	5.1	3.8	6.1	–
Bioavailability (%)	–	110	–	–	4.3	–	–	–	22	–
