# Supplementary material for: A selective and orally bioavailable VHL-recruiting PROTAC achieves SMARCA2 degradation in vivo
Source: Nat Commun. 2022 Oct 10;13:5969. doi: 10.1038/s41467-022-33430-6 (PMC9551036; doi:10.1038/s41467-022-33430-6)
Supplement: Supplementary file 8 — Supplementary Dataset 6 [file 41467_2022_33430_MOESM8_ESM.txt]

MODEL     1
ATOM      1  F1  LIG     1      -0.041  -3.521   1.090  1.00  0.00           F  
ATOM      2  C19 LIG     1       1.247  -3.735   1.650  1.00  0.00           C  
ATOM      3  C21 LIG     1       1.744  -5.030   2.081  1.00  0.00           C  
ATOM      4  H20 LIG     1       2.764  -5.380   1.953  1.00  0.00           H  
ATOM      5  H21 LIG     1       1.041  -5.845   1.929  1.00  0.00           H  
ATOM      6  C22 LIG     1       1.345  -4.017   3.137  1.00  0.00           C  
ATOM      7  H22 LIG     1       0.451  -4.408   3.617  1.00  0.00           H  
ATOM      8  H23 LIG     1       2.010  -3.409   3.745  1.00  0.00           H  
ATOM      9  C18 LIG     1       2.294  -2.815   1.167  1.00  0.00           C  
ATOM     10  O20 LIG     1       3.145  -2.194   1.733  1.00  0.00           O  
ATOM     11  N13 LIG     1       2.107  -2.444  -0.126  1.00  0.00           N  
ATOM     12  H10 LIG     1       1.257  -2.749  -0.584  1.00  0.00           H  
ATOM     13  C11 LIG     1       2.566  -1.297  -0.821  1.00  0.00           C  
ATOM     14  H9  LIG     1       3.644  -1.274  -0.621  1.00  0.00           H  
ATOM     15  C14 LIG     1       2.104  -1.592  -2.316  1.00  0.00           C  
ATOM     16  C15 LIG     1       2.588  -0.520  -3.360  1.00  0.00           C  
ATOM     17  H11 LIG     1       3.626  -0.173  -3.284  1.00  0.00           H  
ATOM     18  H12 LIG     1       1.959   0.345  -3.116  1.00  0.00           H  
ATOM     19  H13 LIG     1       2.426  -0.802  -4.407  1.00  0.00           H  
ATOM     20  C16 LIG     1       2.453  -2.990  -2.869  1.00  0.00           C  
ATOM     21  H14 LIG     1       2.042  -3.219  -3.860  1.00  0.00           H  
ATOM     22  H15 LIG     1       1.856  -3.748  -2.346  1.00  0.00           H  
ATOM     23  H16 LIG     1       3.479  -3.375  -2.914  1.00  0.00           H  
ATOM     24  C17 LIG     1       0.501  -1.559  -2.364  1.00  0.00           C  
ATOM     25  H17 LIG     1       0.045  -0.571  -2.226  1.00  0.00           H  
ATOM     26  H18 LIG     1       0.162  -2.325  -1.657  1.00  0.00           H  
ATOM     27  H19 LIG     1       0.151  -1.976  -3.316  1.00  0.00           H  
ATOM     28  C10 LIG     1       2.298   0.130  -0.114  1.00  0.00           C  
ATOM     29  O12 LIG     1       1.220   0.428   0.480  1.00  0.00           O  
ATOM     30  N7  LIG     1       3.338   1.010  -0.049  1.00  0.00           N  
ATOM     31  C8  LIG     1       4.748   0.693  -0.265  1.00  0.00           C  
ATOM     32  H6  LIG     1       5.111  -0.136   0.355  1.00  0.00           H  
ATOM     33  H7  LIG     1       5.004   0.545  -1.321  1.00  0.00           H  
ATOM     34  C9  LIG     1       5.541   2.070  -0.079  1.00  0.00           C  
ATOM     35  O3  LIG     1       6.306   2.097   1.173  1.00  0.00           O  
ATOM     36  H2  LIG     1       5.915   1.505   1.839  1.00  0.00           H  
ATOM     37  C5  LIG     1       4.541   3.195  -0.066  1.00  0.00           C  
ATOM     38  H3  LIG     1       4.804   4.018   0.611  1.00  0.00           H  
ATOM     39  H4  LIG     1       4.672   3.672  -1.045  1.00  0.00           H  
ATOM     40  H8  LIG     1       6.114   2.213  -1.003  1.00  0.00           H  
ATOM     41  C6  LIG     1       3.194   2.540   0.179  1.00  0.00           C  
ATOM     42  H5  LIG     1       2.928   2.540   1.244  1.00  0.00           H  
ATOM     43  C4  LIG     1       2.161   3.213  -0.842  1.00  0.00           C  
ATOM     44  O2  LIG     1       2.007   2.783  -1.907  1.00  0.00           O  
ATOM     45  N1  LIG     1       1.799   4.494  -0.509  1.00  0.00           N  
ATOM     46  H1  LIG     1       1.921   4.788   0.452  1.00  0.00           H  
ATOM     47  C30 LIG     1       1.432   5.482  -1.555  1.00  0.00           C  
ATOM     48  C23 LIG     1       2.667   6.085  -2.236  1.00  0.00           C  
ATOM     49  C24 LIG     1       2.988   5.689  -3.464  1.00  0.00           C  
ATOM     50  H24 LIG     1       2.382   4.974  -4.012  1.00  0.00           H  
ATOM     51  C25 LIG     1       4.212   6.123  -4.091  1.00  0.00           C  
ATOM     52  H25 LIG     1       4.434   5.728  -5.078  1.00  0.00           H  
ATOM     53  C26 LIG     1       4.981   7.066  -3.362  1.00  0.00           C  
ATOM     54  C27 LIG     1       4.803   7.384  -2.035  1.00  0.00           C  
ATOM     55  H26 LIG     1       5.566   7.904  -1.464  1.00  0.00           H  
ATOM     56  C28 LIG     1       3.593   6.879  -1.529  1.00  0.00           C  
ATOM     57  H27 LIG     1       3.330   7.109  -0.501  1.00  0.00           H  
ATOM     58  C29 LIG     1       6.323   7.602  -3.777  1.00  0.00           C  
ATOM     59  C33 LIG     1       6.521   8.531  -4.766  1.00  0.00           C  
ATOM     60  N34 LIG     1       7.846   8.881  -4.792  1.00  0.00           N  
ATOM     61  C35 LIG     1       8.685   8.195  -4.049  1.00  0.00           C  
ATOM     62  H33 LIG     1       9.761   8.078  -4.035  1.00  0.00           H  
ATOM     63  S36 LIG     1       7.776   6.879  -3.146  1.00  0.00           S  
ATOM     64  C37 LIG     1       5.509   8.849  -5.886  1.00  0.00           C  
ATOM     65  H34 LIG     1       5.395   9.902  -6.172  1.00  0.00           H  
ATOM     66  H35 LIG     1       4.585   8.259  -5.857  1.00  0.00           H  
ATOM     67  H36 LIG     1       5.859   8.388  -6.817  1.00  0.00           H  
ATOM     68  H28 LIG     1       0.920   4.943  -2.362  1.00  0.00           H  
ATOM     69  C31 LIG     1       0.559   6.674  -0.818  1.00  0.00           C  
ATOM     70  H29 LIG     1       0.650   7.536  -1.491  1.00  0.00           H  
ATOM     71  H30 LIG     1       0.939   6.980   0.164  1.00  0.00           H  
ATOM     72  C32 LIG     1      -0.887   6.171  -0.367  1.00  0.00           C  
ATOM     73  H31 LIG     1      -1.363   5.872  -1.309  1.00  0.00           H  
ATOM     74  H32 LIG     1      -1.359   6.999   0.177  1.00  0.00           H  
ATOM     75  C69 LIG     1      -1.012   4.808   0.336  1.00  0.00           C  
ATOM     76  H64 LIG     1      -0.647   4.027  -0.342  1.00  0.00           H  
ATOM     77  H65 LIG     1      -0.230   4.887   1.102  1.00  0.00           H  
ATOM     78  C68 LIG     1      -2.470   4.662   0.663  1.00  0.00           C  
ATOM     79  H66 LIG     1      -2.868   5.507   1.239  1.00  0.00           H  
ATOM     80  H67 LIG     1      -3.149   4.584  -0.195  1.00  0.00           H  
ATOM     81  C67 LIG     1      -2.714   3.467   1.620  1.00  0.00           C  
ATOM     82  H62 LIG     1      -3.655   3.651   2.139  1.00  0.00           H  
ATOM     83  H63 LIG     1      -1.967   3.423   2.414  1.00  0.00           H  
ATOM     84  N44 LIG     1      -2.896   2.204   0.879  1.00  0.00           N  
ATOM     85  H49 LIG     1      -3.261   2.471  -0.047  1.00  0.00           H  
ATOM     86  C45 LIG     1      -1.636   1.382   0.665  1.00  0.00           C  
ATOM     87  H50 LIG     1      -1.034   1.893  -0.088  1.00  0.00           H  
ATOM     88  H51 LIG     1      -1.053   1.096   1.542  1.00  0.00           H  
ATOM     89  C46 LIG     1      -1.960   0.068  -0.103  1.00  0.00           C  
ATOM     90  H52 LIG     1      -1.031  -0.515  -0.104  1.00  0.00           H  
ATOM     91  H53 LIG     1      -2.164   0.225  -1.170  1.00  0.00           H  
ATOM     92  C43 LIG     1      -3.934   1.347   1.687  1.00  0.00           C  
ATOM     93  H47 LIG     1      -3.540   1.105   2.674  1.00  0.00           H  
ATOM     94  H48 LIG     1      -4.809   2.000   1.664  1.00  0.00           H  
ATOM     95  C42 LIG     1      -4.303   0.059   0.964  1.00  0.00           C  
ATOM     96  H45 LIG     1      -4.937   0.207   0.081  1.00  0.00           H  
ATOM     97  H46 LIG     1      -4.926  -0.531   1.648  1.00  0.00           H  
ATOM     98  C47 LIG     1      -3.109  -0.788   0.563  1.00  0.00           C  
ATOM     99  H54 LIG     1      -2.754  -0.973   1.584  1.00  0.00           H  
ATOM    100  C50 LIG     1      -3.399  -1.993  -0.199  1.00  0.00           C  
ATOM    101  C51 LIG     1      -2.960  -3.280   0.306  1.00  0.00           C  
ATOM    102  H57 LIG     1      -2.538  -3.211   1.305  1.00  0.00           H  
ATOM    103  C52 LIG     1      -2.946  -4.476  -0.492  1.00  0.00           C  
ATOM    104  H58 LIG     1      -2.456  -5.319  -0.014  1.00  0.00           H  
ATOM    105  C56 LIG     1      -3.646  -4.468  -1.716  1.00  0.00           C  
ATOM    106  N60 LIG     1      -4.074  -5.476  -2.389  1.00  0.00           N  
ATOM    107  C49 LIG     1      -4.065  -2.016  -1.412  1.00  0.00           C  
ATOM    108  H56 LIG     1      -4.498  -1.114  -1.835  1.00  0.00           H  
ATOM    109  C55 LIG     1      -4.211  -3.277  -2.133  1.00  0.00           C  
ATOM    110  N54 LIG     1      -4.738  -3.519  -3.405  1.00  0.00           N  
ATOM    111  C48 LIG     1      -5.210  -2.517  -4.410  1.00  0.00           C  
ATOM    112  C40 LIG     1      -4.455  -1.172  -4.390  1.00  0.00           C  
ATOM    113  C39 LIG     1      -5.511  -0.034  -4.022  1.00  0.00           C  
ATOM    114  C38 LIG     1      -6.865  -0.675  -3.648  1.00  0.00           C  
ATOM    115  H37 LIG     1      -7.704  -0.149  -4.121  1.00  0.00           H  
ATOM    116  H38 LIG     1      -6.818  -0.777  -2.557  1.00  0.00           H  
ATOM    117  C41 LIG     1      -6.699  -2.207  -4.121  1.00  0.00           C  
ATOM    118  H43 LIG     1      -7.239  -2.343  -5.066  1.00  0.00           H  
ATOM    119  H44 LIG     1      -7.150  -2.963  -3.466  1.00  0.00           H  
ATOM    120  H39 LIG     1      -5.094   0.629  -3.254  1.00  0.00           H  
ATOM    121  H40 LIG     1      -5.408   0.632  -4.888  1.00  0.00           H  
ATOM    122  H41 LIG     1      -3.679  -1.165  -3.614  1.00  0.00           H  
ATOM    123  H42 LIG     1      -4.049  -0.924  -5.378  1.00  0.00           H  
ATOM    124  H55 LIG     1      -4.954  -3.010  -5.355  1.00  0.00           H  
ATOM    125  C59 LIG     1      -4.780  -4.940  -3.491  1.00  0.00           C  
ATOM    126  N58 LIG     1      -4.875  -5.522  -4.634  1.00  0.00           N  
ATOM    127  C57 LIG     1      -4.288  -6.784  -4.783  1.00  0.00           C  
ATOM    128  O53 LIG     1      -4.182  -7.185  -5.970  1.00  0.00           O  
ATOM    129  C61 LIG     1      -3.956  -7.574  -3.554  1.00  0.00           C  
ATOM    130  C62 LIG     1      -3.923  -6.849  -2.295  1.00  0.00           C  
ATOM    131  C63 LIG     1      -4.042  -7.505  -1.086  1.00  0.00           C  
ATOM    132  H59 LIG     1      -4.071  -6.832  -0.234  1.00  0.00           H  
ATOM    133  C64 LIG     1      -3.938  -8.885  -1.034  1.00  0.00           C  
ATOM    134  H60 LIG     1      -4.071  -9.400  -0.087  1.00  0.00           H  
ATOM    135  C65 LIG     1      -3.777  -9.584  -2.197  1.00  0.00           C  
ATOM    136  H61 LIG     1      -3.557 -10.647  -2.168  1.00  0.00           H  
ATOM    137  C66 LIG     1      -3.924  -8.968  -3.472  1.00  0.00           C  
ATOM    138 BR1  LIG     1      -3.623  -9.904  -5.088  1.00  0.00          BR  
TER     139      LIG     1 
ENDMDL
MODEL     2
ATOM      1  F1  LIG     1       4.231   2.926   5.520  1.00  0.00           F  
ATOM      2  C19 LIG     1       3.957   2.102   4.455  1.00  0.00           C  
ATOM      3  C21 LIG     1       2.429   2.162   4.135  1.00  0.00           C  
ATOM      4  H20 LIG     1       2.267   2.304   3.070  1.00  0.00           H  
ATOM      5  H21 LIG     1       2.120   2.944   4.825  1.00  0.00           H  
ATOM      6  C22 LIG     1       3.112   0.846   4.483  1.00  0.00           C  
ATOM      7  H22 LIG     1       2.806   0.471   5.457  1.00  0.00           H  
ATOM      8  H23 LIG     1       3.487   0.063   3.829  1.00  0.00           H  
ATOM      9  C18 LIG     1       4.852   2.477   3.229  1.00  0.00           C  
ATOM     10  O20 LIG     1       4.318   2.459   2.099  1.00  0.00           O  
ATOM     11  N13 LIG     1       6.159   2.818   3.513  1.00  0.00           N  
ATOM     12  H10 LIG     1       6.346   2.551   4.472  1.00  0.00           H  
ATOM     13  C11 LIG     1       7.077   3.643   2.749  1.00  0.00           C  
ATOM     14  H9  LIG     1       6.555   4.518   2.342  1.00  0.00           H  
ATOM     15  C14 LIG     1       8.227   4.307   3.618  1.00  0.00           C  
ATOM     16  C15 LIG     1       8.942   5.533   2.879  1.00  0.00           C  
ATOM     17  H11 LIG     1       8.142   6.163   2.470  1.00  0.00           H  
ATOM     18  H12 LIG     1       9.773   5.301   2.203  1.00  0.00           H  
ATOM     19  H13 LIG     1       9.388   6.059   3.732  1.00  0.00           H  
ATOM     20  C16 LIG     1       7.617   4.844   4.830  1.00  0.00           C  
ATOM     21  H14 LIG     1       7.120   4.016   5.350  1.00  0.00           H  
ATOM     22  H15 LIG     1       6.840   5.589   4.618  1.00  0.00           H  
ATOM     23  H16 LIG     1       8.296   5.332   5.540  1.00  0.00           H  
ATOM     24  C17 LIG     1       9.284   3.208   3.953  1.00  0.00           C  
ATOM     25  H17 LIG     1      10.206   3.717   4.262  1.00  0.00           H  
ATOM     26  H18 LIG     1       9.534   2.581   3.088  1.00  0.00           H  
ATOM     27  H19 LIG     1       8.972   2.580   4.796  1.00  0.00           H  
ATOM     28  C10 LIG     1       7.576   2.892   1.418  1.00  0.00           C  
ATOM     29  O12 LIG     1       8.127   3.534   0.575  1.00  0.00           O  
ATOM     30  N7  LIG     1       7.098   1.593   1.196  1.00  0.00           N  
ATOM     31  C8  LIG     1       7.464   0.482   2.106  1.00  0.00           C  
ATOM     32  H6  LIG     1       8.536   0.580   2.319  1.00  0.00           H  
ATOM     33  H7  LIG     1       6.808   0.434   2.984  1.00  0.00           H  
ATOM     34  C9  LIG     1       7.197  -0.806   1.280  1.00  0.00           C  
ATOM     35  O3  LIG     1       8.498  -1.201   0.630  1.00  0.00           O  
ATOM     36  H2  LIG     1       9.174  -0.521   0.467  1.00  0.00           H  
ATOM     37  C5  LIG     1       6.229  -0.231   0.133  1.00  0.00           C  
ATOM     38  H3  LIG     1       6.428  -1.001  -0.622  1.00  0.00           H  
ATOM     39  H4  LIG     1       5.145  -0.256   0.297  1.00  0.00           H  
ATOM     40  H8  LIG     1       6.758  -1.608   1.885  1.00  0.00           H  
ATOM     41  C6  LIG     1       6.819   1.149  -0.231  1.00  0.00           C  
ATOM     42  H5  LIG     1       7.836   1.003  -0.616  1.00  0.00           H  
ATOM     43  C4  LIG     1       5.987   2.086  -1.060  1.00  0.00           C  
ATOM     44  O2  LIG     1       6.267   2.394  -2.203  1.00  0.00           O  
ATOM     45  N1  LIG     1       4.915   2.723  -0.571  1.00  0.00           N  
ATOM     46  H1  LIG     1       4.769   2.471   0.399  1.00  0.00           H  
ATOM     47  C30 LIG     1       3.778   3.128  -1.431  1.00  0.00           C  
ATOM     48  C23 LIG     1       3.835   4.614  -1.941  1.00  0.00           C  
ATOM     49  C24 LIG     1       2.870   5.520  -1.327  1.00  0.00           C  
ATOM     50  H24 LIG     1       2.183   5.273  -0.524  1.00  0.00           H  
ATOM     51  C25 LIG     1       2.643   6.764  -2.051  1.00  0.00           C  
ATOM     52  H25 LIG     1       1.820   7.409  -1.760  1.00  0.00           H  
ATOM     53  C26 LIG     1       3.682   7.268  -2.851  1.00  0.00           C  
ATOM     54  C27 LIG     1       4.706   6.485  -3.281  1.00  0.00           C  
ATOM     55  H26 LIG     1       5.491   6.931  -3.883  1.00  0.00           H  
ATOM     56  C28 LIG     1       4.733   5.091  -2.921  1.00  0.00           C  
ATOM     57  H27 LIG     1       5.504   4.396  -3.242  1.00  0.00           H  
ATOM     58  C29 LIG     1       3.451   8.605  -3.397  1.00  0.00           C  
ATOM     59  C33 LIG     1       3.565   9.662  -2.589  1.00  0.00           C  
ATOM     60  N34 LIG     1       3.557  10.947  -3.219  1.00  0.00           N  
ATOM     61  C35 LIG     1       3.247  10.770  -4.493  1.00  0.00           C  
ATOM     62  H33 LIG     1       3.301  11.511  -5.280  1.00  0.00           H  
ATOM     63  S36 LIG     1       2.975   9.171  -4.963  1.00  0.00           S  
ATOM     64  C37 LIG     1       4.058   9.572  -1.109  1.00  0.00           C  
ATOM     65  H34 LIG     1       5.135   9.379  -1.034  1.00  0.00           H  
ATOM     66  H35 LIG     1       3.590   8.716  -0.608  1.00  0.00           H  
ATOM     67  H36 LIG     1       3.707  10.530  -0.708  1.00  0.00           H  
ATOM     68  H28 LIG     1       3.753   2.525  -2.347  1.00  0.00           H  
ATOM     69  C31 LIG     1       2.535   2.803  -0.636  1.00  0.00           C  
ATOM     70  H29 LIG     1       1.631   3.142  -1.157  1.00  0.00           H  
ATOM     71  H30 LIG     1       2.541   3.214   0.381  1.00  0.00           H  
ATOM     72  C32 LIG     1       2.313   1.260  -0.478  1.00  0.00           C  
ATOM     73  H31 LIG     1       3.132   0.756   0.049  1.00  0.00           H  
ATOM     74  H32 LIG     1       2.554   0.915  -1.491  1.00  0.00           H  
ATOM     75  C69 LIG     1       0.886   0.850  -0.074  1.00  0.00           C  
ATOM     76  H64 LIG     1       0.978   1.149   0.978  1.00  0.00           H  
ATOM     77  H65 LIG     1       0.164   1.541  -0.526  1.00  0.00           H  
ATOM     78  C68 LIG     1       0.535  -0.671  -0.362  1.00  0.00           C  
ATOM     79  H66 LIG     1       0.698  -0.737  -1.445  1.00  0.00           H  
ATOM     80  H67 LIG     1       1.256  -1.314   0.159  1.00  0.00           H  
ATOM     81  C67 LIG     1      -0.898  -0.881   0.030  1.00  0.00           C  
ATOM     82  H62 LIG     1      -1.260   0.122   0.265  1.00  0.00           H  
ATOM     83  H63 LIG     1      -0.977  -1.363   1.005  1.00  0.00           H  
ATOM     84  N44 LIG     1      -1.829  -1.666  -0.920  1.00  0.00           N  
ATOM     85  H49 LIG     1      -1.375  -1.648  -1.845  1.00  0.00           H  
ATOM     86  C45 LIG     1      -2.119  -2.927  -0.420  1.00  0.00           C  
ATOM     87  H50 LIG     1      -1.233  -3.511  -0.164  1.00  0.00           H  
ATOM     88  H51 LIG     1      -2.610  -2.817   0.548  1.00  0.00           H  
ATOM     89  C46 LIG     1      -3.022  -3.651  -1.342  1.00  0.00           C  
ATOM     90  H52 LIG     1      -3.251  -4.694  -1.091  1.00  0.00           H  
ATOM     91  H53 LIG     1      -2.607  -3.821  -2.344  1.00  0.00           H  
ATOM     92  C43 LIG     1      -3.079  -0.837  -1.120  1.00  0.00           C  
ATOM     93  H47 LIG     1      -3.426  -0.699  -0.095  1.00  0.00           H  
ATOM     94  H48 LIG     1      -2.861   0.175  -1.464  1.00  0.00           H  
ATOM     95  C42 LIG     1      -4.228  -1.497  -1.861  1.00  0.00           C  
ATOM     96  H45 LIG     1      -4.146  -1.458  -2.954  1.00  0.00           H  
ATOM     97  H46 LIG     1      -5.210  -1.009  -1.866  1.00  0.00           H  
ATOM     98  C47 LIG     1      -4.416  -3.000  -1.354  1.00  0.00           C  
ATOM     99  H54 LIG     1      -4.731  -2.950  -0.305  1.00  0.00           H  
ATOM    100  C50 LIG     1      -5.443  -3.894  -2.112  1.00  0.00           C  
ATOM    101  C51 LIG     1      -6.268  -4.764  -1.372  1.00  0.00           C  
ATOM    102  H57 LIG     1      -6.050  -4.753  -0.309  1.00  0.00           H  
ATOM    103  C52 LIG     1      -7.352  -5.385  -2.010  1.00  0.00           C  
ATOM    104  H58 LIG     1      -7.949  -6.089  -1.437  1.00  0.00           H  
ATOM    105  C56 LIG     1      -7.623  -5.066  -3.344  1.00  0.00           C  
ATOM    106  N60 LIG     1      -8.587  -5.664  -4.222  1.00  0.00           N  
ATOM    107  C49 LIG     1      -5.622  -3.854  -3.490  1.00  0.00           C  
ATOM    108  H56 LIG     1      -4.961  -3.214  -4.067  1.00  0.00           H  
ATOM    109  C55 LIG     1      -6.726  -4.436  -4.079  1.00  0.00           C  
ATOM    110  N54 LIG     1      -6.903  -4.647  -5.427  1.00  0.00           N  
ATOM    111  C48 LIG     1      -5.942  -4.342  -6.588  1.00  0.00           C  
ATOM    112  C40 LIG     1      -4.517  -4.987  -6.676  1.00  0.00           C  
ATOM    113  C39 LIG     1      -3.543  -4.096  -7.436  1.00  0.00           C  
ATOM    114  C38 LIG     1      -4.499  -2.979  -7.869  1.00  0.00           C  
ATOM    115  H37 LIG     1      -4.889  -3.304  -8.842  1.00  0.00           H  
ATOM    116  H38 LIG     1      -3.896  -2.080  -8.045  1.00  0.00           H  
ATOM    117  C41 LIG     1      -5.562  -2.867  -6.822  1.00  0.00           C  
ATOM    118  H43 LIG     1      -6.479  -2.477  -7.279  1.00  0.00           H  
ATOM    119  H44 LIG     1      -5.313  -2.256  -5.946  1.00  0.00           H  
ATOM    120  H39 LIG     1      -2.749  -3.588  -6.875  1.00  0.00           H  
ATOM    121  H40 LIG     1      -3.016  -4.609  -8.250  1.00  0.00           H  
ATOM    122  H41 LIG     1      -4.144  -4.979  -5.645  1.00  0.00           H  
ATOM    123  H42 LIG     1      -4.306  -5.974  -7.105  1.00  0.00           H  
ATOM    124  H55 LIG     1      -6.511  -4.629  -7.481  1.00  0.00           H  
ATOM    125  C59 LIG     1      -8.036  -5.461  -5.545  1.00  0.00           C  
ATOM    126  N58 LIG     1      -7.914  -6.409  -6.499  1.00  0.00           N  
ATOM    127  C57 LIG     1      -8.645  -7.573  -6.359  1.00  0.00           C  
ATOM    128  O53 LIG     1      -8.685  -8.192  -7.412  1.00  0.00           O  
ATOM    129  C61 LIG     1      -9.319  -7.844  -5.017  1.00  0.00           C  
ATOM    130  C62 LIG     1      -9.400  -6.816  -3.988  1.00  0.00           C  
ATOM    131  C63 LIG     1     -10.258  -6.995  -2.848  1.00  0.00           C  
ATOM    132  H59 LIG     1     -10.355  -6.208  -2.106  1.00  0.00           H  
ATOM    133  C64 LIG     1     -11.069  -8.196  -2.745  1.00  0.00           C  
ATOM    134  H60 LIG     1     -11.820  -8.046  -1.976  1.00  0.00           H  
ATOM    135  C65 LIG     1     -10.764  -9.257  -3.585  1.00  0.00           C  
ATOM    136  H61 LIG     1     -11.237 -10.224  -3.438  1.00  0.00           H  
ATOM    137  C66 LIG     1      -9.916  -9.130  -4.728  1.00  0.00           C  
ATOM    138 BR1  LIG     1      -9.474 -10.636  -5.685  1.00  0.00          BR  
TER     139      LIG     1 
ENDMDL
MODEL     3
ATOM      1  F1  LIG     1       3.096   2.680  -1.249  1.00  0.00           F  
ATOM      2  C19 LIG     1       2.279   3.307  -2.221  1.00  0.00           C  
ATOM      3  C21 LIG     1       2.450   2.753  -3.626  1.00  0.00           C  
ATOM      4  H20 LIG     1       1.659   2.880  -4.360  1.00  0.00           H  
ATOM      5  H21 LIG     1       3.200   1.971  -3.724  1.00  0.00           H  
ATOM      6  C22 LIG     1       3.007   4.083  -3.219  1.00  0.00           C  
ATOM      7  H22 LIG     1       4.089   4.038  -3.134  1.00  0.00           H  
ATOM      8  H23 LIG     1       2.627   5.082  -3.420  1.00  0.00           H  
ATOM      9  C18 LIG     1       0.883   3.646  -1.750  1.00  0.00           C  
ATOM     10  O20 LIG     1       0.788   4.450  -0.835  1.00  0.00           O  
ATOM     11  N13 LIG     1      -0.267   3.009  -2.240  1.00  0.00           N  
ATOM     12  H10 LIG     1      -0.119   2.251  -2.895  1.00  0.00           H  
ATOM     13  C11 LIG     1      -1.667   3.183  -1.989  1.00  0.00           C  
ATOM     14  H9  LIG     1      -1.778   4.274  -1.959  1.00  0.00           H  
ATOM     15  C14 LIG     1      -2.562   2.652  -3.218  1.00  0.00           C  
ATOM     16  C15 LIG     1      -4.077   3.151  -2.922  1.00  0.00           C  
ATOM     17  H11 LIG     1      -4.550   2.759  -2.013  1.00  0.00           H  
ATOM     18  H12 LIG     1      -4.660   2.748  -3.759  1.00  0.00           H  
ATOM     19  H13 LIG     1      -4.288   4.226  -2.972  1.00  0.00           H  
ATOM     20  C16 LIG     1      -2.127   3.101  -4.641  1.00  0.00           C  
ATOM     21  H14 LIG     1      -1.144   2.647  -4.811  1.00  0.00           H  
ATOM     22  H15 LIG     1      -1.914   4.168  -4.779  1.00  0.00           H  
ATOM     23  H16 LIG     1      -2.662   2.839  -5.562  1.00  0.00           H  
ATOM     24  C17 LIG     1      -2.628   1.089  -3.126  1.00  0.00           C  
ATOM     25  H17 LIG     1      -1.636   0.657  -2.945  1.00  0.00           H  
ATOM     26  H18 LIG     1      -2.982   0.652  -4.068  1.00  0.00           H  
ATOM     27  H19 LIG     1      -3.391   0.808  -2.390  1.00  0.00           H  
ATOM     28  C10 LIG     1      -2.174   2.808  -0.512  1.00  0.00           C  
ATOM     29  O12 LIG     1      -2.262   1.645  -0.246  1.00  0.00           O  
ATOM     30  N7  LIG     1      -2.746   3.768   0.318  1.00  0.00           N  
ATOM     31  C8  LIG     1      -2.411   5.223   0.285  1.00  0.00           C  
ATOM     32  H6  LIG     1      -1.319   5.286   0.359  1.00  0.00           H  
ATOM     33  H7  LIG     1      -2.999   5.589  -0.565  1.00  0.00           H  
ATOM     34  C9  LIG     1      -3.063   5.883   1.527  1.00  0.00           C  
ATOM     35  O3  LIG     1      -2.108   5.994   2.615  1.00  0.00           O  
ATOM     36  H2  LIG     1      -1.777   6.908   2.633  1.00  0.00           H  
ATOM     37  C5  LIG     1      -4.216   4.987   1.933  1.00  0.00           C  
ATOM     38  H3  LIG     1      -4.400   4.997   3.015  1.00  0.00           H  
ATOM     39  H4  LIG     1      -5.183   5.142   1.439  1.00  0.00           H  
ATOM     40  H8  LIG     1      -3.431   6.863   1.200  1.00  0.00           H  
ATOM     41  C6  LIG     1      -3.547   3.612   1.540  1.00  0.00           C  
ATOM     42  H5  LIG     1      -2.776   3.370   2.282  1.00  0.00           H  
ATOM     43  C4  LIG     1      -4.562   2.415   1.388  1.00  0.00           C  
ATOM     44  O2  LIG     1      -5.660   2.441   0.836  1.00  0.00           O  
ATOM     45  N1  LIG     1      -4.167   1.515   2.272  1.00  0.00           N  
ATOM     46  H1  LIG     1      -3.197   1.503   2.562  1.00  0.00           H  
ATOM     47  C30 LIG     1      -5.222   0.954   3.216  1.00  0.00           C  
ATOM     48  C23 LIG     1      -5.808   1.981   4.172  1.00  0.00           C  
ATOM     49  C24 LIG     1      -7.209   2.262   4.103  1.00  0.00           C  
ATOM     50  H24 LIG     1      -7.777   1.693   3.372  1.00  0.00           H  
ATOM     51  C25 LIG     1      -7.758   3.176   5.026  1.00  0.00           C  
ATOM     52  H25 LIG     1      -8.825   3.362   5.102  1.00  0.00           H  
ATOM     53  C26 LIG     1      -7.017   3.900   5.955  1.00  0.00           C  
ATOM     54  C27 LIG     1      -5.612   3.892   5.781  1.00  0.00           C  
ATOM     55  H26 LIG     1      -5.004   4.455   6.483  1.00  0.00           H  
ATOM     56  C28 LIG     1      -5.054   2.929   4.854  1.00  0.00           C  
ATOM     57  H27 LIG     1      -3.982   2.761   4.910  1.00  0.00           H  
ATOM     58  C29 LIG     1      -7.545   4.711   7.019  1.00  0.00           C  
ATOM     59  C33 LIG     1      -7.496   4.423   8.337  1.00  0.00           C  
ATOM     60  N34 LIG     1      -8.025   5.405   9.142  1.00  0.00           N  
ATOM     61  C35 LIG     1      -8.095   6.567   8.480  1.00  0.00           C  
ATOM     62  H33 LIG     1      -8.178   7.519   8.987  1.00  0.00           H  
ATOM     63  S36 LIG     1      -7.937   6.407   6.808  1.00  0.00           S  
ATOM     64  C37 LIG     1      -7.186   3.037   8.731  1.00  0.00           C  
ATOM     65  H34 LIG     1      -7.708   2.448   7.968  1.00  0.00           H  
ATOM     66  H35 LIG     1      -7.440   2.798   9.771  1.00  0.00           H  
ATOM     67  H36 LIG     1      -6.137   2.798   8.517  1.00  0.00           H  
ATOM     68  H28 LIG     1      -6.053   0.476   2.684  1.00  0.00           H  
ATOM     69  C31 LIG     1      -4.573  -0.357   3.924  1.00  0.00           C  
ATOM     70  H29 LIG     1      -5.258  -0.593   4.747  1.00  0.00           H  
ATOM     71  H30 LIG     1      -3.576  -0.201   4.353  1.00  0.00           H  
ATOM     72  C32 LIG     1      -4.431  -1.588   2.943  1.00  0.00           C  
ATOM     73  H31 LIG     1      -3.847  -1.117   2.141  1.00  0.00           H  
ATOM     74  H32 LIG     1      -5.377  -1.791   2.427  1.00  0.00           H  
ATOM     75  C69 LIG     1      -3.955  -3.037   3.470  1.00  0.00           C  
ATOM     76  H64 LIG     1      -2.939  -2.981   3.881  1.00  0.00           H  
ATOM     77  C70 LIG     1      -5.031  -3.593   4.475  1.00  0.00           C  
ATOM     78  H67 LIG     1      -6.069  -3.518   4.129  1.00  0.00           H  
ATOM     79  H68 LIG     1      -5.024  -3.067   5.437  1.00  0.00           H  
ATOM     80  H69 LIG     1      -4.885  -4.617   4.839  1.00  0.00           H  
ATOM     81  C68 LIG     1      -3.538  -3.995   2.357  1.00  0.00           C  
ATOM     82  H65 LIG     1      -3.404  -5.011   2.749  1.00  0.00           H  
ATOM     83  H66 LIG     1      -4.259  -4.040   1.532  1.00  0.00           H  
ATOM     84  C67 LIG     1      -2.240  -3.535   1.652  1.00  0.00           C  
ATOM     85  H62 LIG     1      -1.394  -3.591   2.339  1.00  0.00           H  
ATOM     86  H63 LIG     1      -2.395  -2.493   1.370  1.00  0.00           H  
ATOM     87  N44 LIG     1      -1.961  -4.221   0.341  1.00  0.00           N  
ATOM     88  H49 LIG     1      -2.747  -4.874   0.208  1.00  0.00           H  
ATOM     89  C45 LIG     1      -1.956  -3.163  -0.658  1.00  0.00           C  
ATOM     90  H50 LIG     1      -2.989  -2.917  -0.907  1.00  0.00           H  
ATOM     91  H51 LIG     1      -1.622  -2.185  -0.307  1.00  0.00           H  
ATOM     92  C46 LIG     1      -1.170  -3.448  -1.990  1.00  0.00           C  
ATOM     93  H52 LIG     1      -1.214  -2.541  -2.606  1.00  0.00           H  
ATOM     94  H53 LIG     1      -1.666  -4.223  -2.587  1.00  0.00           H  
ATOM     95  C43 LIG     1      -0.511  -4.791   0.462  1.00  0.00           C  
ATOM     96  H47 LIG     1       0.069  -4.022   0.974  1.00  0.00           H  
ATOM     97  H48 LIG     1      -0.478  -5.727   1.022  1.00  0.00           H  
ATOM     98  C42 LIG     1       0.212  -5.076  -0.825  1.00  0.00           C  
ATOM     99  H45 LIG     1      -0.268  -5.975  -1.233  1.00  0.00           H  
ATOM    100  H46 LIG     1       1.165  -5.467  -0.448  1.00  0.00           H  
ATOM    101  C47 LIG     1       0.236  -4.038  -1.796  1.00  0.00           C  
ATOM    102  H54 LIG     1       0.804  -3.265  -1.264  1.00  0.00           H  
ATOM    103  C50 LIG     1       0.985  -4.390  -3.111  1.00  0.00           C  
ATOM    104  C51 LIG     1       2.428  -4.529  -3.024  1.00  0.00           C  
ATOM    105  H57 LIG     1       2.952  -4.392  -2.083  1.00  0.00           H  
ATOM    106  C52 LIG     1       3.188  -4.715  -4.158  1.00  0.00           C  
ATOM    107  H58 LIG     1       4.262  -4.670  -4.007  1.00  0.00           H  
ATOM    108  C56 LIG     1       2.500  -4.719  -5.373  1.00  0.00           C  
ATOM    109  N60 LIG     1       3.053  -4.992  -6.636  1.00  0.00           N  
ATOM    110  C49 LIG     1       0.348  -4.450  -4.371  1.00  0.00           C  
ATOM    111  H56 LIG     1      -0.725  -4.332  -4.489  1.00  0.00           H  
ATOM    112  C55 LIG     1       1.122  -4.595  -5.518  1.00  0.00           C  
ATOM    113  N54 LIG     1       0.819  -4.345  -6.841  1.00  0.00           N  
ATOM    114  C48 LIG     1      -0.444  -3.814  -7.455  1.00  0.00           C  
ATOM    115  C40 LIG     1      -0.954  -2.396  -6.926  1.00  0.00           C  
ATOM    116  C39 LIG     1      -2.426  -2.547  -6.508  1.00  0.00           C  
ATOM    117  C38 LIG     1      -2.778  -4.106  -6.560  1.00  0.00           C  
ATOM    118  H37 LIG     1      -3.736  -4.210  -7.083  1.00  0.00           H  
ATOM    119  H38 LIG     1      -2.886  -4.433  -5.519  1.00  0.00           H  
ATOM    120  C41 LIG     1      -1.601  -4.838  -7.374  1.00  0.00           C  
ATOM    121  H43 LIG     1      -1.951  -4.994  -8.402  1.00  0.00           H  
ATOM    122  H44 LIG     1      -1.203  -5.782  -6.983  1.00  0.00           H  
ATOM    123  H39 LIG     1      -2.649  -1.971  -5.601  1.00  0.00           H  
ATOM    124  H40 LIG     1      -3.059  -2.029  -7.238  1.00  0.00           H  
ATOM    125  H41 LIG     1      -0.299  -2.172  -6.075  1.00  0.00           H  
ATOM    126  H42 LIG     1      -0.870  -1.705  -7.774  1.00  0.00           H  
ATOM    127  H55 LIG     1      -0.208  -3.689  -8.519  1.00  0.00           H  
ATOM    128  C59 LIG     1       2.096  -4.399  -7.480  1.00  0.00           C  
ATOM    129  N58 LIG     1       2.306  -4.098  -8.731  1.00  0.00           N  
ATOM    130  C57 LIG     1       3.617  -4.031  -9.210  1.00  0.00           C  
ATOM    131  O53 LIG     1       3.797  -3.451 -10.219  1.00  0.00           O  
ATOM    132  C61 LIG     1       4.710  -4.530  -8.351  1.00  0.00           C  
ATOM    133  C62 LIG     1       4.389  -5.188  -7.116  1.00  0.00           C  
ATOM    134  C63 LIG     1       5.313  -5.881  -6.356  1.00  0.00           C  
ATOM    135  H59 LIG     1       5.194  -6.563  -5.519  1.00  0.00           H  
ATOM    136  C64 LIG     1       6.647  -5.831  -6.734  1.00  0.00           C  
ATOM    137  H60 LIG     1       7.371  -6.486  -6.257  1.00  0.00           H  
ATOM    138  C65 LIG     1       6.970  -5.259  -7.941  1.00  0.00           C  
ATOM    139  H61 LIG     1       8.009  -5.258  -8.258  1.00  0.00           H  
ATOM    140  C66 LIG     1       6.052  -4.572  -8.758  1.00  0.00           C  
ATOM    141 BR1  LIG     1       6.782  -3.838 -10.328  1.00  0.00          BR  
TER     142      LIG     1 
ENDMDL
MODEL     4
ATOM      1  F1  LIG     1      -1.409   8.859   2.172  1.00  0.00           F  
ATOM      2  C19 LIG     1      -0.099   8.580   1.869  1.00  0.00           C  
ATOM      3  C21 LIG     1       0.958   9.607   1.630  1.00  0.00           C  
ATOM      4  H20 LIG     1       1.996   9.415   1.890  1.00  0.00           H  
ATOM      5  H21 LIG     1       0.601  10.579   1.959  1.00  0.00           H  
ATOM      6  C22 LIG     1       0.429   8.824   0.506  1.00  0.00           C  
ATOM      7  H22 LIG     1      -0.248   9.238  -0.238  1.00  0.00           H  
ATOM      8  H23 LIG     1       1.125   8.171  -0.014  1.00  0.00           H  
ATOM      9  C18 LIG     1       0.262   7.349   2.706  1.00  0.00           C  
ATOM     10  O20 LIG     1       1.151   7.465   3.590  1.00  0.00           O  
ATOM     11  N13 LIG     1      -0.588   6.300   2.750  1.00  0.00           N  
ATOM     12  H10 LIG     1      -1.376   6.489   2.142  1.00  0.00           H  
ATOM     13  C11 LIG     1      -0.536   5.222   3.693  1.00  0.00           C  
ATOM     14  H9  LIG     1       0.489   5.251   4.081  1.00  0.00           H  
ATOM     15  C14 LIG     1      -1.683   5.470   4.852  1.00  0.00           C  
ATOM     16  C15 LIG     1      -3.124   5.668   4.245  1.00  0.00           C  
ATOM     17  H11 LIG     1      -3.796   5.853   5.092  1.00  0.00           H  
ATOM     18  H12 LIG     1      -3.305   4.730   3.706  1.00  0.00           H  
ATOM     19  H13 LIG     1      -3.264   6.479   3.520  1.00  0.00           H  
ATOM     20  C16 LIG     1      -1.592   4.399   6.006  1.00  0.00           C  
ATOM     21  H14 LIG     1      -2.246   4.716   6.827  1.00  0.00           H  
ATOM     22  H15 LIG     1      -0.564   4.398   6.389  1.00  0.00           H  
ATOM     23  H16 LIG     1      -1.953   3.384   5.801  1.00  0.00           H  
ATOM     24  C17 LIG     1      -1.400   6.795   5.482  1.00  0.00           C  
ATOM     25  H17 LIG     1      -1.187   7.612   4.782  1.00  0.00           H  
ATOM     26  H18 LIG     1      -0.514   6.804   6.129  1.00  0.00           H  
ATOM     27  H19 LIG     1      -2.191   7.094   6.180  1.00  0.00           H  
ATOM     28  C10 LIG     1      -0.569   3.842   3.034  1.00  0.00           C  
ATOM     29  O12 LIG     1      -0.305   2.796   3.596  1.00  0.00           O  
ATOM     30  N7  LIG     1      -0.842   3.731   1.666  1.00  0.00           N  
ATOM     31  C8  LIG     1       0.190   3.400   0.659  1.00  0.00           C  
ATOM     32  H6  LIG     1       1.034   4.043   0.937  1.00  0.00           H  
ATOM     33  H7  LIG     1       0.419   2.328   0.673  1.00  0.00           H  
ATOM     34  C9  LIG     1      -0.422   3.683  -0.683  1.00  0.00           C  
ATOM     35  O3  LIG     1       0.402   4.099  -1.767  1.00  0.00           O  
ATOM     36  H2  LIG     1      -0.063   4.808  -2.245  1.00  0.00           H  
ATOM     37  C5  LIG     1      -1.648   4.555  -0.303  1.00  0.00           C  
ATOM     38  H3  LIG     1      -1.337   5.595  -0.462  1.00  0.00           H  
ATOM     39  H4  LIG     1      -2.381   4.305  -1.079  1.00  0.00           H  
ATOM     40  H8  LIG     1      -0.809   2.719  -1.036  1.00  0.00           H  
ATOM     41  C6  LIG     1      -2.169   4.093   1.057  1.00  0.00           C  
ATOM     42  H5  LIG     1      -2.631   4.880   1.666  1.00  0.00           H  
ATOM     43  C4  LIG     1      -3.121   2.882   1.026  1.00  0.00           C  
ATOM     44  O2  LIG     1      -3.805   2.783   0.031  1.00  0.00           O  
ATOM     45  N1  LIG     1      -3.047   2.056   2.037  1.00  0.00           N  
ATOM     46  H1  LIG     1      -2.519   2.370   2.843  1.00  0.00           H  
ATOM     47  C30 LIG     1      -4.168   1.256   2.570  1.00  0.00           C  
ATOM     48  C23 LIG     1      -5.004   2.262   3.386  1.00  0.00           C  
ATOM     49  C24 LIG     1      -6.213   2.757   2.900  1.00  0.00           C  
ATOM     50  H24 LIG     1      -6.443   2.500   1.870  1.00  0.00           H  
ATOM     51  C25 LIG     1      -6.896   3.790   3.630  1.00  0.00           C  
ATOM     52  H25 LIG     1      -7.729   4.255   3.111  1.00  0.00           H  
ATOM     53  C26 LIG     1      -6.575   4.088   4.949  1.00  0.00           C  
ATOM     54  C27 LIG     1      -5.648   3.278   5.531  1.00  0.00           C  
ATOM     55  H26 LIG     1      -5.473   3.278   6.603  1.00  0.00           H  
ATOM     56  C28 LIG     1      -4.786   2.493   4.715  1.00  0.00           C  
ATOM     57  H27 LIG     1      -3.877   2.126   5.182  1.00  0.00           H  
ATOM     58  C29 LIG     1      -7.385   4.961   5.785  1.00  0.00           C  
ATOM     59  C33 LIG     1      -8.417   4.387   6.561  1.00  0.00           C  
ATOM     60  N34 LIG     1      -9.300   5.246   6.991  1.00  0.00           N  
ATOM     61  C35 LIG     1      -9.154   6.354   6.234  1.00  0.00           C  
ATOM     62  H33 LIG     1      -9.846   7.186   6.237  1.00  0.00           H  
ATOM     63  S36 LIG     1      -7.956   6.342   5.008  1.00  0.00           S  
ATOM     64  C37 LIG     1      -8.211   2.959   7.125  1.00  0.00           C  
ATOM     65  H34 LIG     1      -8.449   2.292   6.288  1.00  0.00           H  
ATOM     66  H35 LIG     1      -8.745   2.821   8.073  1.00  0.00           H  
ATOM     67  H36 LIG     1      -7.206   2.554   7.294  1.00  0.00           H  
ATOM     68  H28 LIG     1      -4.846   1.049   1.733  1.00  0.00           H  
ATOM     69  C31 LIG     1      -3.697  -0.116   3.093  1.00  0.00           C  
ATOM     70  H29 LIG     1      -4.518  -0.629   3.609  1.00  0.00           H  
ATOM     71  H30 LIG     1      -2.881  -0.069   3.824  1.00  0.00           H  
ATOM     72  C32 LIG     1      -3.264  -1.104   1.964  1.00  0.00           C  
ATOM     73  H31 LIG     1      -3.903  -0.925   1.091  1.00  0.00           H  
ATOM     74  H32 LIG     1      -3.350  -2.092   2.431  1.00  0.00           H  
ATOM     75  C69 LIG     1      -1.763  -0.933   1.503  1.00  0.00           C  
ATOM     76  H64 LIG     1      -1.547   0.125   1.311  1.00  0.00           H  
ATOM     77  C70 LIG     1      -0.816  -1.121   2.788  1.00  0.00           C  
ATOM     78  H67 LIG     1      -0.634  -0.256   3.438  1.00  0.00           H  
ATOM     79  H68 LIG     1       0.156  -1.605   2.634  1.00  0.00           H  
ATOM     80  H69 LIG     1      -1.397  -1.663   3.544  1.00  0.00           H  
ATOM     81  C68 LIG     1      -1.369  -1.939   0.441  1.00  0.00           C  
ATOM     82  H65 LIG     1      -0.338  -1.692   0.161  1.00  0.00           H  
ATOM     83  H66 LIG     1      -1.300  -2.972   0.804  1.00  0.00           H  
ATOM     84  C67 LIG     1      -2.137  -1.803  -0.882  1.00  0.00           C  
ATOM     85  H62 LIG     1      -1.992  -0.780  -1.235  1.00  0.00           H  
ATOM     86  H63 LIG     1      -3.209  -2.000  -0.921  1.00  0.00           H  
ATOM     87  N44 LIG     1      -1.564  -2.554  -2.102  1.00  0.00           N  
ATOM     88  H49 LIG     1      -0.578  -2.263  -2.174  1.00  0.00           H  
ATOM     89  C45 LIG     1      -1.540  -4.097  -1.936  1.00  0.00           C  
ATOM     90  H50 LIG     1      -0.915  -4.318  -1.070  1.00  0.00           H  
ATOM     91  H51 LIG     1      -2.523  -4.447  -1.615  1.00  0.00           H  
ATOM     92  C46 LIG     1      -0.977  -4.845  -3.117  1.00  0.00           C  
ATOM     93  H52 LIG     1      -1.415  -5.823  -2.884  1.00  0.00           H  
ATOM     94  H53 LIG     1       0.104  -4.992  -3.225  1.00  0.00           H  
ATOM     95  C43 LIG     1      -2.400  -2.212  -3.290  1.00  0.00           C  
ATOM     96  H47 LIG     1      -3.376  -2.687  -3.174  1.00  0.00           H  
ATOM     97  H48 LIG     1      -2.453  -1.124  -3.357  1.00  0.00           H  
ATOM     98  C42 LIG     1      -1.847  -2.773  -4.575  1.00  0.00           C  
ATOM     99  H45 LIG     1      -1.043  -2.062  -4.806  1.00  0.00           H  
ATOM    100  H46 LIG     1      -2.627  -2.806  -5.345  1.00  0.00           H  
ATOM    101  C47 LIG     1      -1.580  -4.263  -4.475  1.00  0.00           C  
ATOM    102  H54 LIG     1      -2.539  -4.764  -4.662  1.00  0.00           H  
ATOM    103  C50 LIG     1      -0.529  -4.598  -5.548  1.00  0.00           C  
ATOM    104  C51 LIG     1       0.813  -4.001  -5.601  1.00  0.00           C  
ATOM    105  H57 LIG     1       1.162  -3.154  -5.017  1.00  0.00           H  
ATOM    106  C52 LIG     1       1.765  -4.421  -6.568  1.00  0.00           C  
ATOM    107  H58 LIG     1       2.828  -4.283  -6.393  1.00  0.00           H  
ATOM    108  C56 LIG     1       1.381  -5.499  -7.399  1.00  0.00           C  
ATOM    109  N60 LIG     1       2.088  -6.361  -8.240  1.00  0.00           N  
ATOM    110  C49 LIG     1      -0.929  -5.523  -6.468  1.00  0.00           C  
ATOM    111  H56 LIG     1      -1.795  -6.154  -6.295  1.00  0.00           H  
ATOM    112  C55 LIG     1       0.061  -6.024  -7.271  1.00  0.00           C  
ATOM    113  N54 LIG     1       0.062  -7.315  -7.782  1.00  0.00           N  
ATOM    114  C48 LIG     1      -0.816  -8.450  -7.206  1.00  0.00           C  
ATOM    115  C40 LIG     1      -2.355  -8.465  -7.439  1.00  0.00           C  
ATOM    116  C39 LIG     1      -3.108  -8.498  -6.057  1.00  0.00           C  
ATOM    117  C38 LIG     1      -1.973  -9.224  -5.169  1.00  0.00           C  
ATOM    118  H37 LIG     1      -1.913 -10.276  -5.475  1.00  0.00           H  
ATOM    119  H38 LIG     1      -2.302  -9.274  -4.123  1.00  0.00           H  
ATOM    120  C41 LIG     1      -0.620  -8.673  -5.618  1.00  0.00           C  
ATOM    121  H43 LIG     1       0.193  -9.403  -5.521  1.00  0.00           H  
ATOM    122  H44 LIG     1      -0.501  -7.686  -5.155  1.00  0.00           H  
ATOM    123  H39 LIG     1      -3.305  -7.509  -5.625  1.00  0.00           H  
ATOM    124  H40 LIG     1      -4.028  -9.093  -6.014  1.00  0.00           H  
ATOM    125  H41 LIG     1      -2.603  -7.577  -8.033  1.00  0.00           H  
ATOM    126  H42 LIG     1      -2.633  -9.316  -8.074  1.00  0.00           H  
ATOM    127  H55 LIG     1      -0.500  -9.322  -7.791  1.00  0.00           H  
ATOM    128  C59 LIG     1       1.315  -7.483  -8.495  1.00  0.00           C  
ATOM    129  N58 LIG     1       1.988  -8.591  -8.763  1.00  0.00           N  
ATOM    130  C57 LIG     1       3.248  -8.480  -9.307  1.00  0.00           C  
ATOM    131  O53 LIG     1       3.866  -9.482  -9.462  1.00  0.00           O  
ATOM    132  C61 LIG     1       3.864  -7.140  -9.649  1.00  0.00           C  
ATOM    133  C62 LIG     1       3.190  -6.084  -9.018  1.00  0.00           C  
ATOM    134  C63 LIG     1       3.616  -4.711  -9.271  1.00  0.00           C  
ATOM    135  H59 LIG     1       3.106  -3.821  -8.915  1.00  0.00           H  
ATOM    136  C64 LIG     1       4.814  -4.482  -9.958  1.00  0.00           C  
ATOM    137  H60 LIG     1       5.032  -3.477 -10.310  1.00  0.00           H  
ATOM    138  C65 LIG     1       5.335  -5.563 -10.650  1.00  0.00           C  
ATOM    139  H61 LIG     1       6.268  -5.297 -11.137  1.00  0.00           H  
ATOM    140  C66 LIG     1       4.932  -6.862 -10.540  1.00  0.00           C  
ATOM    141 BR1  LIG     1       5.923  -8.262 -11.351  1.00  0.00          BR  
TER     142      LIG     1 
ENDMDL
END   
   
