# Supplementary material for: A selective and orally bioavailable VHL-recruiting PROTAC achieves SMARCA2 degradation in vivo
Source: Nat Commun. 2022 Oct 10;13:5969. doi: 10.1038/s41467-022-33430-6 (PMC9551036; doi:10.1038/s41467-022-33430-6)
Supplement: Supplementary file 10 — Source data [file 41467_2022_33430_MOESM10_ESM.xlsx]

## Sheet: Fig1f
GEN-1 SMARCA2											cpd3 SMARCA2											GEN-1 SMARCA4																	cpd3 SMARCA4
X	1250 nM	Fitted 1250 nM	500 nM	Fitted 500 nM	250 nM	Fitted 250 nM	100 nM	Fitted 100 nM	50 nM	Fitted 50 nM	X	12.5 nM	Fitted 12.5 nM	37.5 nM	Fitted 37.5 nM	111 nM	Fitted 111 nM	333 nM	Fitted 333 nM	1000 nM	Fitted 1000 nM	X	1250nM_Y	500nM_Y	250nM_Y	102nM_Y	51nM_Y	26nM_Y	12.5nM_Y	6.3nM_Y	Fitted 1250nM_Y	Fitted 500nM_Y	Fitted 250nM_Y	Fitted 102nM_Y	Fitted 51nM_Y	Fitted 26nM_Y	Fitted 12.5nM_Y	Fitted 6.3nM_Y	X	12.5 nM	Fitted 12.5 nM	37.5 nM	Fitted 37.5 nM	111 nM	Fitted 111 nM	333 nM	Fitted 333 nM	1000 nM	Fitted 1000 nM
0	0.0545	0	0.016	0	0.0159	0	0.0072	0	-0.0115001	0	0	-0.000163	0	-0.0207774	0	0.0187124	0	-0.00144	0	0.0155843	0	0	-1.74512	-3.18994	0.730957	-2.0249	1.09326	0.670898	-0.648926	1.45166	0	0	0	0	0	0	0	0	-56.66	0.035202	0	-0.108826	0	-0.204575	0	0.124908	0	0.0812378	0
0.0999985	0.0523999	0	0.0220999	0	0.0261999	0	0.00329989	0	-0.00470011	0	0.1	-0.00355	0	-0.00228	0	0.0223592	0	-0.00483	0	0.0223592	0	0.1	-0.151367	-1.61182	-0.737793	-0.519043	0.0249023	-0.59668	-1.03564	0.529785	0	0	0	0	0	0	0	0	-56.56	0.0523987	0	-0.173675	0	-0.061615	0	0.106949	0	-0.00860596	0
0.199999	0.0575998	0	0.0289998	0	0.0409998	0	0.0156998	0	0.00949961	0	0.2	-0.00511	0	-0.0140076	0	0.00908	0	-0.00639	0	0.0254822	0	0.2	-0.401367	-1.06299	-0.651855	-0.856934	-0.744629	-0.678711	-0.516113	0.012207	0	0	0	0	0	0	0	0	-56.46	-0.030426	0	-0.11821	0	0.0110474	0	0.0038147	0	-1.52588e-05	0
0.299999	0.045	0	0.0253	0	0.0307	0	0.0071	0	0.00500002	0	0.3	-0.00511	0	-0.00385	0	0.016113	0	-0.00639	0	0.0137631	0	0.3	-0.483398	-0.812988	-0.659668	-0.468262	-0.818848	-0.458008	-0.686035	-0.0561523	0	0	0	0	0	0	0	0	-56.36	-0.011673	0	-0.129928	0	0.057144	0	-0.0039978	0	0.00701886	0
0.4	0.0434	0	0.0206	0	0.0263	0	0.0135	0	0.00419996	0	0.4	-0.00121	0	-0.0186919	0	0.00595	0	-0.0142059	0	0.00595	0	0.4	-0.641602	-0.504395	-0.67334	-0.255371	-0.70752	-0.0478516	-0.986816	-0.200684	0	0	0	0	0	0	0	0	-56.26	-0.0382385	0	-0.103363	0	0.0516815	0	-0.0383759	0	0.00233459	0
0.5	0.0419	0	0.0204	0	0.0247	0	0.0129	0	0.00440005	0	0.5	-0.00407	0	-0.0215556	0	-0.0016	0	-0.00926	0	0.00309	0	0.5	-0.604492	-0.42041	-0.569824	-0.415527	-0.840332	-0.0869141	-0.965332	-0.368652	0	0	0	0	0	0	0	0	-56.16	-0.0280762	0	-0.0814819	0	0.0344849	0	-0.0594635	0	0.00389099	0
0.599998	0.0398	0	0.0118	0	0.0184	0	0.0192	0	0.0055	0	0.6	-0.00615	0	-0.023641	0	0.00804	0	-0.0113422	0	0.001	0	0.6	-0.581055	-0.252441	-0.472168	-0.208496	-0.816895	-0.118164	-1.04346	-0.251465	0	0	0	0	0	0	0	0	-56.06	-0.042923	0	-0.083832	0	0.0204315	0	-0.0821228	0	0.0015564	0
0.699999	0.0427	0	0.0105	0	0.0268	0	0.0236	0	0.00719991	0	0.7	-0.00121	0	-0.018692	0	0.0129852	0	-0.00639	0	0.0106354	0	0.7	-0.71582	-0.090332	-0.312012	-0.306152	-0.63916	-0.176758	-0.768066	-0.245605	0	0	0	0	0	0	0	0	-55.96	-0.0640106	0	-0.0807037	0	0.00714111	0	-0.082901	0	-1.52588e-05	0
0.799999	0.041	0	0.0104	0	0.0219	0	0.0168	0	0.00650003	0	0.8	0.004	0	-0.0166117	0	0.0103808	0	0.00272	0	0.0150652	0	0.8	-0.704102	-0.104004	-0.243652	-0.259277	-0.646973	-0.0771484	-0.475098	-0.231934	0	0	0	0	0	0	0	0	-55.86	-0.074173	0	-0.0783688	0	0.0258939	0	-0.0789948	0	0.0023343	0
0.9	0.0409	0	0.0133	0	0.0197	0	0.0181	0	0.00859992	0	0.9	-0.00407	0	-0.017649	0	0.00231	0	-0.00535	0	0.00699	0	0.9	-0.551758	-0.0317383	-0.380371	-0.255371	-0.578613	0.0341797	-0.396973	-0.218262	0	0	0	0	0	0	0	0	-55.76	-0.0702667	0	-0.0643008	0	0.0227661	0	-0.0899353	0	-0.0125122	0
1	0.0418	0	0.0265	0	0.0249	0	0.0195	0	0.0151999	0	1	-0.00641	0	-0.00828	0	-3.56e-05	0	-0.0108236	0	0.00465	0	1	-0.514648	-0.0649414	-0.36084	-0.228027	-0.590332	-0.0341797	-0.303223	-0.399902	0	0	0	0	0	0	0	0	-55.66	-0.058548	0	-0.072113	0	0.0180817	0	-0.0821228	0	-0.00782776	0
1.1	0.0414999	0	0.0356999	0	0.0343999	0	0.0187999	0	0.0305999	0	1.1	-0.00798	0	-0.00671	0	-0.0016	0	-0.0170695	0	0.00309	0	1.1	-0.473633	0.0483398	-0.32959	-0.153809	-0.678223	-0.0966797	-0.268066	-0.509277	0	0	0	0	0	0	0	0	-55.56	-0.0663605	0	-0.0721133	0	0.0110474	0	-0.0930634	0	-0.00469971	0
1.2	0.0459998	0	0.0430998	0	0.0460998	0	0.0180998	0	0.0444996	0	1.2	0.0014	0	-0.0160879	0	-0.00394	0	-0.0116018	0	0.000743	0	1.2	-0.411133	0.0893555	-0.190918	-0.188965	-0.586426	-0.116211	-0.215332	-0.399902	0	0	0	0	0	0	0	0	-55.46	-0.058548	0	-0.0674286	0	0.0180817	0	-0.082901	0	-0.00469971	0
1.3	0.0445	0	0.0471	0	0.0476	0	0.0176	0	0.0546999	0	1.3	0.0053	0	-0.000463	0	-3.61e-05	0	-0.0077	0	0.00465	0	1.3	-0.362305	0.108887	-0.208496	-0.0756836	-0.564941	-0.0849609	-0.229004	-0.407715	0	0	0	0	0	0	0	0	-55.36	-0.0655823	0	-0.0572662	0	0.0102693	0	-0.0969696	0	-0.00469959	0
1.4	0.05	0	0.051	0	0.0501	0	0.0203	0	0.0642999	0	1.4	-0.00355	0	-0.00932	0	-0.00889	0	-0.0165506	0	-0.00421	0	1.4	-0.370117	0.0268555	-0.200684	-0.0581055	-0.605957	-0.149414	-0.0844727	-0.339355	0	0	0	0	0	0	0	0	-55.26	-0.0468292	0	-0.0721129	0	0.00871277	0	-0.0782166	0	0.00701904	0
1.5	0.0465	0	0.0528	0	0.0494	0	0.0186	0	0.0661	0	1.5	-0.00511	0	-0.0108795	0	-0.00732	0	-0.00639	0	-0.00577	0	1.5	-0.432617	0.0483398	-0.200684	-0.034668	-0.63916	-0.161133	-0.0375977	-0.397949	0	0	0	0	0	0	0	0	-55.16	-0.058548	0	-0.068985	0	0.00636292	0	-0.0696259	0	0.00701904	0
1.6	0.0448	0	0.047	0	0.0484	0	0.0169	0	0.0648	0	1.6	-0.00355	0	-0.00932	0	-0.00421	0	-0.00483	0	-0.00421	0	1.6	-0.483398	-0.0668945	-0.272949	-0.0249023	-0.625488	-0.174805	0.0131836	-0.397949	0	0	0	0	0	0	0	0	-55.06	-0.0390167	0	-0.0564879	0	0.0110474	0	-0.0633698	0	0.00701904	0
1.7	0.0389002	0	0.0313002	0	0.0365002	0	0.00810022	0	0.0465004	0	1.7	-0.00433	0	-0.00541	0	-0.00967	0	-0.00561	0	-0.00186	0	1.7	-0.516602	-0.115723	-0.29248	0.0219727	-0.730957	-0.198242	-0.0961914	-0.458496	0	0	0	0	0	0	0	0	-54.96	-0.027298	0	-0.0596161	0	0.0258942	0	-0.0586853	0	0.0101471	0
1.8	0.0444	0	0.0208	0	0.0253	0	0.009	0	0.0303001	0	1.8	-0.00902	0	-0.00775	0	-0.0112304	0	-0.0102996	0	-0.00186	0	1.8	-0.526367	-0.0727539	-0.269043	-0.0268555	-0.719238	-0.168945	-0.105957	-0.509277	0	0	0	0	0	0	0	0	-54.86	-0.027298	0	-0.0416412	0	0.0298007	0	-0.0540009	0	0.0163882	0
1.9	0.0426	0	0.0147	0	0.0206	0	0.0054	0	0.0181001	0	1.9	-0.00225	0	-0.0158284	0	-0.00759	0	0.000377	0	-0.0029	0	1.9	-0.53418	-0.11377	-0.321777	-0.0170898	-0.768066	-0.186523	-0.168457	-0.450684	0	0	0	0	0	0	0	0	-54.76	-0.0241699	0	-0.0432126	0	0.0149536	0	-0.0438385	0	0.0257721	0
2	0.0423	0	0.0179	0	0.0192	0	0.0124	0	0.0167	0	2	-0.00459	0	-0.0088	0	-0.00524	0	0.00272	0	-0.000559	0	2	-0.512695	-0.0649414	-0.280762	-0.0893555	-0.787598	-0.0869141	-0.148926	-0.487793	0	0	0	0	0	0	0	0	-54.66	-0.0108948	0	-0.040863	0	0.0102692	0	-0.0352478	0	0.00701904	0
2.1	0.0348001	0	0.0151001	0	0.0087001	0	0.0059001	0	0.0062001	0	2.1	-0.00694	0	-0.00176	0	-0.00524	0	0.00272	0	-0.00056	0	2.1	-0.473633	-0.0415039	-0.32959	-0.120605	-0.787598	-0.0986328	-0.217285	-0.558105	0	0	0	0	0	0	0	0	-54.56	-0.00698853	0	-0.040863	0	0.00558472	0	-0.0305634	0	0.0156097	0
2.2	0.0312	0	0.0112	0	0.00490002	0	0.00400002	0	0.00460004	0	2.2	0.00791	0	-0.00567	0	-0.00447	0	0.00663	0	0.00725	0	2.2	-0.500977	-0.00244141	-0.26123	-0.165527	-0.807129	-0.00878906	-0.248535	-0.468262	0	0	0	0	0	0	0	0	-54.46	-0.011673	0	-0.040863	0	-0.0100403	0	-0.0352478	0	0.00233459	0
2.3	0.0311	0	0.0083	0	0.0027	0	-0.0026	0	0.00330004	0	2.3	0.004	0	-0.00958	0	-0.00134	0	0.00272	0	0.00335	0	2.3	-0.514648	-0.012207	-0.284668	-0.177246	-0.77002	0.00488281	-0.248535	-0.505371	0	0	0	0	0	0	0	0	-54.36	-0.00386047	0	-0.0424193	0	-0.00535566	0	-0.0352478	0	0.00701922	0
2.4	0.0318	0	0.0071	0	0.0036	0	-0.0033	0	0.0027	0	2.4	-0.00172	0	-0.0106201	0	-0.00238	0	0.00168	0	0.0023	0	2.4	-0.456055	0.0463867	-0.272949	-0.0991211	-0.730957	0.0126953	-0.324707	-0.47998	0	0	0	0	0	0	0	0	-54.26	-0.0124512	0	-0.0369566	0	-0.000671387	0	-0.0438385	0	0.0117035	0
2.5	0.0262	0	0.003	0	0.0057	0	-0.0059	0	0.00050003	0	2.5	-0.00928	0	0.00058	0	-0.0029	0	0.00116	0	0.00179	0	2.5	-0.47168	0.0268555	-0.270996	-0.187012	-0.687988	0.0126953	-0.258301	-0.478027	0	0	0	0	0	0	0	0	-54.16	-0.0124512	0	-0.0322723	0	0.00636292	0	-0.0274353	0	0.0187378	0
2.6	0.0268	0	0.00299999	0	0.00609999	0	-0.00210001	0	0.00329999	0	2.6	-0.00876	0	0.0011	0	0.000748	0	0.0133971	0	0.0101165	0	2.6	-0.473633	0.0952148	-0.270996	-0.116699	-0.658691	-0.0185547	-0.187988	-0.419434	0	0	0	0	0	0	0	0	-54.06	-0.014801	0	-0.0252383	0	-0.00144958	0	-0.0227509	0	0.00624084	0
2.7	0.0271	0	0.00150001	0	0.00700001	0	-0.00119999	0	0.000700015	0	2.7	-0.00251	0	-0.000463	0	0.00387	0	0.0118357	0	0.00856	0	2.7	-0.442383	0.187012	-0.171387	-0.0581055	-0.588379	-0.00683594	-0.217285	-0.427246	0	0	0	0	0	0	0	0	-53.96	0.000823975	0	-0.0330505	0	0.0102692	0	-0.0157166	0	0.00701904	0
2.8	0.0225	0	0.001	0	0.0084	0	0.001	0	0.00419998	0	2.8	-0.00251	0	0.00735	0	0.00387	0	0.0118357	0	0.000743	0	2.8	-0.432617	0.0463867	-0.212402	-0.0463867	-0.566895	0.0439453	-0.213379	-0.446777	0	0	0	0	0	0	0	0	-53.86	-0.011673	0	-0.0213318	0	0.00558442	0	-0.0235291	0	0.00701874	0
2.9	0.0227	0	0.0014	0	0.0126	0	0.0042	0	0.00579994	0	2.9	-0.00251	0	0.00735	0	0.00387	0	0.0118356	0	0.000742	0	2.9	-0.454102	0.0874023	-0.188965	0.0141602	-0.547363	0.0966797	-0.215332	-0.35498	0	0	0	0	0	0	0	0	-53.76	-0.011673	0	-0.0244601	0	-0.00848389	0	-0.0282135	0	-1.52588e-05	0
3	0.0224	0	-0.0001	0	0.008	0	0.0023	0	0.00570001	0	3	0.00505	0	0.00318	0	0.00439	0	0.0154826	0	-0.00342	0	3	-0.383789	0.249512	-0.140137	0.0336914	-0.574707	0.155273	-0.135254	-0.419434	0	0	0	0	0	0	0	0	-53.66	-0.011673	0	-0.0361786	0	0.00636292	0	-0.0305634	0	0.0101471	0
3.1	0.0177	0	-0.0041	0	0.0084	0	0.0031	0	0.0079	0	3.1	0.00114	0	0.00241	0	0.00752	0	0.0115763	0	-0.00733	0	3.1	-0.30957	0.269043	-0.128418	0.043457	-0.557129	0.0830078	-0.178223	-0.397949	0	0	0	0	0	0	0	0	-53.56	-0.0187073	0	-0.0182036	0	0.00636292	0	-0.0352478	0	0.0148315	0
3.2	0.0108001	0	-0.00779992	0	0.00180008	0	0.000500078	0	0.00540016	0	3.2	-0.00225	0	0.0037	0	0.00413	0	0.00819	0	-0.0107168	0	3.2	-0.311523	0.308105	-0.0678711	0.090332	-0.605957	0.0732422	-0.187988	-0.41748	0	0	0	0	0	0	0	0	-53.46	-0.00854492	0	-0.0135193	0	0.00636292	0	-0.0243073	0	0.0148315	0
3.3	0.0097	0	-0.004	0	-0.0004	0	0.0003	0	0.00540002	0	3.3	0.000875	0	0.00214	0	0.00257	0	0.0136617	0	-0.023997	0	3.3	-0.262695	0.216309	-0.190918	0.111816	-0.605957	0.0732422	-0.133301	-0.403809	0	0	0	0	0	0	0	0	-53.36	-0.000732422	0	-0.00648528	0	-0.00535554	0	-0.0196228	0	0.00466949	0
3.4	0.0091	0	-0.0023	0	0.0008	0	-0.0009	0	0.00340002	0	3.4	0.00635	0	0.00058	0	0.00101	0	0.00507	0	-0.0255585	0	3.4	-0.301758	0.19873	-0.151855	0.164551	-0.697754	0.0849609	-0.193848	-0.335449	0	0	0	0	0	0	0	0	-53.26	-0.00776672	0	-0.0205533	0	-0.00848389	0	-0.0227509	0	0.00701904	0
3.5	0.0082	0	-0.0044	0	-0.0009	0	-0.0003	0	0.000199998	0	3.5	0.004	0	-0.00176	0	-0.00134	0	0.00272	0	-0.0279032	0	3.5	-0.311523	0.181152	-0.147949	0.205566	-0.637207	0.102539	-0.166504	-0.337402	0	0	0	0	0	0	0	0	-53.16	-0.014801	0	-0.0135193	0	-0.0178528	0	-0.0227509	0	-0.00234985	0
3.6	0.00360001	0	-0.00539999	0	-0.000199989	0	0.000600011	0	0.000800011	0	3.6	0.004	0	-0.00176	0	-0.00134	0	0.00272	0	-0.0279032	0	3.6	-0.338867	0.169434	-0.0913086	0.23291	-0.605957	0.211914	-0.158691	-0.218262	0	0	0	0	0	0	0	0	-53.06	-0.0108948	0	-0.0103911	0	-0.0131683	0	-0.0157166	0	0.00701904	0
3.7	0.00340001	0	-0.00409999	0	1.15e-08	0	0.000200012	0	0.00280002	0	3.7	0.00635	0	0.00526	0	0.00101	0	0.00507	0	-0.0138397	0	3.7	-0.270508	0.206543	-0.103027	0.0415039	-0.557129	0.172852	-0.109863	-0.165527	0	0	0	0	0	0	0	0	-52.96	-0.0202637	0	-0.00570679	0	-0.00848389	0	-0.0250854	0	0.0117035	0
3.8	0.0037	0	0.0009	0	0.0008	0	0.0027	0	0.00659995	0	3.8	0.0157217	0	0.00995	0	-0.00602	0	0.00272	0	-0.0161844	0	3.8	-0.243164	0.194824	-0.17334	0.0102539	-0.566895	0.18457	-0.0141602	-0.0795898	0	0	0	0	0	0	0	0	-52.86	-0.0155792	0	0.00756818	0	-0.0131682	0	-0.0157166	0	0.00701916	0
3.9	0.00329996	0	0.00189996	0	0.00349996	0	0.00409996	0	0.00589996	0	3.9	0.0146788	0	0.00891	0	-0.00629	0	0.00168	0	-0.0172273	0	3.9	-0.276367	0.0776367	-0.231934	-0.0581055	-0.619629	0.155273	0.0522461	-0.0795898	0	0	0	0	0	0	0	0	-52.76	-0.0108948	0	-0.00180042	0	0.00167847	0	-0.0110321	0	0.00701904	0
4	0.0037	0	0.0035	0	0.0058	0	0.0055	0	0.00719997	0	4	0.0105133	0	0.00475	0	-0.0104523	0	0.00533	0	-0.0213928	0	4	-0.311523	0.161621	-0.128418	0.0512695	-0.627441	0.139648	0.0913086	-0.0405273	0	0	0	0	0	0	0	0	-52.66	-0.0202637	0	0.00132751	0	-0.00535583	0	-0.00790405	0	0.0117035	0
4.1	0.0056	0	0.0046	0	0.0071	0	0.0093	0	0.0099	0	4.1	0.0105132	0	0.0164642	0	-0.0104523	0	0.00533	0	-0.0213929	0	4.1	-0.280273	0.0678711	-0.147949	0.0512695	-0.537598	0.131836	0.149902	-0.128418	0	0	0	0	0	0	0	0	-52.56	-0.0241699	0	0.00601196	0	-0.00144958	0	-0.00790405	0	0.0140533	0
4.2	0.0046	0	0.0035	0	0.0056	0	0.0114	0	0.00980002	0	4.2	0.00895	0	0.0149027	0	-0.00733	0	0.000636	0	-0.0182699	0	4.2	-0.291992	0.0249023	-0.163574	0.0532227	-0.543457	0.141602	0.120605	-0.065918	0	0	0	0	0	0	0	0	-52.46	-0.00308228	0	0.00991821	0	-0.00144958	0	-0.0032196	0	0.00701904	0
4.3	-0.0038	0	0.0031	0	0.0034	0	0.0103	0	0.0052	0	4.3	0.0027	0	0.00865	0	-0.00655	0	-0.00717	0	-0.0260771	0	4.3	-0.254883	-0.0415039	-0.278809	0.000488281	-0.490723	0.223633	0.153809	-0.0366211	0	0	0	0	0	0	0	0	-52.36	-0.00386047	0	0.00523388	0	0.00167835	0	-0.00868225	0	0.00233448	0
4.4	-0.00999985	0	-0.00179985	0	0.00170015	0	0.00860015	0	0.000400149	0	4.4	0.00661	0	0.0125578	0	-0.00264	0	0.0131376	0	-0.0252993	0	4.4	-0.301758	-0.262207	-0.382324	-0.0424805	-0.535645	0.274414	0.155762	-0.0698242	0	0	0	0	0	0	0	0	-52.26	0.00395203	0	0.0013274	0	-0.000671387	0	-0.0157166	0	-0.00469971	0
4.5	-0.0131	0	-0.0052	0	-0.0069	0	0.0073	0	-0.00409987	0	4.5	0.00556	0	0.0115153	0	-0.00837	0	0.00897	0	-0.0263418	0	4.5	-0.405273	-0.135254	-0.341309	-0.0952148	-0.627441	0.151367	0.181152	-0.23584	0	0	0	0	0	0	0	0	-52.16	0.00708008	0	-0.00102234	0	0.00636292	0	-0.000869751	0	0.00311279	0
4.6	-0.0167	0	-0.0076	0	-0.01	0	0.0052	0	-0.0082	0	4.6	0.004	0	0.0146383	0	-0.0122782	0	0.00585	0	-0.0232188	0	4.6	-0.272461	-0.143066	-0.300293	-0.190918	-0.549316	0.0732422	0.0834961	-0.310059	0	0	0	0	0	0	0	0	-52.06	0.00473022	0	0.00601196	0	-0.00144958	0	-0.0032196	0	0.00311279	0
4.7	-0.013	0	-0.0055	0	-0.0102	0	0.0064	0	-0.00890008	0	4.7	0.004	0	0.0216726	0	-0.00524	0	0.00741	0	-0.0161845	0	4.7	-0.282227	-0.244629	-0.460449	-0.228027	-0.486816	0.143555	0.0893555	-0.220215	0	0	0	0	0	0	0	0	-51.96	0.0117645	0	0.0106964	0	-0.0162964	0	0.0038147	0	0.0117035	0
4.8	-0.0092	0	-0.0046	0	-0.0116	0	0.0085	0	-0.0113	0	4.8	0.0128581	0	0.0227152	0	0.00283	0	0.00376	0	-0.0198262	0	4.8	-0.321289	-0.322754	-0.378418	-0.288574	-0.557129	0.161133	0.0913086	-0.169434	0	0	0	0	0	0	0	0	-51.86	0.00708008	0	0.00288433	0	-0.00613385	0	0.0116272	0	0.018738	0
4.9	-0.0113999	0	-0.00669992	0	-0.0123999	0	0.00920008	0	-0.0148999	0	4.9	0.0144195	0	0.0242767	0	0.00204	0	0.017044	0	-0.0252991	0	4.9	-0.352539	-0.30127	-0.468262	-0.19873	-0.549316	0.28418	0.144043	-0.237793	0	0	0	0	0	0	0	0	-51.76	-0.00621033	0	0.008362	0	-0.00613403	0	0.0038147	0	0.0187378	0
5	-0.0108	0	-0.0036	0	-0.0098	0	0.0112	0	-0.0110001	0	5	0.0144196	0	0.0320892	0	0.00908	0	0.0170441	0	-0.0252991	0	5	-0.379883	-0.266113	-0.403809	-0.187012	-0.537598	0.331055	0.0541992	-0.145996	0	0	0	0	0	0	0	0	-51.66	-0.000732422	0	0.0146027	0	-0.00848389	0	0.00694275	0	0.0156097	0
5.1	-0.0123	0	-0.0024	0	-0.0114	0	0.0097	0	-0.0158	0	5.1	0.00661	0	0.0195924	0	0.00127	0	0.00923	0	-0.0362394	0	5.1	-0.293945	-0.191895	-0.249512	-0.327637	-0.529785	0.223633	0.114746	-0.0874023	0	0	0	0	0	0	0	0	-51.56	0.00395203	0	0.014603	0	-0.00144958	0	0.00849915	0	0.0109253	0
5.2	-0.0189	0	-0.0048	0	-0.0157	0	0.0068	0	-0.0213999	0	5.2	0.00817	0	0.0141195	0	0.00283	0	0.0139211	0	-0.0315501	0	5.2	-0.262695	-0.223145	-0.239746	-0.308105	-0.48877	0.21582	0.144043	-0.0893555	0	0	0	0	0	0	0	0	-51.46	0.0203552	0	0.021637	0	-0.00144958	0	0.00849915	0	0.0140533	0
5.3	-0.0197	0	-0.0123	0	-0.0202	0	0.0007	0	-0.0236	0	5.3	0.0120748	0	0.0180257	0	0.00673	0	0.0107931	0	-0.0276438	0	5.3	-0.231445	-0.340332	-0.280762	-0.247559	-0.516113	0.204102	0.159668	-0.0463867	0	0	0	0	0	0	0	0	-51.36	0.0227051	0	0.0130464	0	-0.00144958	0	0.00772095	0	0.0187378	0
5.4	-0.0222999	0	-0.0120999	0	-0.0255999	0	-0.00299991	0	-0.0281999	0	5.4	0.0144193	0	0.0203704	0	0.00908	0	0.0131376	0	-0.0252993	0	5.4	-0.291992	-0.260254	-0.269043	-0.228027	-0.617676	0.200195	0.202637	-0.0385742	0	0	0	0	0	0	0	0	-51.26	0.0187988	0	0.0177307	0	-0.00144958	0	0.010849	0	0.0187378	0
5.5	-0.0234	0	-0.0122	0	-0.026	0	-0.0069	0	-0.0305	0	5.5	0.0107727	0	0.0167236	0	0.000748	0	0.00636	0	-0.0289459	0	5.5	-0.311523	-0.221191	-0.259277	-0.13623	-0.566895	0.325195	0.144043	-0.0268555	0	0	0	0	0	0	0	0	-51.16	0.0234833	0	0.024765	0	-0.00535583	0	0.0155334	0	0.00233459	0
5.6	-0.0219	0	-0.0073	0	-0.0234	0	-0.0078	0	-0.0292	0	5.6	0.00297	0	0.0253195	0	-0.0016	0	0.00559	0	-0.0320687	0	5.6	-0.350586	-0.193848	-0.345215	-0.165527	-0.447754	0.28418	0.124512	0.0141602	0	0	0	0	0	0	0	0	-51.06	0.0203552	0	0.0138245	0	-0.0100403	0	0.0155334	0	0.00701904	0
5.7	-0.0216	0	-0.0059	0	-0.0214	0	-0.0081	0	-0.0309001	0	5.7	0.00218	0	0.0151621	0	-3.56e-05	0	0.000117	0	-0.0305074	0	5.7	-0.364258	-0.0727539	-0.190918	-0.259277	-0.529785	0.22168	0.134277	-0.0366211	0	0	0	0	0	0	0	0	-50.96	0.00395203	0	0.0138245	0	-0.0123901	0	0.0038147	0	0.0117035	0
5.8	-0.0248	0	-0.0079	0	-0.0248	0	-0.0139	0	-0.0334	0	5.8	0.00713	0	0.0130819	0	-0.000559	0	0.00272	0	-0.0325877	0	5.8	-0.270508	-0.0942383	-0.249512	-0.282715	-0.477051	0.104492	0.192871	-0.0600586	0	0	0	0	0	0	0	0	-50.86	0.00395203	0	0.0153812	0	0.00636262	0	-0.000869751	0	0.0187375	0
5.9	-0.0285	0	-0.0109	0	-0.025	0	-0.0155	0	-0.0376	0	5.9	0.00114	0	0.0188091	0	0.00283	0	0.00376	0	-0.0268604	0	5.9	-0.301758	-0.0258789	-0.251465	-0.208496	-0.516113	0.102539	0.112793	0.043457	0	0	0	0	0	0	0	0	-50.76	0.00863647	0	0.013046	0	-0.00144958	0	-0.0032196	0	0.00779724	0
6	-0.0292	0	-0.0127	0	-0.0269	0	-0.0153	0	-0.0401	0	6	0.0027	0	0.0172424	0	0.00204	0	0.0022	0	-0.0284271	0	6	-0.313477	-0.0317383	-0.269043	-0.0795898	-0.561035	0.0849609	0.233887	0.0141602	0	0	0	0	0	0	0	0	-50.66	0.0156708	0	0.00991821	0	-0.00144958	0	0.0038147	0	0.00624084	0
6.1	-0.0262	0	-0.0062	0	-0.0253	0	-0.0115	0	-0.0365	0	6.1	0.00374	0	0.0136006	0	0.0101214	0	-0.00144	0	-0.0320691	0	6.1	-0.37207	-0.0141602	-0.270996	0.074707	-0.605957	0.0419922	0.103027	0.000488281	0	0	0	0	0	0	0	0	-50.56	0.0109863	0	0.0130464	0	-0.00144958	0	-0.00712585	0	0.00624084	0
6.2	-0.0245	0	-0.0031	0	-0.0243	0	-0.0118	0	-0.0365001	0	6.2	0.0120748	0	0.0102132	0	0.00673	0	0.00298	0	-0.0354563	0	6.2	-0.381836	-0.0532227	-0.26709	0.0551758	-0.605957	0.0244141	0.0913086	-0.106934	0	0	0	0	0	0	0	0	-50.46	0.00708008	0	0.0146027	0	-0.00848389	0	-0.000869751	0	-0.00782776	0
6.3	-0.0237	0	-0.0011	0	-0.0252	0	-0.0083	0	-0.0395	0	6.3	0.0185852	0	0.0245361	0	0.0132446	0	0.00949	0	-0.0336304	0	6.3	-0.37207	-0.102051	-0.32959	0.0708008	-0.64502	-0.0556641	-0.00439453	-0.106934	0	0	0	0	0	0	0	0	-50.36	0.0117645	0	0.00288421	0	-0.00613403	0	0.0038147	0	0.00389099	0
6.4	-0.0277999	0	-0.0021999	0	-0.0303999	0	-0.0081999	0	-0.0451999	0	6.4	0.0172833	0	0.0232341	0	0.00726	0	0.0035	0	-0.0419665	0	6.4	-0.461914	-0.104004	-0.302246	-0.0541992	-0.70752	-0.0380859	-0.0844727	-0.16748	0	0	0	0	0	0	0	0	-50.26	0.00160217	0	0.00523376	0	-0.0131683	0	-0.00790405	0	-0.000793457	0
6.5	-0.0302	0	-0.0013	0	-0.035	0	-0.0048	0	-0.0462	0	6.5	0.0222321	0	0.028183	0	0.0215759	0	0.00142	0	-0.0370178	0	6.5	-0.50293	-0.182129	-0.401855	-0.097168	-0.689941	-0.157227	-0.074707	-0.23584	0	0	0	0	0	0	0	0	-50.16	0.00395203	0	-0.00180054	0	-0.0131683	0	0.0038147	0	-0.000793457	0
6.6	-0.0357	0	-0.0022	0	-0.0395	0	-0.0075	0	-0.0432	0	6.6	0.0300444	0	0.028183	0	0.0239256	0	0.00142	0	-0.037018	0	6.6	-0.553711	-0.0825195	-0.300293	-0.0776367	-0.799316	-0.114258	-0.127441	-0.290527	0	0	0	0	0	0	0	0	-50.06	-0.000732422	0	-0.00180054	0	-0.0131683	0	0.0038147	0	-0.000793457	0
6.7	-0.0399	0	-0.0054	0	-0.0452	0	-0.0124	0	-0.0465999	0	6.7	0.0183258	0	0.031311	0	0.0129852	0	-0.00717	0	-0.0409241	0	6.7	-0.532227	-0.143066	-0.39209	-0.0776367	-0.729004	-0.196289	-0.0649414	-0.388184	0	0	0	0	0	0	0	0	-49.96	0.00863647	0	-0.00648499	0	-0.00144958	0	-0.00790405	0	-0.00547791	0
6.8	-0.0499	0	-0.0096	0	-0.0514	0	-0.0163	0	-0.0534	0	6.8	0.0261382	0	0.0242767	0	0.00986	0	-0.0173341	0	-0.0362397	0	6.8	-0.614258	-0.121582	-0.308105	-0.0874023	-0.787598	-0.106445	-0.17627	-0.427246	0	0	0	0	0	0	0	0	-49.86	0.00395203	0	-0.0135198	0	-0.0131683	0	-0.00790405	0	-0.024231	0
6.9	-0.0491001	0	-0.0125001	0	-0.0497001	0	-0.0138001	0	-0.0514001	0	6.9	0.0154625	0	0.0182851	0	0.00231	0	-0.0248818	0	-0.0515999	0	6.9	-0.561523	-0.182129	-0.421387	-0.206543	-0.625488	-0.116211	-0.166504	-0.489746	0	0	0	0	0	0	0	0	-49.76	-0.000732422	0	-0.0174255	0	-0.00535583	0	-0.00790405	0	-0.024231	0
7	-0.046	0	-0.0115	0	-0.0486	0	-0.0111	0	-0.0522	0	7	0.0297852	0	0.0232391	0	0.0119476	0	-0.0183716	0	-0.0497742	0	7	-0.682617	-0.0629883	-0.343262	-0.187012	-0.70752	-0.204102	-0.17627	-0.397949	0	0	0	0	0	0	0	0	-49.66	-0.0194855	0	-0.0174255	0	-0.0100403	0	-0.0110321	0	-0.0218811	0
7.1	-0.0498	0	-0.0081	0	-0.0446	0	-0.004	0	-0.0532	0	7.1	0.0214489	0	0.0383403	0	0.00439	0	-0.00405	0	-0.0542042	0	7.1	-0.53418	-0.043457	-0.39209	-0.296387	-0.635254	-0.118164	-0.137207	-0.427246	0	0	0	0	0	0	0	0	-49.56	-0.0226135	0	-0.0135189	0	0.00791931	0	-0.0157166	0	-0.0195465	0
7.2	-0.0489	0	-0.0028	0	-0.0419	0	0.0002	0	-0.0522001	0	7.2	0.0214539	0	0.0320892	0	0.00127	0	-0.00249	0	-0.0495148	0	7.2	-0.50293	-0.0395508	-0.437012	-0.187012	-0.559082	-0.186523	-0.215332	-0.310059	0	0	0	0	0	0	0	0	-49.46	-0.0249481	0	-0.00883484	0	0.0102692	0	-0.0250854	0	-0.00782776	0
7.3	-0.0471	0	0.0021	0	-0.0344	0	-0.0001	0	-0.0516	0	7.3	0.00713	0	0.0294799	0	0.00882	0	-0.00978	0	-0.0474398	0	7.3	-0.592773	0.0366211	-0.36084	-0.206543	-0.625488	-0.166992	-0.205566	-0.270996	0	0	0	0	0	0	0	0	-49.36	-0.0226135	0	0.00601149	0	-0.00613385	0	-0.0102539	0	-0.0242308	0
7.4	-0.0586998	0	0.000600156	0	-0.0464998	0	-0.0101998	0	-0.0629998	0	7.4	0.00348	0	0.0164693	0	0.00283	0	-0.0173283	0	-0.0440464	0	7.4	-0.53418	-0.0727539	-0.419434	-0.138184	-0.539551	-0.125977	-0.186035	-0.313965	0	0	0	0	0	0	0	0	-49.26	-0.0155792	0	-0.00570661	0	-0.000671387	0	0.0038147	0	-0.0125122	0
7.5	-0.0577	0	0.0011	0	-0.0479	0	-0.0104	0	-0.0694001	0	7.5	0.0248311	0	0.0260976	0	0.0218404	0	-0.000666	0	-0.0320689	0	7.5	-0.573242	0.0170898	-0.390137	-0.13623	-0.566895	-0.157227	-0.254395	-0.300293	0	0	0	0	0	0	0	0	-49.16	-0.0155792	0	-0.00570679	0	0.00636292	0	-0.0125885	0	-0.0125122	0
7.6	-0.0479	0	0.0047	0	-0.052	0	-0.01	0	-0.0732	0	7.6	0.0112965	0	0.0266164	0	0.0106404	0	0.0022	0	-0.046397	0	7.6	-0.512695	0.0776367	-0.32959	-0.20459	-0.525879	-0.196289	-0.197754	-0.347168	0	0	0	0	0	0	0	0	-49.06	-0.0108948	0	-0.00883514	0	-0.00144958	0	-0.0149384	0	-0.0234528	0
7.7	-0.0479	0	0.0027	0	-0.0523	0	-0.0158	0	-0.08	0	7.7	-0.00198	0	0.015686	0	0.00127	0	0.00533	0	-0.0643616	0	7.7	-0.473633	0.0581055	-0.341309	-0.138184	-0.467285	-0.186523	-0.287598	-0.276855	0	0	0	0	0	0	0	0	-48.96	-0.00854492	0	-0.00961304	0	-0.00457764	0	-0.00790405	0	-0.0281372	0
7.8	-0.0479	0	-0.0002	0	-0.0531	0	-0.0175	0	-0.0806	0	7.8	-0.00538	0	0.0271401	0	-0.0239918	0	-0.00744	0	-0.0458729	0	7.8	-0.461914	0.0600586	-0.36084	-0.26709	-0.496582	-0.176758	-0.234863	-0.228027	0	0	0	0	0	0	0	0	-48.86	-0.0155792	0	-0.00961292	0	0.00558442	0	-0.00868225	0	-0.0250095	0
7.9	-0.0486	0	-0.0092	0	-0.0532	0	-0.0185	0	-0.0815	0	7.9	-0.0113625	0	0.025838	0	-0.0557656	0	-0.0126442	0	-0.0557656	0	7.9	-0.500977	0.0385742	-0.368652	-0.208496	-0.557129	-0.147461	-0.186035	-0.23584	0	0	0	0	0	0	0	0	-48.76	-0.0155792	0	-0.00648528	0	-0.00144958	0	-0.0188446	0	-0.0367279	0
8	-0.0518	0	-0.0104	0	-0.0546	0	-0.0228	0	-0.0945	0	8	-0.0181325	0	0.0190684	0	-0.0430044	0	-0.000661	0	-0.0344137	0	8	-0.481445	0.0170898	-0.390137	-0.165527	-0.518066	-0.176758	-0.14502	-0.26709	0	0	0	0	0	0	0	0	-48.66	-0.0155792	0	-0.00648499	0	0.00167847	0	-0.020401	0	-0.0390778	0
8.1	-0.0523	0	-0.015	0	-0.0699	0	-0.0303	0	-0.1006	0	8.1	-0.025161	0	0.00891	0	-0.0531609	0	0.00636	0	-0.0367577	0	8.1	-0.459961	0.0561523	-0.372559	-0.185059	-0.559082	-0.155273	-0.225098	-0.286621	0	0	0	0	0	0	0	0	-48.56	-0.027298	0	-0.00570679	0	-0.00535583	0	-0.020401	0	-0.0437622	0
8.2	-0.0523	0	-0.0219	0	-0.0699	0	-0.0494	0	-0.1006	0	8.2	-0.015269	0	0.02506	0	-0.0526377	0	0.0217336	0	-0.0206095	0	8.2	-0.46582	0.065918	-0.351074	-0.216309	-0.549316	-0.208008	-0.244629	-0.269043	0	0	0	0	0	0	0	0	-48.46	-0.027298	0	-0.00883484	0	-0.0131683	0	-0.0227509	0	-0.0562592	0
8.3	-0.0518	0	-0.0236	0	-0.0599	0	-0.0613	0	-0.1006	0	8.3	-0.0501602	0	0.00813	0	-0.0828445	0	-0.000661	0	-0.0148818	0	8.3	-0.495117	0.0385742	-0.353027	-0.23584	-0.559082	-0.200195	-0.256348	-0.26123	0	0	0	0	0	0	0	0	-48.36	-0.027298	0	-0.037735	0	-0.00535583	0	-0.0274353	0	-0.0601654	0
8.4		0		0		0		0		0	8.4	-0.0574598	0	0.0141192	0	-0.0713911	0	-0.00561	0	0.051259	0	8.4	-0.454102	-0.00439453	-0.419434	-0.23584	-0.557129	-0.227539	-0.23877	-0.288574	0	0	0	0	0	0	0	0	-48.26	-0.0351105	0	-0.0330505	0	-0.00535583	0	-0.0352478	0	-0.0625153	0
8.5		0		0		0		0		0	8.5	-0.0548503	0	0.0011	0	-0.20785	0	-0.125666	0	-0.0680033	0	8.5	-0.47168	-0.043457	-0.39209	-0.259277	-0.57666	-0.213867	-0.20752	-0.288574	0	0	0	0	0	0	0	0	-48.16	-0.0351105	0	-0.0330505	0	0.00167757	0	-0.0274353	0	-0.0390787	0
8.6		0		0		0		0		0	8.6	0.0500984	0	-0.151772	0	-0.25758	0	-0.280865	0	-0.204464	0	8.6	-0.463867	-0.0942383	-0.442871	-0.23584	-0.580566	-0.27832	-0.258301	-0.347168	0	0	0	0	0	0	0	0	-48.06	-0.0319824	0	-0.0299234	0	-0.0295715	0	-0.0274353	0	-0.0609436	0
8.7		0		0		0		0		0	8.7	-0.056666	0	0.172719	0	-0.0362345	0	0.0623525	0	0.0825094	0	8.7	-0.473633	-0.121582	-0.438965	-0.237793	-0.615723	-0.225586	-0.268066	-0.237793	0	0	0	0	0	0	0	0	-47.96	-0.0390167	0	-0.0486755	0	-0.030365	0	-0.0157166	0	-0.0656433	0
8.8		0		0		0		0		0	8.8	-0.139218	0	-0.0238988	0	0.027316	0	0.217318	0	-0.154721	0	8.8	-0.489258	-0.131348	-0.47998	-0.308105	-0.605957	-0.288086	-0.285645	-0.286621	0	0	0	0	0	0	0	0	-47.86	-0.0663605	0	-0.0549316	0	-0.00613403	0	-0.0243073	0	-0.0367279	0
8.9		0		0		0		0		0	8.9	-0.0642141	0	-0.278594	0	0.0421702	0	-0.108465	0	-0.253927	0	8.9	-0.532227	-0.123535	-0.44873	-0.317871	-0.637207	-0.258789	-0.307129	-0.356934	0	0	0	0	0	0	0	0	-47.76	-0.0976105	0	-0.0619508	0	0.00636292	0	-0.0149384	0	-0.0320435	0
9		0		0		0		0		0	9	0.0074	0	-0.0522816	0	0.0981395	0	-0.186071	0	-0.0713856	0	9	-0.461914	-0.172363	-0.472168	-0.358887	-0.615723	-0.266602	-0.305176	-0.388184	0	0	0	0	0	0	0	0	-47.66	-0.0858917	0	-0.0713348	0	0.00791913	0	-0.0125885	0	-0.0390779	0
9.1		0		0		0		0		0	9.1	0.11755	0	0.0937999	0	0.126262	0	-0.0618633	0	0.0129811	0	9.1	-0.532227	-0.184082	-0.503418	-0.345215	-0.668457	-0.256836	-0.297363	-0.366699	0	0	0	0	0	0	0	0	-47.56	-0.0812073	0	-0.0596163	0	0.00558472	0	-0.0032196	0	-0.0367279	0
9.2		0		0		0		0		0	9.2	0.0209402	0	0.0565695	0	0.121847	0	-0.0756632	0	0.0468343	0	9.2	-0.53418	-0.152832	-0.462402	-0.38623	-0.63916	-0.245117	-0.275879	-0.388184	0	0	0	0	0	0	0	0	-47.46	-0.0780792	0	-0.0603943	0	-0.00144958	0	0.0045929	0	-0.0390778	0
9.3		0.888298		0.373742		0.190084		0.0781158		0.0392037	9.3	0.0506233	0	0.0495338	0	0.113245	0	-0.089727	0	-0.00785	0	9.3	-0.530273	-0.0805664	-0.388184	-0.38623	-0.637207	-0.295898	-0.307129	-0.368652	0	0	0	0	0	0	0	0	-47.36	-0.0905762	0	-0.0572662	0	-0.0139465	0	0.0155334	0	-0.0296936	0
9.4		1.6131		0.712021		0.368184		0.152823		0.0769599	9.4	0.0696206	0	0.0724552	0	0.0908456	0	-0.0254111	0	-0.0490012	0	9.4	-0.493164	-0.090332	-0.41748	-0.368652	-0.566895	-0.295898	-0.307129	-0.376465	0	0	0	0	0	0	0	0	-47.26	-0.0858917	0	-0.0494564	0	-0.0772247	0	0.0186615	0	-0.0984497	0
9.5		2.20452		1.01821		0.535062		0.224274		0.113324	9.5	0.032125	0	0.104482	0	0.0299125	0	-0.0316567	0	-0.0107064	0	9.5	-0.444336	-0.0649414	-0.501465	-0.419434	-0.518066	-0.299805	-0.314941	-0.339355	0	0	0	0	0	0	0	0	-47.16	-0.0983887	0	-0.0791497	0	-0.137388	0	-0.000869751	0	-0.164075	0
9.6		2.68706		1.29534		0.691413		0.292604		0.148347	9.6	0.0516512	0	0.0740182	0	0.0830386	0	0.00819	0	-0.0076	0	9.6	-0.50293	-0.17041	-0.481934	-0.395996	-0.578613	-0.288086	-0.283691	-0.308105	0	0	0	0	0	0	0	0	-47.06	-0.192139	0	-0.0830511	0	-0.0639496	0	-0.0594635	0	-0.0906372	0
9.7		3.0808		1.54619		0.837912		0.357956		0.182078	9.7	0.0287426	0	0.00578	0	0.0812023	0	-0.141301	0	-0.0219166	0	9.7	-0.493164	-0.172363	-0.540527	-0.376465	-0.574707	-0.317383	-0.322754	-0.388184	0	0	0	0	0	0	0	0	-46.96	-0.296051	0	0.0169525	0	0.126678	0	-0.0844727	0	0.0960846	0
9.8		3.40205		1.77322		0.97517		0.420453		0.214565	9.8	0.249569	0	0.335209	0	0.0840719	0	0.105312	0	0.0848501	0	9.8	-0.483398	-0.14502	-0.513184	-0.405762	-0.549316	-0.297852	-0.324707	-0.41748	0	0	0	0	0	0	0	0	-46.86	-0.281982	0	0.113052	0	0.236832	0	0.0194397	0	0.344528	0
9.9		3.66417		1.97871		1.10377		0.480224		0.245854	9.9	-0.0402648	0	0.0899124	0	0.0645478	0	0.211581	0	0.0754883	0	9.9	-0.50293	-0.104004	-0.51123	-0.407715	-0.508301	-0.317383	-0.375488	-0.478027	0	0	0	0	0	0	0	0	-46.76	-0.185104	0	0.15525	0	0.178238	0	0.0389709	0	0.393738	0
10		3.87806		2.16471		1.22427		0.537389		0.275988	10	-0.104589	0	-0.0158284	0	-0.0732014	0	-0.112111	0	-0.157583	0	10	-0.504883	-0.0727539	-0.499512	-0.403809	-0.568848	-0.317383	-0.406738	-0.429199	0	0	0	0	0	0	0	0	-46.66	0.00552368	0	0.102897	0	0.189181	0	0.0405426	0	0.298434	0
10.1		4.05256		2.33305		1.33717		0.592058		0.305011	10.1		0		0		0		0		0	10.1	-0.393555	-0.0922852	-0.532715	-0.388184	-0.535645	-0.336914	-0.367676	-0.468262	0	0	0	0	0	0	0	0	-46.56	0.143021	0	0.0638302	0	0.0954285	0	0.0975647	0	0.173416	0
10.2		4.19496		2.48543		1.44296		0.644343		0.332964	10.2		0.00733		0.0219564		0.064094		0.19091		0.54962	10.2	-0.483398	-0.0805664	-0.507324	-0.368652	-0.537598	-0.31543	-0.406738	-0.419434	0	0	0	0	0	0	0	0	-46.46	0.284424	0	-0.02211	0	-0.0100403	0	0.107727	0	0.0210876	0
10.3		4.31113		2.62334		1.54207		0.694345		0.359886	10.3		0.0145426		0.0434837		0.126336		0.370891		1.0237	10.3	-0.430664	-0.0727539	-0.530762	-0.399902	-0.486816	-0.336914	-0.35791	-0.450684	0	0	0	0	0	0	0	0	-46.36	0.321136	0	-0.0525818	0	-0.0287933	0	0.0795898	0	-0.0632935	0
10.4		4.40593		2.74816		1.63493		0.742165		0.385814	10.4		0.0216373		0.0645913		0.186776		0.540555		1.43258	10.4	-0.442383	-0.0219727	-0.519043	-0.349121	-0.496582	-0.348633	-0.398926	-0.415527	0	0	0	0	0	0	0	0	-46.26	0.28833	0	-0.0603974	0	-0.0280151	0	0.0725708	0	-0.110168	0
10.5		4.48328		2.86115		1.72195		0.787901		0.410786	10.5		0.0286167		0.0852879		0.245468		0.700501		1.78525	10.5	-0.430664	-0.0239258	-0.481934	-0.399902	-0.443848	-0.375977	-0.385254	-0.356934	0	0	0	0	0	0	0	0	-46.16	0.193024	0	-0.0643019	0	-0.00613627	0	0.0272522	0	-0.0945457	0
10.6		4.54638		2.96341		1.80347		0.831639		0.434837	10.6		0.0354832		0.10558		0.302464		0.851291		2.08944	10.6	-0.383789	-0.0454102	-0.51123	-0.376465	-0.447754	-0.258789	-0.377441	-0.345215	0	0	0	0	0	0	0	0	-46.06	0.0703583	0	-0.0416435	0	-0.0178528	0	0.0038147	0	-0.103912	0
10.7		4.59788		3.05597		1.87985		0.873471		0.458001	10.7		0.0422379		0.125477		0.357809		0.993437		2.35181	10.7	-0.415039	-0.0727539	-0.491699	-0.306152	-0.416504	-0.258789	-0.354004	-0.349121	0	0	0	0	0	0	0	0	-45.96	0.0227051	0	-0.0525818	0	-0.0366058	0	-0.00790405	0	-0.113297	0
10.8		4.63989		3.13974		1.95142		0.913475		0.480311	10.8	0.258526	0.0488832	0.592163	0.144986	0.299358	0.411555	0.538708	1.12745	0.929943	2.57811	10.8	-0.370117	0.0170898	-0.450684	-0.265137	-0.406738	-0.245117	-0.318848	-0.349121	0	0	0	0	0	0	0	0	-45.86	-0.0124512	0	-0.0713348	0	-0.0155182	0	-0.0157166	0	-0.086731	0
10.9	4.78257	4.67417	3.30976	3.21557	1.84841	2.01848	0.527566	0.951735	0.109799	0.501797	10.9	0.331313	0.0554205	0.665753	0.164114	0.369307	0.463745	0.796706	1.25377	1.64525	2.7733	10.9	-0.323242	-0.00244141	-0.470215	-0.247559	-0.299316	-0.225586	-0.287598	-0.317871	0	0	0	0	0	0	0	0	-45.76	-0.0179291	0	-0.0486757	0	0.0133972	0	-0.0321198	0	-0.055481	0
11	4.82128	4.70215	3.49827	3.2842	1.99884	2.08131	0.632517	0.988326	0.188116	0.522491	11	0.241867	0.0618516	0.613022	0.18287	0.315033	0.514425	0.92923	1.37286	2.1671	2.94165	11	-0.293945	-0.00244141	-0.460449	-0.239746	-0.297363	-0.286133	-0.285645	-0.237793	0	0	0	0	0	0	0	0	-45.66	-0.0233917	0	-0.0252384	0	0.0258934	0	-0.0422821	0	-0.0343941	0
11.1	4.85342	4.72497	3.56118	3.34632	2.03815	2.14017	0.687819	1.02332	0.190873	0.542422	11.1	0.251996	0.0681785	0.419282	0.201259	0.289243	0.563641	1.00422	1.48514	2.46087	3.08685	11.1	-0.25293	0.0249023	-0.433105	-0.208496	-0.256348	-0.336914	-0.217285	-0.269043	0	0	0	0	0	0	0	0	-45.56	-0.0171356	0	-0.0252388	0	0.0141754	0	-0.0321198	0	-0.0453186	0
11.2	4.86718	4.74359	3.66328	3.40255	2.16928	2.19533	0.690102	1.05679	0.206448	0.561618	11.2	0.205312	0.0744026	0.382772	0.21929	0.344152	0.611432	1.02714	1.59098	2.97289	3.21209	11.2	-0.233398	-0.0727539	-0.519043	-0.106934	-0.277832	-0.313477	-0.248535	-0.196777	0	0	0	0	0	0	0	0	-45.46	-0.0179291	0	-0.0299225	0	0.0212097	0	-0.0180664	0	-0.0390778	0
11.3	4.89079	4.75879	3.75902	3.45343	2.19692	2.24701	0.690102	1.08879	0.261017	0.580106	11.3	0.219621	0.0805258	0.430726	0.236969	0.335024	0.657842	1.11572	1.69076	3.23024	3.32012	11.3	-0.311523	-0.0297852	-0.51709	-0.138184	-0.406738	-0.307617	-0.227051	-0.200684	0	0	0	0	0	0	0	0	-45.36	-0.0288544	0	-0.0400848	0	0.0188599	0	-0.0289917	0	-0.0406342	0
11.4	4.89079	4.77118	3.76225	3.49949	2.25732	2.29543	0.741183	1.1194	0.26543	0.597911	11.4	0.208362	0.0865494	0.45932	0.254303	0.385501	0.702908	1.21233	1.78482	3.52925	3.41329	11.4	-0.30957	-0.100098	-0.519043	-0.124512	-0.387207	-0.336914	-0.20752	-0.247559	0	0	0	0	0	0	0	0	-45.26	-0.0226135	0	-0.0299229	0	0.0227661	0	-0.0344696	0	-0.0422058	0
11.5	4.89079	4.7813	3.76225	3.54118	2.29735	2.34079	0.690102	1.14868	0.261017	0.61506	11.5	0.17217	0.0924753	0.509771	0.2713	0.471868	0.746671	1.3073	1.87349	3.52739	3.49365	11.5	-0.331055	-0.043457	-0.571777	-0.106934	-0.387207	-0.307617	-0.256348	-0.237793	0	0	0	0	0	0	0	0	-45.16	-0.027298	0	-0.0361789	0	0.0165249	0	-0.0391541	0	-0.0367283	0
11.6	4.85342	4.78955	3.8071	3.57892	2.29735	2.3833	0.782192	1.17668	0.261017	0.631577	11.6	0.183078	0.0983051	0.432324	0.287965	0.55315	0.789169	1.45491	1.95708	3.66254	3.56297	11.6	-0.34082	-0.0532227	-0.622559	-0.138184	-0.408691	-0.295898	-0.213379	-0.26709	0	0	0	0	0	0	0	0	-45.06	-0.0351105	0	-0.0408634	0	0.0227661	0	-0.0469666	0	-0.0422058	0
11.7	4.80736	4.79629	3.86824	3.61307	2.38656	2.42313	0.854792	1.20345	0.269402	0.647484	11.7	0.163345	0.10404	0.368744	0.304305	0.538895	0.830436	1.57497	2.03589	3.73103	3.62275	11.7	-0.350586	-0.0532227	-0.593262	-0.0756836	-0.449707	-0.358398	-0.193848	-0.247559	0	0	0	0	0	0	0	0	-44.96	-0.0351105	0	-0.0361786	0	0.00636292	0	-0.0352478	0	-0.039856	0
11.8	4.83297	4.80178	3.86113	3.64398	2.39538	2.46044	0.832864	1.22906	0.209981	0.662804	11.8	0.163271	0.109682	0.363991	0.320326	0.549059	0.870511	1.73575	2.11018	3.83641	3.67431	11.8	-0.313477	-0.00244141	-0.608887	-0.0151367	-0.387207	-0.360352	-0.158691	-0.288574	0	0	0	0	0	0	0	0	-44.86	-0.0382385	0	-0.0478973	0	0.00636292	0	-0.0383759	0	-0.0367279	0
11.9	4.85221	4.80626	3.82281	3.67196	2.40443	2.49541	0.848922	1.25355	0.237087	0.67756	11.9	0.198662	0.115233	0.320525	0.336035	0.554024	0.909426	1.92661	2.18022	3.96163	3.71879	11.9	-0.249023	-0.0864258	-0.644043	-0.0698242	-0.396973	-0.295898	-0.205566	-0.278809	0	0	0	0	0	0	0	0	-44.76	-0.0546417	0	-0.0291443	0	0.00636292	0	-0.051651	0	-0.0320435	0
12	4.84999	4.80992	3.88358	3.69729	2.46838	2.52817	0.841482	1.27697	0.293851	0.69177	12	0.211375	0.120693	0.266047	0.351437	0.576945	0.947215	2.01673	2.24624	3.9916	3.75715	12	-0.31543	-0.0942383	-0.64209	-0.118652	-0.447754	-0.305664	-0.156738	-0.286621	0	0	0	0	0	0	0	0	-44.66	-0.0421448	0	-0.0182037	0	0.00636226	0	-0.0469666	0	-0.0273597	0
12.1	4.83491	4.81291	3.89621	3.72021	2.57288	2.55886	0.944477	1.29937	0.340807	0.705458	12.1	0.24002	0.126065	0.33693	0.366539	0.625106	0.983912	2.11407	2.30848	4.07095	3.79023	12.1	-0.375977	-0.0317383	-0.601074	-0.0678711	-0.439941	-0.245117	-0.125488	-0.32959	0	0	0	0	0	0	0	0	-44.56	-0.0233917	0	-0.0135199	0	0.00558472	0	-0.0422821	0	-0.0226593	0
12.2	4.82601	4.81534	3.90046	3.74096	2.61264	2.58762	0.977238	1.32079	0.343037	0.71864	12.2	0.243601	0.131349	0.312403	0.381347	0.668559	1.01955	2.20835	2.36716	4.14875	3.81877	12.2	-0.280273	-0.0532227	-0.581543	-0.0834961	-0.396973	-0.227539	-0.148926	-0.347168	0	0	0	0	0	0	0	0	-44.46	-0.0233917	0	-0.0307007	0	-0.00613403	0	-0.0352478	0	-0.0351715	0
12.3	4.83642	4.81733	3.91091	3.75973	2.65132	2.61456	1.03252	1.34128	0.359688	0.731336	12.3	0.27072	0.136548	0.373017	0.395866	0.726042	1.05415	2.28078	2.42247	4.1907	3.84339	12.3	-0.301758	0.00537109	-0.520996	-0.169434	-0.39502	-0.307617	-0.146973	-0.286621	0	0	0	0	0	0	0	0	-44.36	-0.0405731	0	-0.0447693	0	-0.0162964	0	-0.0493011	0	-0.0476685	0
12.4	4.85481	4.81895	3.9337	3.77673	2.67632	2.63981	1.07437	1.36087	0.393997	0.743563	12.4	0.226232	0.141662	0.432379	0.410101	0.794789	1.08775	2.34479	2.47462	4.16262	3.86462	12.4	-0.25293	0.0268555	-0.470215	-0.159668	-0.355957	-0.274414	-0.125488	-0.296387	0	0	0	0	0	0	0	0	-44.26	-0.0515137	0	-0.0525824	0	-0.0162964	0	-0.0540009	0	-0.0593872	0
12.5	4.84786	4.82027	3.93017	3.79211	2.72021	2.66346	1.09383	1.37961	0.419227	0.75534	12.5	0.185053	0.146694	0.468592	0.424059	0.863764	1.12038	2.44894	2.52378	4.13241	3.88293	12.5	-0.223633	-0.0141602	-0.520996	-0.106934	-0.330566	-0.208008	-0.14502	-0.269043	0	0	0	0	0	0	0	0	-44.16	-0.042923	0	-0.0510262	0	-0.0178532	0	-0.0547791	0	-0.0711064	0
12.6	4.86103	4.82135	3.95285	3.80604	2.78458	2.68563	1.15169	1.39753	0.445878	0.766682	12.6	0.174062	0.151643	0.429541	0.437745	0.873921	1.15207	2.53795	2.57012	4.13624	3.89872	12.6	-0.28418	-0.0395508	-0.497559	-0.147949	-0.379395	-0.155273	-0.0766602	-0.247559	0	0	0	0	0	0	0	0	-44.06	-0.0530853	0	-0.0619511	0	-0.0233307	0	-0.0649414	0	-0.0632935	0
12.7	4.85416	4.82223	3.95467	3.81864	2.8128	2.70639	1.17853	1.41467	0.459397	0.777606	12.7	0.123032	0.156513	0.40892	0.451164	0.868988	1.18284	2.57127	2.61381	4.11565	3.91234	12.7	-0.282227	-0.0610352	-0.501465	-0.108887	-0.365723	-0.135742	-0.0766602	-0.280762	0	0	0	0	0	0	0	0	-43.96	-0.0671387	0	-0.0627441	0	-0.0287933	0	-0.0758667	0	-0.071106	0
12.8	4.84923	4.82295	3.94853	3.83004	2.85239	2.72585	1.21892	1.43106	0.475394	0.788127	12.8	0.109521	0.161303	0.413341	0.464321	0.884332	1.21272	2.63036	2.655	4.14662	3.92409	12.8	-0.28418	0.0581055	-0.460449	-0.0581055	-0.35791	-0.12793	-0.119629	-0.265137	0	0	0	0	0	0	0	0	-43.86	-0.074173	0	-0.0650787	0	-0.0287933	0	-0.0696259	0	-0.0664215	0
12.9	4.85506	4.82354	3.94555	3.84037	2.89215	2.74408	1.27983	1.44674	0.49911	0.79826	12.9	0.0831819	0.166016	0.419012	0.477221	0.893988	1.24174	2.70554	2.69382	4.10155	3.93423	12.9	-0.243164	0.0307617	-0.437012	-0.108887	-0.32666	-0.147461	-0.111816	-0.228027	0	0	0	0	0	0	0	0	-43.76	-0.0694885	0	-0.0478973	0	-0.0139465	0	-0.0743103	0	-0.0445404	0
13	4.85408	4.82402	3.93307	3.84971	2.92711	2.76116	1.34279	1.46173	0.505237	0.808019	13	0.135732	0.170652	0.497304	0.48987	0.890325	1.26992	2.78081	2.73043	4.11347	3.94297	13	-0.241211	0.0366211	-0.438965	-0.114746	-0.316895	-0.135742	-0.105957	-0.118652	0	0	0	0	0	0	0	0	-43.66	-0.0593262	0	-0.0408633	0	-0.0100401	0	-0.0547791	0	-0.043762	0
13.1	4.83845	4.82441	3.93358	3.85817	2.91103	2.77716	1.37799	1.47607	0.520434	0.817418	13.1	0.190145	0.175212	0.548604	0.502272	0.938467	1.29728	2.81179	2.76493	4.16939	3.95051	13.1	-0.233398	-0.043457	-0.491699	-0.097168	-0.268066	-0.147461	-0.0688477	-0.10498	0	0	0	0	0	0	0	0	-43.56	-0.0499573	0	-0.0494536	0	-0.00535583	0	-0.0547791	0	-0.0195465	0
13.2	4.83551	4.82473	3.93621	3.86583	2.91935	2.79216	1.40766	1.48978	0.535029	0.82647	13.2	0.186722	0.179699	0.541336	0.514433	1.01083	1.32385	2.8295	2.79746	4.17377	3.95701	13.2	-0.274414	-0.043457	-0.472168	-0.0385742	-0.297363	-0.125977	-0.0844727	-0.0893555	0	0	0	0	0	0	0	0	-43.46	-0.0515137	0	-0.0299225	0	-0.00848389	0	-0.0586853	0	-0.0203247	0
13.3	4.83149	4.82499	3.92812	3.87275	2.92537	2.80621	1.44449	1.50289	0.553036	0.835189	13.3	0.169291	0.184113	0.507533	0.526356	1.06524	1.34965	2.87767	2.82813	4.1907	3.96262	13.3	-0.282227	-0.0825195	-0.460449	-0.0444336	-0.309082	-0.108398	-0.0356445	-0.19873	0	0	0	0	0	0	0	0	-43.36	-0.0390167	0	-0.0314941	0	-0.0131683	0	-0.0469666	0	-0.0320435	0
13.4	4.8303	4.8252	3.93552	3.87903	2.92926	2.81937	1.46293	1.51544	0.571188	0.843586	13.4	0.172144	0.188455	0.476801	0.538047	1.1212	1.37471	2.91567	2.85704	4.1623	3.96745	13.4	-0.239258	-0.0297852	-0.399902	-0.0366211	-0.305176	-0.0947266	-0.027832	-0.22998	0	0	0	0	0	0	0	0	-43.26	-0.0335541	0	-0.0525817	0	-0.0131683	0	-0.0547791	0	-0.0335999	0
13.5	4.83804	4.82537	3.93443	3.8847	2.94914	2.83171	1.50718	1.52743	0.600506	0.851673	13.5	0.183807	0.192727	0.487717	0.54951	1.17744	1.39904	2.95943	2.88429	4.16774	3.97163	13.5	-0.188477	0.0170898	-0.413574	-0.00732422	-0.234863	-0.209961	-0.0454102	-0.188965	0	0	0	0	0	0	0	0	-43.16	-0.042923	0	-0.0424193	0	-0.0131682	0	-0.0664978	0	-0.0390776	0
13.6	4.83118	4.82551	3.93921	3.88984	2.97394	2.84326	1.52434	1.5389	0.624467	0.859462	13.6	0.20461	0.19693	0.492131	0.560749	1.18657	1.42267	3.01305	2.90998	4.19008	3.97522	13.6	-0.194336	0.0483398	-0.339355	-0.019043	-0.236816	-0.168945	-0.00634766	-0.106934	0	0	0	0	0	0	0	0	-43.06	-0.0444794	0	-0.0447691	0	-0.0131683	0	-0.0664978	0	-0.0390778	0
13.7	4.82687	4.82563	3.9283	3.89449	2.9859	2.85409	1.55898	1.54987	0.631796	0.866964	13.7	0.214513	0.201064	0.509847	0.571769	1.20896	1.44561	3.03702	2.9342	4.20464	3.97833	13.7	-0.194336	0.0131836	-0.425293	-0.00537109	-0.195801	-0.196289	0.0463867	-0.0913086	0	0	0	0	0	0	0	0	-42.96	-0.0468292	0	-0.0432129	0	-0.0131683	0	-0.0743103	0	-0.0320435	0
13.8	4.82626	4.82572	3.92278	3.8987	2.99158	2.86423	1.57238	1.56036	0.644041	0.874189	13.8	0.254634	0.205131	0.504603	0.582574	1.24513	1.46789	3.07162	2.95704	4.18766	3.98101	13.8	-0.235352	-0.0219727	-0.421387	0.0454102	-0.240723	-0.168945	0.0717773	-0.0874023	0	0	0	0	0	0	0	0	-42.86	-0.030426	0	-0.040863	0	-0.0131683	0	-0.0696259	0	-0.0367279	0
13.9	4.82328	4.8258	3.92653	3.90251	2.98331	2.87374	1.59134	1.5704	0.654133	0.881147	13.9	0.242152	0.209132	0.515543	0.593168	1.2928	1.48953	3.08801	2.97856	4.20094	3.98331	13.9	-0.260742	-0.0219727	-0.399902	0.0629883	-0.23877	-0.237305	0.10498	-0.140137	0	0	0	0	0	0	0	0	-42.76	-0.0233917	0	-0.0330508	0	-0.0248871	0	-0.0594635	0	-0.0523529	0
14	4.82877	4.82586	3.93513	3.90596	3.01098	2.88264	1.60356	1.57999	0.679931	0.887849	14	0.249196	0.213068	0.506139	0.603556	1.31389	1.51054	3.11142	2.99885	4.16965	3.98531	14	-0.282227	-0.0336914	-0.401855	0.074707	-0.20752	-0.225586	0.0600586	-0.128418	0	0	0	0	0	0	0	0	-42.66	-0.0233917	0	-0.0494534	0	-0.0202026	0	-0.0696259	0	-0.0461121	0
14.1	4.83201	4.82591	3.92005	3.90908	2.99231	2.89099	1.61503	1.58917	0.689293	0.894304	14.1	0.229112	0.216941	0.525894	0.613741	1.33211	1.53094	3.13271	3.01798	4.17691	3.98702	14.1	-0.262695	-0.0219727	-0.419434	0.000488281	-0.209473	-0.24707	0.0541992	-0.130371	0	0	0	0	0	0	0	0	-42.56	-0.0319824	0	-0.0322723	0	-0.0139465	0	-0.0711823	0	-0.0515747	0
14.2	4.85619	4.82595	3.95117	3.9119	3.01244	2.89881	1.61959	1.59795	0.712779	0.90052	14.2	0.250183	0.22075	0.544632	0.623728	1.37738	1.55075	3.18501	3.03602	4.16982	3.98851	14.2	-0.233398	-0.00244141	-0.358887	0.012207	-0.195801	-0.264648	0.0932617	-0.147949	0	0	0	0	0	0	0	0	-42.46	-0.027298	0	-0.0330505	0	-0.0225372	0	-0.0618134	0	-0.0531311	0
14.3	4.84701	4.82599	3.94441	3.91446	3.01752	2.90613	1.61918	1.60634	0.698098	0.906507	14.3	0.274663	0.224498	0.53629	0.633519	1.39016	1.56999	3.2212	3.05302	4.1724	3.98978	14.3	-0.211914	-0.0649414	-0.444824	0.0317383	-0.166504	-0.204102	0.0756836	-0.169434	0	0	0	0	0	0	0	0	-42.36	-0.0382385	0	-0.0228882	0	-0.0202026	0	-0.067276	0	-0.058609	0
14.4	4.85706	4.82602	3.94884	3.91677	3.02027	2.913	1.64203	1.61437	0.699301	0.912274	14.4	0.251729	0.228185	0.531331	0.64312	1.40157	1.58867	3.23731	3.06905	4.15882	3.99089	14.4	-0.213867	-0.012207	-0.388184	0.0727539	-0.180176	-0.206055	0.112793	-0.128418	0	0	0	0	0	0	0	0	-42.26	-0.0319824	0	-0.0252385	0	-0.0366058	0	-0.0711823	0	-0.0750122	0
14.5	4.85678	4.82604	3.94173	3.91887	3.01897	2.91943	1.64327	1.62205	0.722825	0.917827	14.5	0.256688	0.231811	0.505818	0.652534	1.43932	1.60681	3.26172	3.08415	4.14968	3.99184	14.5	-0.22168	0.0463867	-0.39209	0.0532227	-0.135254	-0.165039	0.103027	-0.159668	0	0	0	0	0	0	0	0	-42.16	-0.027298	0	-0.0369568	0	-0.0412901	0	-0.0586853	0	-0.071884	0
14.6	4.86283	4.82606	3.92251	3.92076	3.00414	2.92545	1.65508	1.62939	0.742596	0.923176	14.6	0.238963	0.23538	0.507624	0.661764	1.45674	1.62443	3.30331	3.0984	4.12724	3.99266	14.6	-0.172852	0.0268555	-0.419434	0.11377	-0.156738	-0.166992	0.0795898	-0.128418	0	0	0	0	0	0	0	0	-42.06	-0.0390167	0	-0.0252379	0	-0.0319214	0	-0.0704041	0	-0.0507965	0
14.7	4.85873	4.82607	3.9299	3.92248	3.00004	2.9311	1.67459	1.63641	0.770416	0.928328	14.7	0.224355	0.23889	0.537572	0.670814	1.49291	1.64154	3.32386	3.11183	4.13764	3.99336	14.7	-0.202148	0.097168	-0.401855	0.102051	-0.146973	-0.147461	0.103027	-0.0874023	0	0	0	0	0	0	0	0	-41.96	-0.0437012	0	-0.0205536	0	-0.0280151	0	-0.0704041	0	-0.0632935	0
14.8	4.85572	4.82608	3.92136	3.92403	3.0004	2.93639	1.67686	1.64313	0.757785	0.933289	14.8	0.200114	0.242343	0.52505	0.679687	1.52024	1.65815	3.32618	3.12448	4.11885	3.99397	14.8	-0.202148	0.147949	-0.372559	0.162598	-0.0981445	-0.174805	0.134277	-0.157715	0	0	0	0	0	0	0	0	-41.86	-0.046051	0	-0.0213318	0	-0.0256653	0	-0.0657196	0	-0.0547028	0
14.9	4.85316	4.82609	3.92418	3.92544	2.9975	2.94134	1.66485	1.64955	0.763886	0.938068	14.9	0.193853	0.24574	0.544606	0.688387	1.5335	1.67428	3.32305	3.13642	4.1063	3.9945	14.9	-0.172852	0.138184	-0.372559	0.213379	-0.0668945	-0.125977	0.134277	-0.106934	0	0	0	0	0	0	0	0	-41.76	-0.0499573	0	-0.0135191	0	-0.0280151	0	-0.0664978	0	-0.0593872	0
15	4.84498	4.8261	3.91432	3.92671	2.99316	2.94599	1.68149	1.6557	0.747104	0.94267	15	0.196925	0.249082	0.553187	0.696918	1.56629	1.68995	3.33161	3.14767	4.10784	3.99495	15	-0.133789	0.138184	-0.370605	0.191895	-0.0688477	-0.125977	0.144043	-0.0209961	0	0	0	0	0	0	0	0	-41.66	-0.042923	0	-0.00883502	0	-0.0326996	0	-0.0664978	0	-0.071106	0
15.1	4.84237	4.82611	3.89974	3.92786	2.99548	2.95034	1.69422	1.66157	0.756192	0.947103	15.1	0.191691	0.25237	0.537027	0.705283	1.57199	1.70516	3.31309	3.15827	4.10028	3.99535	15.1	-0.15332	0.145996	-0.372559	0.223145	-0.0473633	-0.149414	0.151855	-0.0405273	0	0	0	0	0	0	0	0	-41.56	-0.0499573	0	-0.0135193	0	-0.0280151	0	-0.0500946	0	-0.071106	0
15.2	4.80311	4.82611	3.88142	3.9289	2.97885	2.95441	1.69688	1.66719	0.728952	0.951371	15.2	0.190918	0.255604	0.547134	0.713484	1.58838	1.71993	3.32637	3.16827	4.08383	3.99568	15.2	-0.15332	0.188965	-0.349121	0.281738	-0.0297852	-0.0986328	0.134277	-0.0366211	0	0	0	0	0	0	0	0	-41.46	-0.042923	0	-0.0135193	0	-0.0326996	0	-0.0547791	0	-0.071106	0
15.3	4.77108	4.82612	3.88052	3.92985	2.96845	2.95823	1.70437	1.67256	0.738626	0.955483	15.3	0.179443	0.258786	0.580963	0.721525	1.59879	1.73428	3.30081	3.1777	4.07155	3.99597	15.3	-0.110352	0.118652	-0.380371	0.293457	-0.0258789	-0.125977	0.112793	-0.0307617	0	0	0	0	0	0	0	0	-41.36	-0.042923	0	-0.0166473	0	-0.0326996	0	-0.0579071	0	-0.0632935	0
15.4	4.76464	4.82612	3.88473	3.9307	2.96432	2.96181	1.70785	1.6777	0.743492	0.959443	15.4	0.157019	0.261916	0.58199	0.729409	1.61698	1.74821	3.31432	3.18658	4.06086	3.99623	15.4	-0.114258	0.138184	-0.413574	0.305176	-0.00634766	-0.106445	0.144043	-0.0170898	0	0	0	0	0	0	0	0	-41.26	-0.042923	0	-0.0291445	0	-0.0256653	0	-0.0547791	0	-0.071106	0
15.5	4.75397	4.82612	3.90132	3.93147	2.96652	2.96516	1.71345	1.68261	0.74715	0.963257	15.5	0.190598	0.264996	0.610092	0.73714	1.64433	1.76174	3.30495	3.19496	4.05457	3.99644	15.5	-0.163086	0.128418	-0.399902	0.322754	-0.0180664	-0.0576172	0.151855	-0.0795898	0	0	0	0	0	0	0	0	-41.16	-0.042923	0	-0.0307005	0	-0.0256651	0	-0.0547791	0	-0.0711058	0
15.6	4.76273	4.82613	3.90364	3.93217	2.96369	2.96831	1.71203	1.68731	0.765717	0.96693	15.6	0.203583	0.268025	0.624664	0.74472	1.65892	1.77487	3.3101	3.20285	4.04959	3.99663	15.6	-0.170898	0.155762	-0.362793	0.344238	0.00146484	-0.0888672	0.144043	-0.0483398	0	0	0	0	0	0	0	0	-41.06	-0.0476074	0	-0.0330504	0	-0.0280151	0	-0.0641479	0	-0.0664215	0
15.7	4.75628	4.82613	3.91976	3.93281	2.96017	2.97125	1.69723	1.69181	0.751706	0.970468	15.7	0.218144	0.271005	0.632176	0.752152	1.65397	1.78763	3.32152	3.2103	4.05164	3.99679	15.7	-0.104492	0.187012	-0.372559	0.283691	0.050293	-0.0751953	0.151855	-0.0874023	0	0	0	0	0	0	0	0	-40.96	-0.042923	0	-0.0314941	0	-0.0241089	0	-0.0664978	0	-0.0640717	0
15.8	4.74628	4.82613	3.91583	3.93338	2.95151	2.97401	1.67829	1.69611	0.771471	0.973875	15.8	0.227742	0.273937	0.640233	0.75944	1.655	1.80002	3.31319	3.21731	4.02141	3.99693	15.8	-0.104492	0.124512	-0.403809	0.322754	0.0620117	-0.0478516	0.183105	0.0415039	0	0	0	0	0	0	0	0	-40.86	-0.042923	0	-0.040863	0	-0.0225372	0	-0.0500946	0	-0.0679779	0
15.9	4.75088	4.82613	3.9411	3.9339	2.96298	2.97659	1.68602	1.70022	0.788228	0.977156	15.9	0.247523	0.276821	0.664698	0.766584	1.65684	1.81204	3.28376	3.22393	4.0115	3.99705	15.9	-0.0947266	0.106934	-0.431152	0.355957	0.0229492	-0.0771484	0.183105	0.0317383	0	0	0	0	0	0	0	0	-40.76	-0.0546417	0	-0.0377348	0	-0.0248871	0	-0.0594635	0	-0.0679779	0
16	4.75657	4.82613	3.94781	3.93437	2.96517	2.97901	1.69584	1.70415	0.814851	0.980317	16	0.248026	0.279659	0.672984	0.77359	1.65266	1.82372	3.25769	3.23017	4.00805	3.99715	16	-0.0615234	0.0874023	-0.411621	0.352051	-0.00830078	-0.0771484	0.202637	0.0317383	0	0	0	0	0	0	0	0	-40.66	-0.0515137	0	-0.0377355	0	-0.0366057	0	-0.0633698	0	-0.0867308	0
16.1	4.75502	4.82613	3.95561	3.93479	2.95125	2.98128	1.68553	1.70791	0.823826	0.983361	16.1	0.260544	0.28245	0.685485	0.780459	1.66438	1.83507	3.26863	3.23605	4.03226	3.99724	16.1	-0.112305	0.0561523	-0.440918	0.340332	-0.0200195	-0.0654297	0.210449	0.0512695	0	0	0	0	0	0	0	0	-40.56	-0.0421448	0	-0.0564879	0	-0.0202026	0	-0.0618134	0	-0.0773621	0
16.2	4.75639	4.82613	3.94218	3.93518	2.95775	2.98341	1.69191	1.71151	0.83563	0.986292	16.2	0.255864	0.285196	0.693334	0.787195	1.69249	1.84608	3.27797	3.24159	4.01194	3.99732	16.2	-0.165039	0.118652	-0.458496	0.271973	-0.0297852	-0.0654297	0.245605	0.0805664	0	0	0	0	0	0	0	0	-40.46	-0.0468292	0	-0.0447693	0	-0.0162964	0	-0.0782166	0	-0.0796967	0
16.3	4.76218	4.82614	3.94236	3.93552	2.96789	2.9854	1.69237	1.71495	0.876016	0.989116	16.3	0.276392	0.287898	0.678751	0.793798	1.71693	1.85678	3.28213	3.24681	4.00825	3.99738	16.3	-0.102539	0.0678711	-0.440918	0.305176	-0.0258789	-0.0576172	0.253418	0.0512695	0	0	0	0	0	0	0	0	-40.36	-0.0468292	0	-0.0525818	0	-0.0178528	0	-0.0735321	0	-0.0718842	0
16.4	4.75912	4.82614	3.94595	3.93584	2.94664	2.98726	1.69814	1.71824	0.86789	0.991835	16.4	0.29953	0.290556	0.673018	0.800273	1.74713	1.86717	3.27638	3.25174	4.01578	3.99744	16.4	-0.104492	0.0600586	-0.450684	0.281738	-0.0571289	-0.0478516	0.202637	0.074707	0	0	0	0	0	0	0	0	-40.26	-0.0546417	0	-0.049454	0	-0.0248871	0	-0.0743103	0	-0.0820465	0
16.5	4.75747	4.82614	3.94754	3.93612	2.95577	2.98901	1.72104	1.72138	0.879	0.994454	16.5	0.326848	0.29317	0.68784	0.806622	1.76584	1.87725	3.27634	3.25638	3.99152	3.99749	16.5	-0.102539	0.0288086	-0.474121	0.252441	-0.0454102	-0.0576172	0.224121	0.0708008	0	0	0	0	0	0	0	0	-40.16	-0.0561981	0	-0.0518034	0	-0.0248871	0	-0.0633698	0	-0.0820465	0
16.6	4.73961	4.82614	3.93059	3.93638	2.93432	2.99065	1.7024	1.72439	0.882478	0.996977	16.6	0.340891	0.295742	0.696421	0.812847	1.80409	1.88705	3.29508	3.26076	4.00712	3.99753	16.6	-0.114258	-0.0219727	-0.499512	0.26416	-0.0473633	-0.0361328	0.202637	0.0219727	0	0	0	0	0	0	0	0	-40.06	-0.0702667	0	-0.0518036	0	-0.0209808	0	-0.0704041	0	-0.0828247	0
16.7	4.73845	4.82614	3.94445	3.93662	2.93006	2.99219	1.70324	1.72727	0.888237	0.999406	16.7	0.334661	0.298273	0.697225	0.81895	1.82518	1.89656	3.28885	3.26489	3.98757	3.99757	16.7	-0.192383	-0.043457	-0.513184	0.26416	-0.0356445	-0.0751953	0.20459	-0.0288086	0	0	0	0	0	0	0	0	-39.96	-0.0577698	0	-0.0525818	0	-0.0209808	0	-0.0540009	0	-0.071106	0
16.8	4.7213	4.82614	3.94492	3.93683	2.90972	2.99362	1.70432	1.73002	0.89311	1.00175	16.8	0.318233	0.300762	0.680811	0.824935	1.8486	1.90579	3.27243	3.26878	3.96958	3.9976	16.8	-0.182617	-0.0219727	-0.540527	0.205566	-0.129395	-0.106445	0.161621	-0.0366211	0	0	0	0	0	0	0	0	-39.86	-0.058548	0	-0.0525818	0	-0.0209808	0	-0.0547791	0	-0.071106	0
16.9	4.75366	4.82614	3.95346	3.93702	2.9282	2.99497	1.74444	1.73265	0.896504	1.004	16.9	0.329677	0.303211	0.690699	0.830802	1.8858	1.91476	3.29869	3.27245	3.97866	3.99763	16.9	-0.206055	-0.0102539	-0.569824	0.148926	-0.117676	-0.0673828	0.114746	-0.0385742	0	0	0	0	0	0	0	0	-39.76	-0.0468292	0	-0.0525818	0	-0.0209808	0	-0.0469666	0	-0.0757904	0
17	4.73038	4.82614	3.94006	3.93719	2.89579	2.99623	1.74572	1.73517	0.884397	1.00617	17	0.335144	0.30562	0.695389	0.836556	1.91702	1.92347	3.3213	3.2759	3.97319	3.99765	17	-0.223633	-0.0219727	-0.569824	0.143066	-0.158691	-0.0556641	0.0932617	-0.0893555	0	0	0	0	0	0	0	0	-39.66	-0.0468292	0	-0.0525818	0	-0.0178531	0	-0.051651	0	-0.0711063	0
17.1	4.74685	4.82614	3.92802	3.93735	2.90229	2.99742	1.76791	1.73757	0.871573	1.00826	17.1	0.337464	0.30799	0.695389	0.842197	1.95218	1.93193	3.35878	3.27916	3.95989	3.99767	17.1	-0.25293	-0.012207	-0.560059	0.14502	-0.20752	-0.0341797	0.0952148	-0.128418	0	0	0	0	0	0	0	0	-39.56	-0.0499573	0	-0.0572665	0	-0.021759	0	-0.0500946	0	-0.0750122	0
17.2	4.77985	4.82614	3.94913	3.93749	2.93487	2.99852	1.7852	1.73988	0.891261	1.01027	17.2	0.32756	0.310321	0.699524	0.847728	1.95946	1.94014	3.36371	3.28224	3.95465	3.99769	17.2	-0.272461	-0.012207	-0.562012	0.131348	-0.197754	-0.0595703	0.10498	-0.0776367	0	0	0	0	0	0	0	0	-39.46	-0.0546417	0	-0.0760193	0	-0.0155182	0	-0.0547791	0	-0.0703278	0
17.3	4.76211	4.82614	3.95313	3.93762	2.94684	2.99956	1.77115	1.74208	0.897364	1.01221	17.3	0.313472	0.312615	0.710444	0.853151	1.9407	1.94812	3.36602	3.28513	3.93586	3.99771	17.3	-0.270508	-0.000488281	-0.499512	0.104004	-0.17627	-0.0185547	0.0952148	-0.108887	0	0	0	0	0	0	0	0	-39.36	-0.0515137	0	-0.0596161	0	-0.0131683	0	-0.0633698	0	-0.0632935	0
17.4	4.76339	4.82614	3.95492	3.93774	2.94523	3.00054	1.76035	1.74418	0.885575	1.01408	17.4	0.324148	0.314872	0.733602	0.858469	1.96624	1.95586	3.36808	3.28786	3.93244	3.99772	17.4	-0.22168	-0.0219727	-0.522949	0.0942383	-0.115723	-0.00683594	0.116699	-0.0991211	0	0	0	0	0	0	0	0	-39.26	-0.0468292	0	-0.0572664	0	-0.00848389	0	-0.0469666	0	-0.0547028	0
17.5	4.75853	4.82614	3.98109	3.93784	2.97199	3.00145	1.7722	1.7462	0.899841	1.01588	17.5	0.30539	0.317091	0.746109	0.863682	1.96465	1.96339	3.38835	3.29044	3.93552	3.99773	17.5	-0.235352	-0.00439453	-0.532715	0.0922852	-0.117676	0.0126953	0.114746	-0.0776367	0	0	0	0	0	0	0	0	-39.16	-0.0468292	0	-0.0674286	0	-0.0030058	0	-0.0391541	0	-0.0609434	0
17.6	4.7745	4.82614	4.01455	3.93794	2.98555	3.0023	1.78495	1.74812	0.919222	1.01761	17.6	0.30279	0.319275	0.720836	0.868795	1.97613	1.97069	3.39434	3.29287	3.95635	3.99774	17.6	-0.245117	-0.0317383	-0.499512	0.11377	-0.0981445	0.0107422	0.124512	-0.101074	0	0	0	0	0	0	0	0	-39.06	-0.0499573	0	-0.0643004	0	-0.00848389	0	-0.0422821	0	-0.0632935	0
17.7	4.75584	4.82614	4.00043	3.93802	2.97153	3.0031	1.76711	1.74996	0.925426	1.01928	17.7	0.27881	0.321424	0.73436	0.873807	1.97484	1.97778	3.39612	3.29515	3.9433	3.99775	17.7	-0.231445	-0.0239258	-0.452637	0.11377	-0.127441	0.0224609	0.0717773	-0.0698242	0	0	0	0	0	0	0	0	-38.96	-0.0468292	0	-0.0572662	0	-0.0131683	0	-0.0438385	0	-0.058609	0
17.8	4.74149	4.82614	3.9882	3.9381	2.96375	3.00385	1.71987	1.75172	0.911193	1.02089	17.8	0.297017	0.323537	0.752583	0.878721	1.96882	1.98467	3.39634	3.29731	3.95134	3.99776	17.8	-0.206055	-0.00439453	-0.472168	0.0688477	-0.0786133	0.0322266	0.0834961	-0.128418	0	0	0	0	0	0	0	0	-38.86	-0.0468292	0	-0.0643005	0	-0.00926208	0	-0.0422821	0	-0.0664215	0
17.9	4.74346	4.82614	3.99691	3.93817	2.95255	3.00455	1.74006	1.75341	0.931396	1.02243	17.9	0.297287	0.325616	0.758285	0.88354	1.98235	1.99135	3.39897	3.29934	3.93517	3.99776	17.9	-0.25293	0.019043	-0.440918	0.0317383	-0.0688477	0.0322266	0.0620117	-0.0893555	0	0	0	0	0	0	0	0	-38.76	-0.0351105	0	-0.0721126	0	0.00167847	0	-0.0352478	0	-0.0445404	0
18	4.74603	4.82614	3.99144	3.93824	2.96421	3.00521	1.72292	1.75502	0.947556	1.02392	18	0.296479	0.327662	0.771545	0.888265	1.98233	1.99785	3.37471	3.30126	3.93434	3.99777	18	-0.254883	-0.00244141	-0.472168	0.0727539	-0.0395508	0.0322266	0.11084	-0.0893555	0	0	0	0	0	0	0	0	-38.66	-0.042923	0	-0.0721132	0	-0.00379914	0	-0.0352478	0	-0.04689	0
18.1	4.75956	4.82614	3.989	3.93829	2.94969	3.00583	1.73629	1.75656	0.934047	1.02536	18.1	0.317306	0.329674	0.790024	0.892898	1.99612	2.00416	3.39319	3.30307	3.95517	3.99777	18.1	-0.276367	-0.0200195	-0.462402	0.121582	-0.059082	0.0537109	0.0932617	-0.0483398	0	0	0	0	0	0	0	0	-38.56	-0.0351105	0	-0.0674283	0	-0.00613403	0	-0.0352478	0	-0.0445404	0
18.2	4.74986	4.82614	3.98213	3.93835	2.93478	3.00641	1.72932	1.75803	0.930192	1.02674	18.2	0.30481	0.331654	0.787689	0.89744	2.02112	2.01028	3.38458	3.30477	3.952	3.99778	18.2	-0.262695	-0.0141602	-0.462402	0.100098	-0.0688477	0.00292969	0.134277	-0.0717773	0	0	0	0	0	0	0	0	-38.46	-0.0468292	0	-0.0650787	0	0.00167847	0	-0.0305634	0	-0.0406342	0
18.3	4.75739	4.82614	3.98692	3.93839	2.92427	3.00695	1.73171	1.75944	0.936267	1.02807	18.3	0.298304	0.333601	0.794443	0.901894	2.01614	2.01623	3.36244	3.30638	3.95173	3.99778	18.3	-0.262695	-0.0317383	-0.472168	0.123535	-0.0161133	-0.00488281	0.101074	-0.0874023	0	0	0	0	0	0	0	0	-38.36	-0.0468292	0	-0.0643005	0	0.0110474	0	-0.0282135	0	-0.0390778	0
18.4	4.74433	4.82614	3.99039	3.93844	2.91861	3.00745	1.72271	1.76079	0.937318	1.02936	18.4	0.295955	0.335517	0.795222	0.906261	2.03176	2.022	3.34681	3.30789	3.9681	3.99778	18.4	-0.280273	-0.0629883	-0.501465	0.129395	-0.0375977	0.00683594	0.112793	-0.0893555	0	0	0	0	0	0	0	0	-38.26	-0.0468292	0	-0.0643002	0	0.0227661	0	-0.0321198	0	-0.0437622	0
18.5	4.73521	4.82614	3.99376	3.93847	2.92191	3.00793	1.71151	1.76208	0.940919	1.03059	18.5	0.309754	0.337402	0.812149	0.910542	2.05493	2.02761	3.35358	3.30932	3.9764	3.99779	18.5	-0.311523	-0.0512695	-0.51123	0.104004	-0.0375977	0.0263672	0.151855	-0.0991211	0	0	0	0	0	0	0	0	-38.16	-0.0421448	0	-0.064301	0	0.0180817	0	-0.0149384	0	-0.055481	0
18.6	4.73686	4.82614	3.99242	3.93851	2.92308	3.00838	1.70143	1.76331	0.941203	1.03178	18.6	0.327967	0.339256	0.820979	0.914741	2.08407	2.03305	3.36396	3.31066	3.98913	3.99779	18.6	-0.311523	-0.0200195	-0.458496	0.0942383	-0.027832	0.0224609	0.153809	-0.118652	0	0	0	0	0	0	0	0	-38.06	-0.0233917	0	-0.0643005	0	0.0180817	0	-0.00790405	0	-0.0437622	0
18.7	4.73692	4.82614	3.99247	3.93854	2.92627	3.00879	1.70312	1.76449	0.939565	1.03293	18.7	0.338644	0.34108	0.813695	0.918857	2.07131	2.03834	3.36292	3.31193	3.98493	3.99779	18.7	-0.268555	-0.000488281	-0.44873	0.0649414	0.00341797	0.0537109	0.144043	-0.116699	0	0	0	0	0	0	0	0	-37.96	-0.0351105	0	-0.0643005	0	0.0133972	0	-0.0196228	0	-0.0515747	0
18.8	4.73306	4.82614	3.97831	3.93857	2.92483	3.00918	1.70066	1.76562	0.93751	1.03403	18.8	0.334467	0.342874	0.824366	0.922893	2.08196	2.04348	3.37045	3.31313	3.9909	3.99779	18.8	-0.231445	0.019043	-0.481934	0.0629883	0.0444336	-0.0244141	0.144043	-0.10498	0	0	0	0	0	0	0	0	-37.86	-0.0351105	0	-0.0674286	0	0.00636292	0	-0.00790405	0	-0.0515747	0
18.9	4.72097	4.82614	3.96017	3.9386	2.92269	3.00955	1.69841	1.7667	0.93054	1.03509	18.9	0.341243	0.34464	0.842082	0.92685	2.09812	2.04846	3.36239	3.31425	4.00701	3.99779	18.9	-0.223633	0.0307617	-0.388184	0.00439453	0.0327148	-0.0869141	0.206543	-0.0952148	0	0	0	0	0	0	0	0	-37.76	-0.0476074	0	-0.072113	0	0.00167847	0	-0.020401	0	-0.0484467	0
19	4.71902	4.82614	3.96535	3.93862	2.92878	3.00989	1.70099	1.76773	0.932718	1.03612	19	0.340698	0.346376	0.843917	0.93073	2.11322	2.05331	3.35249	3.31532	4.03458	3.99779	19	-0.172852	0.0268555	-0.440918	0.0649414	0.0561523	-0.0869141	0.194824	-0.097168	0	0	0	0	0	0	0	0	-37.66	-0.0546417	0	-0.0767973	0	0.0110472	0	-0.0227509	0	-0.0507967	0
19.1	4.71617	4.82614	3.9628	3.93864	2.93067	3.01021	1.70248	1.76871	0.934002	1.0371	19.1	0.351618	0.348085	0.84312	0.934535	2.10774	2.05801	3.38058	3.31632	4.03144	3.99779	19.1	-0.202148	0.00732422	-0.470215	0.0942383	0.00341797	-0.0166016	0.192871	-0.0874023	0	0	0	0	0	0	0	0	-37.56	-0.0515137	0	-0.0674288	0	0.00323486	0	-0.0274353	0	-0.0468903	0
19.2	4.71724	4.82614	3.96267	3.93866	2.94217	3.01052	1.70719	1.76966	0.938199	1.03805	19.2	0.356309	0.349766	0.851715	0.938265	2.13588	2.06257	3.37669	3.31726	4.02908	3.9978	19.2	-0.22168	0.0483398	-0.442871	0.0649414	-0.0668945	0.0126953	0.216309	-0.13623	0	0	0	0	0	0	0	0	-37.46	-0.0538635	0	-0.072113	0	-0.00144958	0	-0.0157166	0	-0.0515747	0
19.3	4.71819	4.82614	3.96412	3.93868	2.94333	3.0108	1.70284	1.77056	0.931737	1.03896	19.3	0.358099	0.351419	0.864461	0.941923	2.14393	2.06701	3.37302	3.31815	4.034	3.9978	19.3	-0.223633	0.0483398	-0.411621	0.0961914	-0.0200195	0.0517578	0.163574	-0.20459	0	0	0	0	0	0	0	0	-37.36	-0.0499573	0	-0.072113	0	0.0133972	0	-0.0274353	0	-0.0367279	0
19.4	4.71953	4.82614	3.96809	3.93869	2.94582	3.01106	1.70241	1.77142	0.935633	1.03985	19.4	0.351583	0.353046	0.874363	0.945509	2.15928	2.07131	3.39228	3.31899	4.02044	3.9978	19.4	-0.161133	0.126465	-0.372559	0.074707	0.0229492	0.0341797	0.106934	-0.147949	0	0	0	0	0	0	0	0	-37.26	-0.0546417	0	-0.0643007	0	0.00558472	0	-0.0157166	0	-0.039856	0
19.5	4.71385	4.82614	3.96866	3.93871	2.94861	3.01131	1.69637	1.77225	0.938683	1.04069	19.5	0.345077	0.354646	0.883483	0.949025	2.17073	2.0755	3.39201	3.31978	4.00375	3.9978	19.5	-0.151367	0.124512	-0.372559	0.0454102	0.081543	0.0517578	0.0717773	-0.108887	0	0	0	0	0	0	0	0	-37.16	-0.0483856	0	-0.0767975	0	0.00323504	0	-0.0157166	0	-0.0445402	0
19.6	4.71589	4.82614	3.9694	3.93872	2.95241	3.01154	1.70075	1.77304	0.934818	1.04151	19.6	0.343251	0.35622	0.885564	0.952473	2.1939	2.07956	3.36834	3.32053	3.98395	3.9978	19.6	-0.143555	0.128418	-0.382324	0.043457	0.11084	0.0830078	0.103027	-0.0795898	0	0	0	0	0	0	0	0	-37.06	-0.061676	0	-0.0721129	0	0.00323486	0	-0.020401	0	-0.0468903	0
19.7	4.71975	4.82614	3.96845	3.93873	2.95219	3.01176	1.70603	1.77379	0.929355	1.0423	19.7	0.339061	0.357769	0.89625	0.955853	2.19285	2.0835	3.35868	3.32123	3.97274	3.9978	19.7	-0.151367	0.0678711	-0.440918	0.105957	0.081543	0.000976563	0.103027	-0.0385742	0	0	0	0	0	0	0	0	-36.96	-0.0546417	0	-0.072113	0	0.0133972	0	-0.0274353	0	-0.0320435	0
19.8	4.71979	4.82614	3.9677	3.93874	2.95267	3.01196	1.71153	1.77451	0.925492	1.04306	19.8	0.316671	0.359292	0.90276	0.959168	2.19858	2.08733	3.34644	3.3219	3.9675	3.9978	19.8	-0.12207	0.0463867	-0.372559	0.174316	0.0424805	0.0654297	0.14209	-0.0581055	0	0	0	0	0	0	0	0	-36.86	-0.0499573	0	-0.068985	0	0.00636292	0	-0.0110321	0	-0.0437622	0
19.9	4.72515	4.82614	3.97399	3.93875	2.95636	3.01215	1.72003	1.7752	0.931609	1.04378	19.9	0.320817	0.360791	0.925673	0.962418	2.21602	2.09105	3.33968	3.32252	3.94664	3.9978	19.9	-0.116211	0.0561523	-0.380371	0.203613	0.081543	0.0224609	0.155762	-0.0678711	0	0	0	0	0	0	0	0	-36.76	-0.0444794	0	-0.0713347	0	0.00636292	0	0.0038147	0	-0.0437622	0
20	4.7304	4.82614	3.97304	3.93876	2.95904	3.01233	1.72069	1.77586	0.932186	1.04449	20	0.324966	0.362266	0.932967	0.965604	2.22955	2.09466	3.34616	3.32311	3.9422	3.9978	20	-0.0927734	0.0991211	-0.331543	0.152832	0.0131836	0.112305	0.134277	-0.0229492	0	0	0	0	0	0	0	0	-36.66	-0.058548	0	-0.0643002	0	0.0180817	0	-0.0125885	0	-0.0320435	0
20.1	4.72825	4.82614	3.97298	3.93877	2.95711	3.0125	1.72127	1.77649	0.929358	1.04516	20.1	0.316879	0.363716	0.944428	0.968729	2.24101	2.09816	3.34357	3.32367	3.93411	3.9978	20.1	-0.0517578	0.128418	-0.32959	0.14502	0.0229492	0.0712891	0.14209	-0.0600586	0	0	0	0	0	0	0	0	-36.56	-0.0421448	0	-0.0674286	0	0.0180817	0	-0.0196228	0	-0.0320435	0
20.2	4.72167	4.82614	3.97254	3.93878	2.95479	3.01266	1.71954	1.7771	0.926043	1.04582	20.2	0.33485	0.365143	0.960047	0.971792	2.23945	2.10157	3.34355	3.32419	3.91067	3.9978	20.2	-0.0908203	0.128418	-0.26123	0.121582	0.034668	0.0927734	0.0834961	-0.0483398	0	0	0	0	0	0	0	0	-36.46	-0.027298	0	-0.072113	0	0.0212097	0	-0.00790405	0	-0.0320435	0
20.3	4.72265	4.82614	3.97674	3.93878	2.95508	3.01281	1.71943	1.77767	0.929565	1.04644	20.3	0.327052	0.366547	0.967096	0.974796	2.23947	2.10487	3.36386	3.32468	3.89349	3.9978	20.3	-0.0615234	0.0874023	-0.341309	0.111816	0.0737305	0.106445	0.0541992	-0.0483398	0	0	0	0	0	0	0	0	-36.36	-0.027298	0	-0.0650787	0	0.0227661	0	-0.0110321	0	-0.039856	0
20.4	4.72362	4.82614	3.97762	3.93879	2.95747	3.01294	1.72001	1.77823	0.931382	1.04705	20.4	0.325486	0.367928	0.977249	0.977741	2.2496	2.10808	3.35446	3.32515	3.88956	3.9978	20.4	-0.0732422	0.126465	-0.317871	0.0727539	0.0327148	0.124023	0.0737305	0.012207	0	0	0	0	0	0	0	0	-36.26	-0.0351105	0	-0.0650786	0	0.0180817	0	-0.0125885	0	-0.027359	0
20.5	4.72587	4.82614	3.97739	3.93879	2.96005	3.01307	1.7238	1.77876	0.929767	1.04763	20.5	0.330669	0.369287	0.990244	0.980628	2.2384	2.1112	3.35733	3.32559	3.90957	3.9978	20.5	-0.0810547	0.116699	-0.351074	0.043457	0.0737305	0.0908203	0.0327148	-0.0581055	0	0	0	0	0	0	0	0	-36.16	-0.0397949	0	-0.0596163	0	0.00636292	0	-0.0125885	0	-0.0367279	0
20.6	4.73336	4.82614	3.97454	3.9388	2.96334	3.01319	1.73183	1.77926	0.933072	1.04819	20.6	0.325982	0.370623	1.02073	0.98346	2.25167	2.11423	3.35185	3.326	3.93301	3.9978	20.6	-0.120117	0.169434	-0.310059	0.102051	0.0249023	0.0224609	0.0131836	-0.0483398	0	0	0	0	0	0	0	0	-36.06	-0.0421448	0	-0.0643005	0	0.0180817	0	-0.0180664	0	-0.0437622	0
20.7	4.73423	4.82614	3.97652	3.9388	2.9598	3.01331	1.72569	1.77974	0.927347	1.04873	20.7	0.351751	0.371938	1.01839	0.986236	2.25168	2.11717	3.34405	3.32639	3.92208	3.9978	20.7	-0.129883	0.216309	-0.282715	0.0297852	0.0541992	-0.0166016	0.0541992	-0.065918	0	0	0	0	0	0	0	0	-35.96	-0.0499573	0	-0.072113	0	0.0180817	0	-0.0274353	0	-0.0437622	0
20.8	4.72867	4.82614	3.97308	3.93881	2.96029	3.01341	1.72047	1.78021	0.922917	1.04925	20.8	0.356171	0.373232	1.01579	0.988958	2.24907	2.12003	3.34924	3.32676	3.91243	3.9978	20.8	-0.102539	0.138184	-0.349121	0.0239258	0.0717773	-0.00683594	0.00537109	-0.0288086	0	0	0	0	0	0	0	0	-35.86	-0.042923	0	-0.072113	0	0.0133972	0	-0.0157166	0	-0.0484467	0
20.9	4.7257	4.82614	3.97454	3.93881	2.96166	3.01351	1.71743	1.78065	0.927106	1.04975	20.9	0.384038	0.374504	1.02411	0.991627	2.26207	2.1228	3.34665	3.3271	3.89654	3.9978	20.9	-0.141602	0.097168	-0.401855	-0.00732422	-0.0356445	0.0224609	0.00341797	0.0297852	0	0	0	0	0	0	0	0	-35.76	-0.0476074	0	-0.0689848	0	0.0133972	0	-0.0157166	0	-0.0367279	0
21	4.72103	4.82614	3.98073	3.93881	2.96113	3.01361	1.71823	1.78107	0.925394	1.05024	21	0.397318	0.375756	1.03036	0.994244	2.25817	2.12549	3.33883	3.32743	3.90982	3.9978	21	-0.163086	0.0952148	-0.333496	0.0454102	-0.059082	-0.00488281	0.0229492	-0.0561523	0	0	0	0	0	0	0	0	-35.66	-0.0515137	0	-0.0643008	0	-0.000671089	0	-0.020401	0	-0.0507962	0
21.1	4.7196	4.82614	3.97569	3.93882	2.95912	3.01369	1.71593	1.78147	0.918277	1.0507	21.1	0.388459	0.376988	1.04338	0.99681	2.26181	2.1281	3.34714	3.32774	3.92046	3.9978	21.1	-0.124023	0.0756836	-0.343262	0.0297852	-0.0473633	0.0322266	-0.0649414	-0.130371	0	0	0	0	0	0	0	0	-35.56	-0.0468292	0	-0.0744626	0	0.0141754	0	-0.020401	0	-0.0437622	0
21.2	4.71723	4.82614	3.97696	3.93882	2.95999	3.01378	1.7146	1.78186	0.921172	1.05115	21.2	0.393672	0.378199	1.05328	0.999325	2.2639	2.13064	3.36251	3.32803	3.93348	3.9978	21.2	-0.135742	0.065918	-0.343262	0.00244141	-0.059082	0.0341797	-0.117676	-0.0913086	0	0	0	0	0	0	0	0	-35.46	-0.058548	0	-0.0603943	0	0.00245667	0	-0.0344696	0	-0.055481	0
21.3	4.72269	4.82614	3.97942	3.93882	2.96156	3.01385	1.71476	1.78223	0.922435	1.05158	21.3	0.402797	0.379391	1.06707	1.00179	2.27613	2.13311	3.3841	3.3283	3.93945	3.9978	21.3	-0.114258	0.10498	-0.290527	-0.0776367	-0.0883789	-0.0380859	-0.0883789	-0.0678711	0	0	0	0	0	0	0	0	-35.36	-0.058548	0	-0.072113	0	0.0118256	0	-0.0157166	0	-0.0461121	0
21.4	4.72463	4.82614	3.97755	3.93882	2.96069	3.01392	1.71883	1.78258	0.929015	1.052	21.4	0.401479	0.380564	1.07985	1.00421	2.27872	2.1355	3.39998	3.32856	3.9569	3.9978	21.4	-0.0751953	0.108887	-0.290527	-0.0581055	-0.0395508	0.0126953	-0.0786133	-0.108887	0	0	0	0	0	0	0	0	-35.26	-0.058548	0	-0.0596158	0	0.0376129	0	-0.0274353	0	-0.0437622	0
21.5	4.72779	4.82614	3.97861	3.93883	2.96337	3.01399	1.72423	1.78292	0.933492	1.0524	21.5	0.397064	0.381717	1.08792	1.00658	2.2657	2.13783	3.40883	3.3288	3.96027	3.9978	21.5	-0.0810547	0.0249023	-0.32373	-0.0483398	-0.0649414	-0.0380859	-0.135254	-0.0483398	0	0	0	0	0	0	0	0	-35.16	-0.0569916	0	-0.0525817	0	0.0407411	0	-0.0227509	0	-0.0289152	0
21.6	4.72541	4.82614	3.97925	3.93883	2.96222	3.01406	1.72017	1.78324	0.934053	1.05278	21.6	0.405919	0.382852	1.10145	1.00891	2.28393	2.14008	3.40752	3.32903	3.95427	3.9978	21.6	-0.114258	0.0756836	-0.32959	-0.0776367	-0.10791	-0.0458984	-0.0883789	-0.0581055	0	0	0	0	0	0	0	0	-35.06	-0.0468292	0	-0.054138	0	0.040741	0	-0.00790405	0	-0.0289154	0
21.7	4.72555	4.82614	3.97871	3.93883	2.96671	3.01411	1.71872	1.78355	0.935026	1.05315	21.7	0.415538	0.383969	1.10639	1.01119	2.29199	2.14228	3.41558	3.32925	3.96234	3.9978	21.7	-0.0830078	-0.00439453	-0.362793	-0.019043	-0.13916	-0.0380859	-0.105957	-0.0893555	0	0	0	0	0	0	0	0	-34.96	-0.0437012	0	-0.0447693	0	0.0258942	0	-0.00790405	0	-0.0351715	0
21.8	4.71804	4.82614	3.97046	3.93883	2.96659	3.01417	1.71227	1.78385	0.928271	1.05351	21.8	0.410878	0.385067	1.11657	1.01342	2.3084	2.1444	3.41559	3.32945	3.94594	3.9978	21.8	-0.182617	0.00732422	-0.341309	-0.00537109	-0.17627	-0.0478516	-0.146973	-0.0170898	0	0	0	0	0	0	0	0	-34.86	-0.027298	0	-0.0525818	0	0.0258942	0	-0.0125885	0	-0.039856	0
21.9	4.71938	4.82614	3.97003	3.93883	2.96586	3.01422	1.71355	1.78413	0.931775	1.05385	21.9	0.413223	0.386147	1.12514	1.01561	2.31071	2.14647	3.4312	3.32964	3.93967	3.9978	21.9	-0.12207	0.0385742	-0.269043	-0.0776367	-0.127441	-0.0458984	-0.127441	-0.140137	0	0	0	0	0	0	0	0	-34.76	-0.0397949	0	-0.0525818	0	0.0227661	0	-0.0157166	0	-0.0367279	0
22	4.72254	4.82614	3.97282	3.93883	2.97104	3.01427	1.71633	1.7844	0.935674	1.05419	22	0.419978	0.38721	1.12565	1.01776	2.31515	2.14848	3.41531	3.32983	3.9394	3.9978	22	-0.143555	0.0366211	-0.272949	-0.0776367	-0.105957	-0.0869141	-0.197754	-0.0463867	0	0	0	0	0	0	0	0	-34.66	-0.0468292	0	-0.0494536	0	0.0305784	0	-0.0110321	0	-0.0390779	0
22.1	4.71987	4.82614	3.96827	3.93883	2.97191	3.01432	1.71319	1.78466	0.933337	1.0545	22.1	0.425699	0.388256	1.14311	1.01987	2.31539	2.15043	3.40776	3.33	3.94981	3.9978	22.1	-0.114258	0.0268555	-0.259277	-0.118652	-0.090332	-0.0771484	-0.154785	-0.0288086	0	0	0	0	0	0	0	0	-34.56	-0.0468292	0	-0.0518038	0	0.0258942	0	-0.020401	0	-0.0468903	0
22.2	4.72192	4.82614	3.97525	3.93884	2.97458	3.01436	1.71758	1.78491	0.935216	1.05481	22.2	0.433777	0.389285	1.1371	1.02194	2.30707	2.15232	3.40721	3.33016	3.94615	3.9978	22.2	-0.0341797	0.0366211	-0.26123	-0.0561523	-0.0766602	-0.0947266	-0.17627	-0.050293	0	0	0	0	0	0	0	0	-34.46	-0.0452728	0	-0.0478973	0	0.0360565	0	-0.0227509	0	-0.0531311	0
22.3	4.72126	4.82614	3.97911	3.93884	2.97806	3.0144	1.72015	1.78514	0.941312	1.05511	22.3	0.443934	0.390297	1.14257	1.02396	2.30863	2.15416	3.40097	3.33031	3.9555	3.9978	22.3	-0.102539	0.0405273	-0.259277	-0.0268555	-0.117676	-0.0576172	-0.166504	-0.0678711	0	0	0	0	0	0	0	0	-34.36	-0.042923	0	-0.037735	0	0.0305786	0	-0.020401	0	-0.0437622	0
22.4	4.72221	4.82614	3.98136	3.93884	2.98146	3.01444	1.72565	1.78537	0.951349	1.05539	22.4	0.449147	0.391292	1.1548	1.02595	2.33416	2.15594	3.41477	3.33045	3.98882	3.9978	22.4	-0.129883	0.0795898	-0.249512	-0.0385742	-0.0961914	-0.108398	-0.14502	-0.0776367	0	0	0	0	0	0	0	0	-34.26	-0.0366669	0	-0.0252383	0	0.0180817	0	-0.0243073	0	-0.0437622	0
22.5	4.72195	4.82614	3.97931	3.93884	2.97653	3.01447	1.72372	1.78559	0.951827	1.05567	22.5	0.446798	0.392272	1.15871	1.0279	2.32869	2.15768	3.40539	3.33059	3.99975	3.9978	22.5	-0.100586	0.0854492	-0.17334	-0.0288086	-0.11377	-0.108398	-0.17627	-0.108887	0	0	0	0	0	0	0	0	-34.16	-0.0390167	0	-0.0377348	0	0.0227665	0	-0.0227509	0	-0.0422054	0
22.6	4.71566	4.82614	3.97555	3.93884	2.9747	3.0145	1.72078	1.78579	0.945173	1.05593	22.6	0.437942	0.393235	1.15532	1.02981	2.32297	2.15936	3.40823	3.33071	3.99245	3.9978	22.6	-0.0537109	0.0678711	-0.200684	-0.0483398	-0.13916	-0.0654297	-0.174316	-0.0854492	0	0	0	0	0	0	0	0	-34.06	-0.0382385	0	-0.0432125	0	0.0446472	0	-0.0274353	0	-0.0367279	0
22.7	4.71058	4.82614	3.97681	3.93884	2.97648	3.01453	1.72457	1.78599	0.942852	1.05619	22.7	0.4416	0.394183	1.14021	1.03168	2.32975	2.161	3.39782	3.33083	3.99296	3.9978	22.7	-0.0830078	0.097168	-0.200684	-0.065918	-0.135254	-0.0498047	-0.184082	-0.0463867	0	0	0	0	0	0	0	0	-33.96	-0.042923	0	-0.037735	0	0.0376129	0	-0.0227509	0	-0.0320435	0
22.8	4.71978	4.82614	3.98138	3.93884	2.98136	3.01456	1.72653	1.78618	0.950165	1.05643	22.8	0.439006	0.395115	1.1462	1.03351	2.32167	2.16258	3.38272	3.33095	3.98019	3.9978	22.8	-0.0517578	0.138184	-0.157715	-0.0854492	-0.146973	-0.0380859	-0.137207	-0.0600586	0	0	0	0	0	0	0	0	-33.86	-0.0397949	0	-0.0330505	0	0.0422974	0	-0.000869751	0	-0.0320435	0
22.9	4.72155	4.82614	3.98174	3.93884	2.976	3.01459	1.7282	1.78636	0.95506	1.05667	22.9	0.434575	0.396033	1.15194	1.03531	2.33443	2.16412	3.39078	3.33105	3.98827	3.9978	22.9	-0.0126953	0.147949	-0.161621	-0.0385742	-0.0766602	-0.0146484	-0.137207	-0.00732422	0	0	0	0	0	0	0	0	-33.76	-0.0437012	0	-0.0283658	0	0.0446472	0	-0.00790405	0	-0.0320435	0
23	4.7233	4.82614	3.98402	3.93884	2.98169	3.01462	1.72867	1.78654	0.961462	1.0569	23	0.415833	0.396935	1.14101	1.03708	2.3399	2.16562	3.38608	3.33115	3.98357	3.9978	23	-0.0146484	0.138184	-0.169434	-0.0268555	-0.0766602	-0.0263672	-0.0766602	0.0512695	0	0	0	0	0	0	0	0	-33.66	-0.0491791	0	-0.0213321	0	0.0298004	0	-0.0032196	0	-0.0445404	0
23.1	4.72558	4.82614	3.99043	3.93884	2.98519	3.01464	1.7362	1.7867	0.96716	1.05712	23.1	0.412705	0.397823	1.14021	1.03881	2.33366	2.16707	3.38297	3.33125	3.96092	3.9978	23.1	-0.000976563	0.147949	-0.130371	-0.019043	-0.10791	-0.0673828	-0.0766602	0.0512695	0	0	0	0	0	0	0	0	-33.56	-0.0468292	0	-0.0213318	0	0.0376129	0	-0.000869751	0	-0.0515747	0
23.2	4.72613	4.82614	3.99764	3.93884	2.98667	3.01466	1.74169	1.78686	0.973557	1.05733	23.2	0.422572	0.398696	1.13995	1.04051	2.33731	2.16849	3.37567	3.33134	3.94503	3.9978	23.2	0.0283203	0.177246	-0.112793	0.00439453	-0.0336914	-0.0576172	-0.0981445	0.0727539	0	0	0	0	0	0	0	0	-33.46	-0.0546417	0	-0.0213318	0	0.0376129	0	-0.00790405	0	-0.0437622	0
23.3	4.73059	4.82614	3.99889	3.93884	2.99265	3.01468	1.74002	1.78701	0.978658	1.05753	23.3	0.433512	0.399556	1.13214	1.04217	2.33885	2.16986	3.36785	3.33142	3.95437	3.9978	23.3	0.00488281	0.175293	-0.118652	0.00439453	-0.0571289	0.0205078	-0.0864258	0.0727539	0	0	0	0	0	0	0	0	-33.36	-0.042923	0	-0.0260162	0	0.040741	0	-0.00790405	0	-0.0437622	0
23.4	4.72962	4.82614	3.99645	3.93884	2.99001	3.0147	1.73858	1.78716	0.97341	1.05773	23.4	0.444971	0.400401	1.14359	1.0438	2.35734	2.17119	3.35978	3.3315	3.96505	3.9978	23.4	-0.00488281	0.120605	-0.169434	0.012207	0.00341797	-0.0654297	-0.0649414	0.0727539	0	0	0	0	0	0	0	0	-33.26	-0.0476074	0	-0.0299228	0	0.0337067	0	-0.00790405	0	-0.0484467	0
23.5	4.73429	4.82614	3.99711	3.93884	2.98356	3.01472	1.74257	1.78729	0.975596	1.05792	23.5	0.431448	0.401232	1.13474	1.0454	2.3602	2.17248	3.3314	3.33158	3.96477	3.9978	23.5	-0.000976563	0.185059	-0.103027	0.0161133	-0.0375977	-0.0673828	-0.074707	0.0805664	0	0	0	0	0	0	0	0	-33.16	-0.0437012	0	-0.0369568	0	0.0337064	0	0.0038147	0	-0.0554813	0
23.6	4.73385	4.82614	3.99438	3.93884	2.97933	3.01474	1.73935	1.78743	0.972575	1.0581	23.6	0.430135	0.40205	1.13265	1.04697	2.36593	2.17374	3.34884	3.33165	3.94628	3.9978	23.6	0.0244141	0.159668	-0.149902	0.012207	-0.0180664	-0.0498047	-0.0981445	0.0356445	0	0	0	0	0	0	0	0	-33.06	-0.0390167	0	-0.0369571	0	0.0352631	0	-0.00790405	0	-0.0578308	0
23.7	4.73171	4.82614	3.99879	3.93884	2.97752	3.01475	1.74397	1.78755	0.98291	1.05827	23.7	0.437953	0.402855	1.13186	1.04851	2.36904	2.17495	3.34338	3.33171	3.96035	3.9978	23.7	0.0400391	0.0874023	-0.188965	0.00439453	-0.0668945	-0.106445	-0.0766602	0.0883789	0	0	0	0	0	0	0	0	-32.96	-0.0421448	0	-0.0322723	0	0.0376129	0	-0.000869751	0	-0.0601654	0
23.8	4.73397	4.82614	3.99877	3.93884	2.97609	3.01477	1.74001	1.78767	0.985686	1.05844	23.8	0.423889	0.403647	1.1264	1.05001	2.37607	2.17614	3.33244	3.33178	3.95253	3.9978	23.8	0.0771484	0.0834961	-0.224121	-0.034668	-0.0668945	-0.116211	-0.0375977	0.043457	0	0	0	0	0	0	0	0	-32.86	-0.0538635	0	-0.0283661	0	0.0422974	0	-0.0149384	0	-0.058609	0
23.9	4.73144	4.82614	3.99043	3.93884	2.97808	3.01478	1.736	1.78779	0.988403	1.0586	23.9	0.434819	0.404426	1.1139	1.05149	2.38546	2.17729	3.34182	3.33183	3.97831	3.9978	23.9	0.0556641	0.0483398	-0.231934	-0.0288086	-0.0571289	-0.0966797	-0.0649414	0.0141602	0	0	0	0	0	0	0	0	-32.76	-0.0468292	0	-0.0330501	0	0.0477753	0	-0.00790405	0	-0.0515747	0
24	4.73042	4.82614	3.9876	3.93884	2.97775	3.0148	1.73367	1.7879	0.984857	1.05876	24	0.439011	0.405192	1.11882	1.05294	2.37868	2.1784	3.33739	3.33189	3.96684	3.9978	24	0.0263672	-0.0141602	-0.220215	-0.0366211	-0.117676	-0.0966797	-0.0668945	0.0297852	0	0	0	0	0	0	0	0	-32.66	-0.0421448	0	-0.0299228	0	0.0337065	0	-0.00634766	0	-0.0515748	0
24.1	4.73321	4.82614	3.9869	3.93884	2.97732	3.01481	1.73757	1.78801	0.98404	1.05891	24.1	0.428858	0.405946	1.12428	1.05436	2.38883	2.17949	3.33659	3.33194	3.98013	3.9978	24.1	-0.00292969	0.0288086	-0.220215	-0.0463867	-0.117676	-0.157227	-0.115723	-0.00927734	0	0	0	0	0	0	0	0	-32.56	-0.0366669	0	-0.0252382	0	0.0422974	0	-0.0055542	0	-0.0593872	0
24.2	4.72885	4.82614	3.97966	3.93884	2.97418	3.01482	1.73493	1.78811	0.976587	1.05905	24.2	0.422852	0.406687	1.11671	1.05576	2.38596	2.18054	3.33763	3.33199	3.98584	3.9978	24.2	0.0380859	0.0385742	-0.188965	-0.0698242	-0.125488	-0.174805	-0.105957	-0.0405273	0	0	0	0	0	0	0	0	-32.46	-0.0538635	0	-0.0283661	0	0.0493317	0	-0.0196228	0	-0.0484467	0
24.3	4.72802	4.82614	3.97453	3.93884	2.97245	3.01483	1.73172	1.78821	0.979895	1.05919	24.3	0.425461	0.407417	1.11932	1.05712	2.39093	2.18156	3.34023	3.33204	4.00798	3.9978	24.3	0.0595703	0.0366211	-0.17334	-0.118652	-0.0844727	-0.147461	-0.186035	-0.0483398	0	0	0	0	0	0	0	0	-32.36	-0.0499573	0	-0.0142975	0	0.0446472	0	-0.0110321	0	-0.0437622	0
24.4	4.7312	4.82614	3.97521	3.93884	2.97273	3.01484	1.73021	1.7883	0.978977	1.05933	24.4	0.429886	0.408135	1.10576	1.05846	2.37816	2.18255	3.34151	3.33208	3.99287	3.9978	24.4	-0.0126953	0.0288086	-0.179199	-0.128418	-0.158691	-0.118164	-0.184082	-0.0463867	0	0	0	0	0	0	0	0	-32.26	-0.0476074	0	-0.0135196	0	0.0305786	0	-0.000869751	0	-0.0390778	0
24.5	4.72292	4.82614	3.96935	3.93884	2.97088	3.01485	1.72778	1.78839	0.973421	1.05946	24.5	0.443151	0.408841	1.11745	1.05977	2.38674	2.18352	3.3532	3.33212	4.01394	3.9978	24.5	-0.0517578	0.0561523	-0.122559	-0.155762	-0.17627	-0.188477	-0.115723	-0.0991211	0	0	0	0	0	0	0	0	-32.16	-0.0546417	0	-0.0252378	0	0.037613	0	0.00849915	0	-0.0320434	0
24.6	4.7216	4.82614	3.96393	3.93884	2.96934	3.01486	1.72626	1.78847	0.969165	1.05958	24.6	0.448109	0.409535	1.11223	1.06106	2.38389	2.18445	3.36283	3.33216	4.01421	3.9978	24.6	-0.0458984	0.0268555	-0.169434	-0.134277	-0.158691	-0.256836	-0.135254	-0.0581055	0	0	0	0	0	0	0	0	-32.06	-0.0546417	0	-0.0252379	0	0.0407411	0	-0.0032196	0	-0.0335998	0
24.7	4.71736	4.82614	3.9573	3.93884	2.96451	3.01487	1.71509	1.78855	0.962726	1.0597	24.7	0.447327	0.410218	1.11612	1.06232	2.37294	2.18536	3.36673	3.3322	4.03061	3.9978	24.7	-0.0322266	-0.0239258	-0.161621	-0.138184	-0.187988	-0.227539	-0.186035	-0.0483398	0	0	0	0	0	0	0	0	-31.96	-0.0468292	0	-0.0221099	0	0.0532379	0	-0.000869751	0	-0.0359497	0
24.8	4.71031	4.82614	3.94545	3.93884	2.95135	3.01488	1.70727	1.78863	0.956604	1.05982	24.8	0.456177	0.410891	1.12262	1.06356	2.37087	2.18624	3.38258	3.33223	4.03867	3.9978	24.8	-0.0361328	-0.0415039	-0.218262	-0.13623	-0.189941	-0.235352	-0.146973	-0.0893555	0	0	0	0	0	0	0	0	-31.86	-0.0483856	0	-0.00883499	0	0.0454254	0	-0.004776	0	-0.0359497	0
24.9	4.71308	4.82614	3.94925	3.93884	2.94902	3.01488	1.70425	1.7887	0.959095	1.05993	24.9	0.471283	0.411552	1.13068	1.06478	2.37581	2.1871	3.39767	3.33227	4.05063	3.9978	24.9	-0.102539	-0.0727539	-0.212402	-0.118652	-0.268066	-0.208008	-0.178223	-0.0698242	0	0	0	0	0	0	0	0	-31.76	-0.0390167	0	-0.0213319	0	0.0383911	0	0.0116272	0	-0.042984	0
25	4.71806	4.82614	3.95243	3.93884	2.95212	3.01489	1.70403	1.78878	0.960982	1.06004	25	0.473892	0.412202	1.12625	1.06597	2.3667	2.18793	3.40808	3.3323	4.05949	3.9978	25	-0.143555	-0.111816	-0.208496	-0.108887	-0.227051	-0.135742	-0.166504	-0.13623	0	0	0	0	0	0	0	0	-31.66	-0.0499573	0	-0.0283659	0	0.0454254	0	0.0038147	0	-0.0390778	0
25.1	4.715	4.82614	3.95169	3.93884	2.9533	3.0149	1.70182	1.78884	0.960344	1.06014	25.1	0.47911	0.412842	1.12207	1.06713	2.35706	2.18874	3.41014	3.33233	4.06157	3.9978	25.1	-0.170898	-0.135254	-0.183105	-0.097168	-0.225098	-0.145508	-0.203613	-0.130371	0	0	0	0	0	0	0	0	-31.56	-0.0507355	0	-0.0135193	0	0.0524597	0	-0.00790405	0	-0.0320435	0
25.2	4.71888	4.82614	3.95417	3.93884	2.95488	3.0149	1.70251	1.78891	0.962019	1.06024	25.2	0.468944	0.413472	1.11346	1.06828	2.3641	2.18953	3.40699	3.33235	4.0514	3.9978	25.2	-0.143555	-0.0610352	-0.101074	-0.165527	-0.189941	-0.237305	-0.156738	-0.155762	0	0	0	0	0	0	0	0	-31.46	-0.0421448	0	-0.0135193	0	0.0422974	0	-0.00790405	0	-0.0367279	0
25.3	4.72638	4.82614	3.95084	3.93884	2.95859	3.01491	1.69968	1.78897	0.964013	1.06034	25.3	0.473109	0.414091	1.12074	1.0694	2.3542	2.19029	3.40257	3.33238	4.05558	3.9978	25.3	-0.0615234	-0.0708008	-0.132324	-0.128418	-0.17627	-0.239258	-0.205566	-0.190918	0	0	0	0	0	0	0	0	-31.36	-0.0468292	0	-0.0018006	0	0.0344849	0	-0.00790405	0	-0.0468903	0
25.4	4.72958	4.82614	3.94572	3.93884	2.9591	3.01491	1.69688	1.78903	0.960495	1.06043	25.4	0.483546	0.414701	1.12649	1.0705	2.36616	2.19103	3.41062	3.3324	4.05897	3.9978	25.4	-0.102539	-0.0727539	-0.161621	-0.0854492	-0.20752	-0.286133	-0.10791	-0.116699	0	0	0	0	0	0	0	0	-31.26	-0.0468292	0	-0.00961283	0	0.0399628	0	-0.0032196	0	-0.0320435	0
25.5	4.72956	4.82614	3.9392	3.93884	2.95216	3.01492	1.68495	1.78909	0.956176	1.06052	25.5	0.478602	0.4153	1.10823	1.07158	2.36355	2.19175	3.40489	3.33243	4.05792	3.9978	25.5	-0.141602	-0.125488	-0.181152	-0.106934	-0.297363	-0.256836	-0.0473633	-0.128418	0	0	0	0	0	0	0	0	-31.16	-0.0499573	0	-0.00961286	0	0.0469818	0	-0.0110321	0	-0.027359	0
25.6	4.72119	4.82614	3.93879	3.93884	2.94884	3.01492	1.68113	1.78914	0.948638	1.0606	25.6	0.475229	0.41589	1.11032	1.07264	2.36798	2.19244	3.40617	3.33245	4.06938	3.9978	25.6	-0.145508	-0.119629	-0.220215	-0.0756836	-0.30127	-0.34668	-0.0688477	-0.177246	0	0	0	0	0	0	0	0	-31.06	-0.0327606	0	0.00288385	0	0.0524598	0	-0.0055542	0	-0.021881	0
25.7	4.71685	4.82614	3.93514	3.93884	2.94582	3.01493	1.67761	1.78919	0.946509	1.06069	25.7	0.482249	0.41647	1.10716	1.07367	2.3672	2.19312	3.40849	3.33247	4.07171	3.9978	25.7	-0.131836	-0.131348	-0.200684	-0.0893555	-0.316895	-0.317383	-0.0883789	-0.179199	0	0	0	0	0	0	0	0	-30.96	-0.030426	0	-0.00335684	0	0.0524597	0	0.00849915	0	-0.027359	0
25.8	4.71441	4.82614	3.93543	3.93884	2.94854	3.01493	1.68184	1.78924	0.948797	1.06077	25.8	0.489817	0.417041	1.11003	1.07469	2.36772	2.19378	3.41293	3.33249	4.07691	3.9978	25.8	-0.143555	-0.160645	-0.249512	-0.138184	-0.275879	-0.28418	-0.0766602	-0.228027	0	0	0	0	0	0	0	0	-30.86	-0.027298	0	0.00288391	0	0.0571442	0	0.0038147	0	-0.0289154	0
25.9	4.71368	4.82614	3.93221	3.93884	2.95426	3.01494	1.69219	1.78929	0.952617	1.06084	25.9	0.495026	0.417602	1.11833	1.07569	2.37526	2.19442	3.41655	3.33251	4.09227	3.9978	25.9	-0.209961	-0.133301	-0.280762	-0.157715	-0.314941	-0.297852	-0.115723	-0.247559	0	0	0	0	0	0	0	0	-30.76	-0.0319824	0	-0.00180069	0	0.0469818	0	0.0038147	0	-0.0312653	0
26	4.71466	4.82614	3.93348	3.93884	2.95435	3.01494	1.6928	1.78933	0.953118	1.06092	26	0.501017	0.418155	1.12588	1.07666	2.38125	2.19504	3.42253	3.33252	4.09826	3.9978	26	-0.19043	-0.111816	-0.272949	-0.116699	-0.307129	-0.276367	-0.105957	-0.276855	0	0	0	0	0	0	0	0	-30.66	-0.027298	0	-0.0135192	0	0.0477754	0	-0.000869751	0	-0.0320433	0
26.1	4.71311	4.82614	3.93918	3.93884	2.95132	3.01494	1.69109	1.78938	0.950799	1.06099	26.1	0.503881	0.418698	1.13184	1.07762	2.38175	2.19564	3.43863	3.33254	4.11829	3.9978	26.1	-0.213867	-0.152832	-0.270996	-0.145996	-0.266113	-0.295898	-0.166504	-0.269043	0	0	0	0	0	0	0	0	-30.56	-0.0343323	0	-0.0150753	0	0.046982	0	-0.0180664	0	-0.0203246	0
26.2	4.71256	4.82614	3.93865	3.93884	2.95151	3.01495	1.68868	1.78942	0.944259	1.06106	26.2	0.516896	0.419233	1.13706	1.07856	2.3901	2.19623	3.45089	3.33256	4.13053	3.9978	26.2	-0.170898	-0.133301	-0.241699	-0.155762	-0.289551	-0.286133	-0.0532227	-0.249512	0	0	0	0	0	0	0	0	-30.46	-0.0351105	0	-0.015869	0	0.056366	0	-0.0172729	0	-0.0125122	0
26.3	4.71265	4.82614	3.93144	3.93884	2.95061	3.01495	1.68669	1.78946	0.937849	1.06112	26.3	0.516408	0.419758	1.12949	1.07948	2.37473	2.1968	3.44332	3.33257	4.13469	3.9978	26.3	-0.174805	-0.121582	-0.259277	-0.157715	-0.275879	-0.307617	-0.074707	-0.257324	0	0	0	0	0	0	0	0	-30.36	-0.0226135	0	-0.00180069	0	0.043869	0	-0.0032196	0	-0.0140686	0
26.4	4.71444	4.82614	3.93254	3.93884	2.9486	3.01495	1.68249	1.7895	0.931409	1.06118	26.4	0.510417	0.420276	1.13366	1.08039	2.37577	2.19735	3.44903	3.33258	4.13496	3.9978	26.4	-0.170898	-0.123535	-0.214355	-0.108887	-0.275879	-0.274414	0.00341797	-0.239746	0	0	0	0	0	0	0	0	-30.26	-0.0202637	0	-0.0150755	0	0.0430756	0	-0.000869751	0	-0.00704956	0
26.5	4.71815	4.82614	3.93517	3.93884	2.95325	3.01495	1.68373	1.78953	0.927905	1.06125	26.5	0.507807	0.420785	1.13259	1.08127	2.36849	2.19788	3.44877	3.3326	4.12922	3.9978	26.5	-0.15332	-0.152832	-0.171387	-0.128418	-0.248535	-0.295898	-0.0258789	-0.247559	0	0	0	0	0	0	0	0	-30.16	-0.027298	0	-0.0158691	0	0.0329286	0	-0.0196228	0	-0.0171966	0
26.6	4.72336	4.82614	3.93489	3.93884	2.95276	3.01496	1.68125	1.78957	0.924296	1.0613	26.6	0.51093	0.421285	1.13416	1.08214	2.35599	2.1984	3.44799	3.33261	4.13234	3.9978	26.6	-0.206055	-0.150879	-0.19873	-0.10498	-0.221191	-0.208008	0.0249023	-0.218262	0	0	0	0	0	0	0	0	-30.06	-0.027298	0	-0.0142973	0	0.0391695	0	-0.00790405	0	-0.0226744	0
26.7	4.72074	4.82614	3.92547	3.93884	2.94817	3.01496	1.67054	1.7896	0.915681	1.06136	26.7	0.50496	0.421778	1.12505	1.08299	2.34688	2.19891	3.44354	3.33262	4.12634	3.9978	26.7	-0.15918	-0.221191	-0.179199	-0.0952148	-0.20752	-0.118164	0.00146484	-0.188965	0	0	0	0	0	0	0	0	-29.96	-0.0233917	0	-0.0119627	0	0.0368347	0	-0.0188446	0	-0.00860596	0
26.8	4.72285	4.82614	3.92378	3.93884	2.95158	3.01496	1.66676	1.78963	0.914294	1.06142	26.8	0.507823	0.422262	1.12087	1.08383	2.34976	2.1994	3.44172	3.33263	4.12062	3.9978	26.8	-0.182617	-0.184082	-0.171387	-0.0600586	-0.186035	-0.147461	-0.0161133	-0.155762	0	0	0	0	0	0	0	0	-29.86	-0.0187073	0	-0.0142974	0	0.040741	0	-0.0110321	0	0.00233459	0
26.9	4.73059	4.82614	3.92429	3.93884	2.94747	3.01496	1.6695	1.78966	0.91119	1.06147	26.9	0.522928	0.422739	1.1313	1.08465	2.34689	2.19988	3.4373	3.33264	4.12242	3.9978	26.9	-0.151367	-0.135254	-0.081543	-0.0678711	-0.158691	-0.125977	-0.00439453	-0.206543	0	0	0	0	0	0	0	0	-29.76	-0.0163574	0	-0.00648504	0	0.0422974	0	0.0030365	0	0.00701904	0
27	4.73348	4.82614	3.92721	3.93884	2.95208	3.01497	1.67524	1.78969	0.913295	1.06152	27	0.515116	0.423208	1.12348	1.08545	2.32817	2.20034	3.43728	3.33265	4.12475	3.9978	27	-0.0439453	-0.121582	-0.118652	-0.114746	-0.0395508	-0.145508	0.00146484	-0.188965	0	0	0	0	0	0	0	0	-29.66	-0.0155792	0	-0.00415033	0	0.0329283	0	-0.000869751	0	-0.000793606	0
27.1	4.7348	4.82614	3.92674	3.93884	2.95289	3.01497	1.67576	1.78972	0.91612	1.06157	27.1	0.515386	0.423669	1.11204	1.08624	2.32609	2.20079	3.43757	3.33266	4.10862	3.9978	27.1	-0.0126953	-0.0805664	-0.0581055	-0.128418	-0.059082	-0.147461	0.0620117	-0.0893555	0	0	0	0	0	0	0	0	-29.56	-0.0226135	0	-0.0111697	0	0.0329286	0	0.00146484	0	-0.00547782	0
27.2	4.7368	4.82614	3.93727	3.93884	2.95418	3.01497	1.67881	1.78975	0.919736	1.06161	27.2	0.499502	0.424123	1.10006	1.08701	2.32348	2.20122	3.43807	3.33267	4.11069	3.9978	27.2	-0.0537109	-0.0629883	-0.0717773	-0.0483398	-0.0356445	-0.233398	0.134277	-0.097168	0	0	0	0	0	0	0	0	-29.46	-0.0132294	0	-0.0182036	0	0.0352631	0	-0.0055542	0	-0.00314331	0
27.3	4.73268	4.82614	3.93396	3.93884	2.94534	3.01497	1.67443	1.78977	0.914014	1.06166	27.3	0.490662	0.42457	1.09589	1.08777	2.32793	2.20165	3.43938	3.33267	4.09247	3.9978	27.3	-0.0224609	-0.0317383	-0.0327148	-0.0678711	-0.027832	-0.182617	0.132324	-0.0776367	0	0	0	0	0	0	0	0	-29.36	-0.030426	0	-0.0236816	0	0.028244	0	-0.00790405	0	-0.0101624	0
27.4	4.72925	4.82614	3.93437	3.93884	2.94224	3.01497	1.66763	1.7898	0.914009	1.0617	27.4	0.484166	0.425009	1.09954	1.08851	2.33782	2.20206	3.44223	3.33268	4.09375	3.9978	27.4	-0.0341797	-0.102051	-0.11084	-0.0170898	-0.00634766	-0.157227	0.10498	-0.0893555	0	0	0	0	0	0	0	0	-29.26	-0.030426	0	-0.0260161	0	0.0391693	0	-0.00634766	0	-0.000793457	0
27.5	4.72754	4.82614	3.93509	3.93884	2.94165	3.01497	1.66394	1.78982	0.914016	1.06175	27.5	0.47844	0.425441	1.09146	1.08924	2.33989	2.20246	3.43962	3.33269	4.08333	3.9978	27.5	-0.0908203	-0.0610352	-0.11084	-0.0268555	-0.0668945	-0.245117	0.0932617	-0.0385742	0	0	0	0	0	0	0	0	-29.16	-0.0327606	0	-0.0135194	0	0.0329285	0	-0.0055542	0	-0.0078277	0
27.6	4.7255	4.82614	3.93381	3.93884	2.93632	3.01497	1.66114	1.78984	0.911725	1.06179	27.6	0.46934	0.425866	1.0894	1.08995	2.33938	2.20285	3.43911	3.3327	4.06874	3.9978	27.6	-0.108398	-0.0727539	-0.0834961	-0.0463867	-0.0375977	-0.147461	0.134277	-0.145996	0	0	0	0	0	0	0	0	-29.06	-0.0257416	0	-0.0166472	0	0.0258941	0	0.0038147	0	-0.0140687	0
27.7	4.73398	4.82614	3.93229	3.93884	2.93972	3.01498	1.66166	1.78986	0.911319	1.06182	27.7	0.459194	0.426285	1.07925	1.09065	2.34016	2.20322	3.42427	3.3327	4.07577	3.9978	27.7	-0.0810547	-0.133301	-0.188965	0.0141602	-0.0356445	-0.168945	0.0561523	-0.0639648	0	0	0	0	0	0	0	0	-28.96	-0.0397949	0	-0.0228882	0	0.0258942	0	-0.0110321	0	-0.0148621	0
27.8	4.74571	4.82614	3.93933	3.93884	2.94936	3.01498	1.66963	1.78988	0.91885	1.06186	27.8	0.445119	0.426696	1.08002	1.09133	2.35265	2.20359	3.44143	3.33271	4.06637	3.9978	27.8	-0.172852	-0.0317383	-0.101074	-0.0952148	-0.0864258	-0.124023	0.114746	-0.0561523	0	0	0	0	0	0	0	0	-28.86	-0.0319824	0	-0.0322723	0	0.0274506	0	-0.0172729	0	-0.0203247	0
27.9	4.74767	4.82614	3.94085	3.93884	2.95248	3.01498	1.67598	1.7899	0.921272	1.0619	27.9	0.443822	0.427101	1.08028	1.09201	2.34824	2.20394	3.43546	3.33271	4.06196	3.9978	27.9	-0.0517578	-0.0317383	-0.151855	-0.0151367	-0.0180664	-0.133789	0.0932617	-0.16748	0	0	0	0	0	0	0	0	-28.76	-0.0390167	0	-0.0283659	0	0.028244	0	-0.0227509	0	-0.0125122	0
28	4.75768	4.82614	3.94306	3.93884	2.95268	3.01498	1.68071	1.78992	0.918679	1.06193	28	0.442795	0.427499	1.07768	1.09267	2.34016	2.20429	3.43205	3.33272	4.05621	3.9978	28	-0.0556641	0.0385742	-0.0600586	-0.0170898	-0.0493164	-0.139648	0.0131836	-0.0561523	0	0	0	0	0	0	0	0	-28.66	-0.0374603	0	-0.0142976	0	0.0180816	0	-0.0336914	0	-0.0289155	0
28.1	4.75887	4.82614	3.93955	3.93884	2.9548	3.01498	1.67983	1.78994	0.914581	1.06197	28.1	0.438634	0.427891	1.07821	1.09331	2.34304	2.20462	3.43805	3.33272	4.04345	3.9978	28.1	-0.0537109	0.0405273	-0.0600586	-0.0776367	-0.0375977	-0.139648	0.126465	-0.130371	0	0	0	0	0	0	0	0	-28.56	-0.0202637	0	-0.0299226	0	0.00323507	0	-0.0250854	0	-0.0320432	0
28.2	4.75411	4.82614	3.93957	3.93884	2.95579	3.01498	1.67824	1.78996	0.90826	1.062	28.2	0.434988	0.428276	1.08237	1.09395	2.33472	2.20495	3.44065	3.33273	4.04134	3.9978	28.2	-0.0615234	0.0561523	-0.050293	0.0258789	-0.0239258	-0.135742	0.081543	-0.0952148	0	0	0	0	0	0	0	0	-28.46	-0.027298	0	-0.0432127	0	0.0165253	0	-0.0391541	0	-0.0320435	0
28.3	4.74483	4.82614	3.94139	3.93884	2.95659	3.01498	1.66881	1.78997	0.906363	1.06203	28.3	0.440181	0.428655	1.09617	1.09457	2.32975	2.20527	3.42712	3.33273	4.03092	3.9978	28.3	-0.0849609	-0.00244141	-0.081543	-0.0366211	-0.0102539	-0.147461	0.132324	-0.116699	0	0	0	0	0	0	0	0	-28.36	-0.0351105	0	-0.0307008	0	0.0110474	0	-0.0383759	0	-0.0437622	0
28.4	4.74461	4.82614	3.9419	3.93884	2.958	3.01498	1.67113	1.78999	0.901637	1.06206	28.4	0.431331	0.429028	1.09436	1.09518	2.32794	2.20557	3.41281	3.33274	4.01737	3.9978	28.4	-0.0556641	-0.0219727	-0.0698242	0.00244141	0.0229492	-0.116211	0.0874023	-0.120605	0	0	0	0	0	0	0	0	-28.26	-0.0233917	0	-0.0478972	0	0.00636292	0	-0.0321198	0	-0.0437622	0
28.5	4.74639	4.82614	3.9442	3.93884	2.9583	3.01498	1.67526	1.79	0.896592	1.06209	28.5	0.421966	0.429395	1.09279	1.09577	2.31856	2.20587	3.38628	3.33274	4.00409	3.9978	28.5	-0.0517578	-0.115723	-0.103027	-0.00341797	0.00537109	-0.0771484	0.0737305	-0.140137	0	0	0	0	0	0	0	0	-28.16	-0.0397949	0	-0.0400848	0	0.0102691	0	-0.0321198	0	-0.0515748	0
28.6	4.74847	4.82614	3.94822	3.93884	2.95952	3.01498	1.67598	1.79002	0.901092	1.06212	28.6	0.411271	0.429756	1.08211	1.09636	2.32274	2.20616	3.36856	3.33274	3.9809	3.9978	28.6	-0.15332	-0.109863	-0.0893555	-0.0366211	-0.0375977	-0.116211	0.0913086	-0.10498	0	0	0	0	0	0	0	0	-28.06	-0.0374603	0	-0.0424195	0	0.00636312	0	-0.0375977	0	-0.0515745	0
28.7	4.74735	4.82614	3.94933	3.93884	2.95832	3.01498	1.6764	1.79003	0.902192	1.06214	28.7	0.418326	0.430111	1.10007	1.09693	2.30709	2.20644	3.36701	3.33275	3.98478	3.9978	28.7	-0.129883	-0.0825195	-0.050293	-0.0483398	-0.0161133	-0.155273	0.065918	-0.140137	0	0	0	0	0	0	0	0	-27.96	-0.0327606	0	-0.0432127	0	0.0196381	0	-0.0368042	0	-0.0422058	0
28.8	4.7444	4.82614	3.94712	3.93884	2.95934	3.01498	1.67803	1.79004	0.903288	1.06217	28.8	0.414922	0.43046	1.10683	1.0975	2.30448	2.20671	3.37768	3.33275	3.99857	3.9978	28.8	-0.0927734	-0.11377	-0.101074	-0.0385742	0.0834961	-0.166992	0.0249023	-0.157715	0	0	0	0	0	0	0	0	-27.86	-0.0452728	0	-0.0408631	0	0.0165253	0	-0.0375977	0	-0.0414124	0
28.9	4.74377	4.82614	3.94412	3.93885	2.96206	3.01498	1.67744	1.79006	0.906991	1.06219	28.9	0.423244	0.430804	1.10111	1.09805	2.305	2.20698	3.39538	3.33275	4.00459	3.9978	28.9	-0.135742	-0.131348	-0.0893555	-0.0483398	0.00146484	-0.157227	0.0151367	-0.0991211	0	0	0	0	0	0	0	0	-27.76	-0.0351105	0	-0.034607	0	0.00167847	0	-0.0274353	0	-0.0562592	0
29	4.74514	4.82614	3.94823	3.93885	2.96538	3.01499	1.67987	1.79007	0.913913	1.06222	29	0.419607	0.431142	1.10216	1.09859	2.29198	2.20723	3.41282	3.33276	3.99703	3.9978	29	-0.19043	-0.14502	-0.0913086	-0.0268555	0.0131836	-0.165039	0.0717773	-0.161621	0	0	0	0	0	0	0	0	-27.66	-0.0437012	0	-0.0478972	0	0.00791928	0	-0.0321198	0	-0.0617371	0
29.1	4.74772	4.82614	3.95506	3.93885	2.9719	3.01499	1.68783	1.79008	0.917811	1.06224	29.1	0.418294	0.431474	1.08838	1.09912	2.30709	2.20748	3.40607	3.33276	4.0004	3.9978	29.1	-0.194336	-0.141113	-0.0307617	-0.00927734	-0.0200195	-0.157227	-0.0180664	-0.169434	0	0	0	0	0	0	0	0	-27.56	-0.042923	0	-0.0408631	0	-0.00300595	0	-0.0399323	0	-0.0679779	0
29.2	4.7449	4.82614	3.95597	3.93885	2.97585	3.01499	1.68576	1.79009	0.922932	1.06226	29.2	0.401352	0.431802	1.08861	1.09964	2.31357	2.20773	3.37819	3.33276	4.00299	3.9978	29.2	-0.223633	-0.162598	-0.0600586	-0.0483398	-0.00634766	-0.129883	0.00537109	-0.181152	0	0	0	0	0	0	0	0	-27.46	-0.0546417	0	-0.0447693	0	-0.00379944	0	-0.0454102	0	-0.071106	0
29.3	4.74973	4.82614	3.9584	3.93885	2.97688	3.01499	1.6872	1.7901	0.929378	1.06228	29.3	0.392767	0.432123	1.09174	1.10015	2.3167	2.20796	3.37429	3.33277	4.01395	3.9978	29.3	-0.22168	-0.152832	-0.0541992	-0.0561523	-0.00634766	-0.108398	-0.0200195	-0.165527	0	0	0	0	0	0	0	0	-27.36	-0.058548	0	-0.0525818	0	-0.00300598	0	-0.051651	0	-0.0875092	0
29.4	4.7469	4.82614	3.95349	3.93885	2.97861	3.01499	1.69073	1.79011	0.927689	1.0623	29.4	0.403677	0.43244	1.10502	1.10065	2.32374	2.20819	3.3485	3.33277	4.00612	3.9978	29.4	-0.211914	-0.156738	-0.00341797	-0.126465	0.0209961	-0.135742	-0.0180664	-0.175293	0	0	0	0	0	0	0	0	-27.26	-0.061676	0	-0.0525816	0	-0.00848389	0	-0.0547791	0	-0.0851746	0
29.5	4.74217	4.82614	3.94941	3.93885	2.97232	3.01499	1.69012	1.79012	0.927307	1.06232	29.5	0.413035	0.432752	1.13076	1.10114	2.31355	2.20841	3.35864	3.33277	4.02175	3.9978	29.5	-0.0947266	-0.123535	0.0375977	-0.138184	0.0620117	-0.120117	-0.0336914	-0.159668	0	0	0	0	0	0	0	0	-27.16	-0.0561981	0	-0.0525817	0	-0.0178528	0	-0.0586853	0	-0.0804748	0
29.6	4.73745	4.82614	3.93902	3.93885	2.96572	3.01499	1.69096	1.79013	0.920712	1.06234	29.6	0.412241	0.433058	1.15187	1.10162	2.33154	2.20863	3.36024	3.33277	4.05223	3.9978	29.6	-0.102539	-0.162598	-0.0112305	-0.10498	0.0698242	-0.0966797	-0.0668945	-0.159668	0	0	0	0	0	0	0	0	-27.06	-0.046051	0	-0.0525817	0	-0.0155179	0	-0.0586853	0	-0.0929867	0
29.7	4.72675	4.82614	3.93225	3.93885	2.95875	3.01499	1.6851	1.79014	0.910716	1.06236	29.7	0.384368	0.433359	1.14508	1.1021	2.33491	2.20884	3.33003	3.33277	4.0603	3.9978	29.7	-0.104492	-0.115723	0.0473633	-0.097168	0.0112305	-0.0654297	-0.0200195	-0.0991211	0	0	0	0	0	0	0	0	-26.96	-0.0397949	0	-0.047897	0	0.00558472	0	-0.0594635	0	-0.0843811	0
29.8	4.72342	4.82614	3.93186	3.93885	2.96138	3.01499	1.69173	1.79015	0.909727	1.06238	29.8	0.351312	0.433656	1.11275	1.10256	2.30024	2.20904	3.30633	3.33278	4.00774	3.9978	29.8	-0.0126953	-0.0708008	0.0981445	-0.050293	0.0893555	0.0244141	0.0131836	-0.130371	0	0	0	0	0	0	0	0	-26.86	-0.0491791	0	-0.0455475	0	-0.00144958	0	-0.0735321	0	-0.0859528	0
29.9	4.71521	4.82614	3.92828	3.93885	2.95288	3.01499	1.69225	1.79016	0.901128	1.0624	29.9	0.379165	0.433948	1.16791	1.10301	2.34213	2.20924	3.35605	3.33278	4.03947	3.9978	29.9	-0.0224609	-0.0512695	0.0786133	-0.0268555	0.0717773	0.0537109	-0.027832	-0.0600586	0	0	0	0	0	0	0	0	-26.76	-0.0233917	0	-0.0603942	0	0.00323486	0	-0.0586853	0	-0.0859528	0
30	4.71493	4.82614	3.93375	3.93885	2.95403	3.01499	1.70173	1.79016	0.900954	1.06241	30	0.304319	0.434235	1.0166	1.10346	2.35316	2.20943	3.30777	3.33278	4.06764	3.9978	30	-0.0302734	-0.0317383	0.117676	-0.0483398	0.0541992	0.0537109	-0.0375977	-0.0366211	0	0	0	0	0	0	0	0	-26.66	-0.0233917	0	-0.0596159	0	0.00245652	0	-0.0579071	0	-0.0757906	0
30.1	4.71552	4.82614	3.9349	3.93885	2.95836	3.01499	1.70151	1.79017	0.909098	1.06243	30.1	0.377856	0.434517	0.836385	1.10389	2.43384	2.20962	3.33097	3.33278	3.70247	3.9978	30.1	0.00683594	-0.00439453	0.0883789	-0.0288086	0.0834961	0.112305	-0.0571289	-0.0366211	0	0	0	0	0	0	0	0	-26.56	-0.0202637	0	-0.0455478	0	-0.0147247	0	-0.0633698	0	-0.0992279	0
30.2	4.71118	4.82614	3.93162	3.93885	2.95234	3.01499	1.70102	1.79018	0.909687	1.06244	30.2	0.0560591	0.434795	1.27775	1.10432	2.18106	2.2098	3.25012	3.33278	4.02629	3.9978	30.2	0.00683594	0.0170898	0.141113	-0.0268555	0.0795898	0.0810547	-0.0649414	0.0141602	0	0	0	0	0	0	0	0	-26.46	-0.0187073	0	-0.056488	0	-0.0162964	0	-0.0547791	0	-0.0945435	0
30.3	4.71369	4.82614	3.93575	3.93885	2.95748	3.01499	1.70061	1.79018	0.9121	1.06246	30.3		0.435068		1.10474		2.20997		3.33278		3.9978	30.3	0.0361328	0.0463867	0.129395	0.0161133	0.103027	0.0830078	-0.0336914	-0.0366211	0	0	0	0	0	0	0	0	-26.36	-0.0319824	0	-0.0643005	0	-0.021759	0	-0.0664978	0	-0.101578	0
30.4	4.7159	4.82614	3.94179	3.93885	2.95316	3.01499	1.69618	1.79019	0.907187	1.06247	30.4		0.435068		1.10474		2.20997		3.33278		3.9978	30.4	0.0166016	0.00732422	0.121582	0.00244141	0.0717773	0.125977	-0.00634766	0.012207	0	0	0	0	0	0	0	0	-26.26	-0.0468292	0	-0.0611723	0	-0.00848389	0	-0.0664978	0	-0.0875092	0
30.5	4.71802	4.82614	3.94503	3.93885	2.95457	3.01499	1.69722	1.7902	0.903184	1.06249	30.5	-0.0979245	0.42872	1.22133	1.08862	1.76079	2.17773	3.28829	3.28415	3.81313	3.93946	30.5	0.0576172	0.0405273	0.13916	0.0102539	0.0620117	0.0654297	0.0249023	0.0493164	0	0	0	0	0	0	0	0	-26.16	-0.0421448	0	-0.059616	0	-0.013168	0	-0.0664978	0	-0.0898587	0
30.6	4.71852	4.82614	3.95366	3.93885	2.95026	3.01499	1.69784	1.7902	0.898164	1.0625	30.6	0.556642	0.422464	0.816476	1.07273	2.24193	2.14595	3.01474	3.23623	3.57864	3.88198	30.6	0.0908203	0.0405273	0.141113	0.0727539	0.0932617	0.124023	0.0424805	0.0922852	0	0	0	0	0	0	0	0	-26.06	-0.0397949	0	-0.0525812	0	-0.00144953	0	-0.0664978	0	-0.0945434	0
30.7	4.71812	4.82614	3.95328	3.93885	2.94095	3.01499	1.68702	1.79021	0.894982	1.06251	30.7	0.458966	0.416298	0.699273	1.05708	2.28097	2.11463	3.10144	3.189	3.59581	3.82533	30.7	0.0986328	0.0288086	0.100098	0.102051	0.0834961	0.192383	0.0541992	0.0629883	0	0	0	0	0	0	0	0	-25.96	-0.0468292	0	-0.0400848	0	-0.00144958	0	-0.0664978	0	-0.0953217	0
30.8	4.71232	4.82614	3.94669	3.93885	2.93616	3.01499	1.67852	1.79021	0.896691	1.06252	30.8	0.386557	0.410224	0.892495	1.04165	2.22184	2.08377	3.12278	3.14247	3.62105	3.76951	30.8	0.0478516	0.0893555	0.148926	0.111816	0.034668	0.231445	0.097168	0.0942383	0	0	0	0	0	0	0	0	-25.86	-0.027298	0	-0.0260163	0	-0.00144958	0	-0.0469666	0	-0.102356	0
30.9	4.7029	4.82614	3.94269	3.93885	2.93418	3.01499	1.67626	1.79022	0.898516	1.06254	30.9	0.46989	0.404238	0.886766	1.02645	2.10127	2.05337	3.11001	3.09661	3.43408	3.7145	30.9	0.0791016	0.138184	0.20752	0.133301	0.0834961	0.18457	0.0834961	0.0727539	0	0	0	0	0	0	0	0	-25.76	-0.0382385	0	-0.0447693	0	-0.0162964	0	-0.0594635	0	-0.112518	0
31	4.70472	4.82614	3.9462	3.93885	2.93441	3.01499	1.67829	1.79022	0.903931	1.06255	31	0.498794	0.398339	0.95318	1.01147	2.06064	2.0234	3.15376	3.05142	3.45908	3.6603	31	0.125977	0.157715	0.197754	0.123535	0.179199	0.22168	0.0444336	0.11377	0	0	0	0	0	0	0	0	-25.66	-0.0437012	0	-0.0510251	0	-0.0131683	0	-0.0618134	0	-0.0953216	0
31.1	4.70471	4.82614	3.94588	3.93885	2.932	3.01499	1.68331	1.79023	0.90492	1.06256	31.1	0.457904	0.392526	0.920114	0.996713	2.04476	1.99388	3.05194	3.0069	3.25179	3.60688	31.1	0.196289	0.149902	0.189941	0.0532227	0.190918	0.25293	0.034668	0.160645	0	0	0	0	0	0	0	0	-25.56	-0.0452728	0	-0.0455474	0	-0.0178525	0	-0.0664978	0	-0.0945432	0
31.2	4.70861	4.82614	3.94879	3.93885	2.92918	3.01499	1.69173	1.79023	0.91303	1.06257	31.2	0.45453	0.386798	0.894848	0.982169	2.02106	1.96478	2.9509	2.96301	3.35309	3.55425	31.2	0.116211	0.126465	0.137207	0.11377	0.20459	0.25293	0.081543	0.182129	0	0	0	0	0	0	0	0	-25.46	-0.0280762	0	-0.0494535	0	-0.0100403	0	-0.0469666	0	-0.0914154	0
31.3	4.71022	4.82614	3.9467	3.93885	2.92836	3.01499	1.69685	1.79024	0.915648	1.06258	31.3	0.404263	0.381154	0.862555	0.967837	2.01846	1.93611	2.90611	2.91978	3.2294	3.50238	31.3	0.0966797	0.147949	0.180176	0.11377	0.171387	0.25293	0.0639648	0.152832	0	0	0	0	0	0	0	0	-25.36	-0.027298	0	-0.0447691	0	-0.00379944	0	-0.051651	0	-0.0859528	0
31.4	4.7067	4.82614	3.94271	3.93885	2.92804	3.01499	1.69287	1.79024	0.914849	1.06259	31.4	0.41598	0.375592	0.848487	0.953714	1.97001	1.90786	2.90298	2.87717	3.0997	3.45128	31.4	0.0966797	0.126465	0.150879	0.111816	0.183105	0.243164	0.0327148	0.180176	0	0	0	0	0	0	0	0	-25.26	-0.0171356	0	-0.0447692	0	0.00167847	0	-0.0540009	0	-0.0914154	0
31.5	4.69846	4.82614	3.93849	3.93885	2.92191	3.01499	1.69188	1.79024	0.914859	1.0626	31.5	0.409475	0.370111	0.822452	0.939797	1.92444	1.88002	2.85428	2.83519	2.99476	3.40091	31.5	0.125977	0.0893555	0.158691	0.043457	0.165527	0.260742	0.00341797	0.193848	0	0	0	0	0	0	0	0	-25.16	-0.0179291	0	-0.0400847	0	0.00323483	0	-0.0430603	0	-0.0812683	0
31.6	4.69978	4.82614	3.94605	3.93885	2.92735	3.01499	1.69844	1.79025	0.915673	1.06261	31.6	0.355295	0.36471	0.790935	0.926082	1.88043	1.85258	2.76106	2.79382	3.03823	3.35129	31.6	0.137695	0.118652	0.156738	0.0317383	0.181152	0.293945	0.0131836	0.193848	0	0	0	0	0	0	0	0	-25.06	-0.0241699	0	-0.0439911	0	-0.00300595	0	-0.0555573	0	-0.0953216	0
31.7	4.70239	4.82614	3.95201	3.93885	2.93489	3.01499	1.70338	1.79025	0.917808	1.06261	31.7	0.337607	0.359388	0.820897	0.912569	1.80492	1.82555	2.70663	2.75304	3.07601	3.30238	31.7	0.0849609	0.145996	0.168457	0.00244141	0.151855	0.303711	0.0327148	0.191895	0	0	0	0	0	0	0	0	-24.96	-0.0140228	0	-0.0502319	0	-0.00457764	0	-0.0454102	0	-0.0906372	0
31.8	4.7049	4.82614	3.95665	3.93885	2.93812	3.01499	1.70721	1.79025	0.92214	1.06262	31.8	0.367807	0.354144	0.813592	0.899252	1.80309	1.79891	2.69387	2.71287	2.80934	3.25419	31.8	0.0947266	0.169434	0.219238	0.0141602	0.188965	0.323242	0.0131836	0.172363	0	0	0	0	0	0	0	0	-24.86	-0.0171356	0	-0.060394	0	0.00323501	0	-0.0477448	0	-0.0789183	0
31.9	4.70279	4.82614	3.95909	3.93885	2.93895	3.01499	1.70752	1.79026	0.926877	1.06263	31.9	0.360514	0.348976	0.773493	0.88613	1.76142	1.77266	2.63658	2.67328	2.6958	3.20671	31.9	0.108398	0.196777	0.229004	0.0356445	0.282715	0.291992	-0.027832	0.221191	0	0	0	0	0	0	0	0	-24.76	-0.030426	0	-0.0674283	0	-0.00144958	0	-0.0547791	0	-0.0796967	0
32	4.70349	4.82614	3.96211	3.93885	2.94126	3.01499	1.70773	1.79026	0.929696	1.06264	32	0.348283	0.343884	0.783126	0.8732	1.74606	1.74679	2.56184	2.63427	2.7234	3.15991	32	0.12793	0.22998	0.281738	-0.0288086	0.302246	0.233398	0.00341797	0.271973	0	0	0	0	0	0	0	0	-24.66	-0.0187073	0	-0.0572662	0	0.00167847	0	-0.0430603	0	-0.0781403	0
32.1	4.69785	4.82614	3.96332	3.93885	2.94225	3.01499	1.70512	1.79026	0.926571	1.06265	32.1	0.353743	0.338866	0.797974	0.860457	1.76324	1.7213	2.51964	2.59583	2.68042	3.1138	32.1	0.168945	0.20459	0.248535	0.0102539	0.313965	0.231445	0.0444336	0.262207	0	0	0	0	0	0	0	0	-24.56	-0.00386047	0	-0.0596161	0	-0.0131683	0	-0.0438385	0	-0.0796967	0
32.2	4.69835	4.82614	3.96714	3.93885	2.94529	3.01499	1.70373	1.79027	0.927676	1.06265	32.2	0.358954	0.33392	0.773489	0.847901	1.73876	1.69618	2.45533	2.55795	2.64736	3.06836	32.2	0.145508	0.128418	0.20166	0.0532227	0.300293	0.229492	0.0229492	0.262207	0	0	0	0	0	0	0	0	-24.46	-0.00541687	0	-0.0572662	0	-0.0100403	0	-0.0422821	0	-0.0820465	0
32.3	4.69012	4.82614	3.96274	3.93885	2.94029	3.01499	1.69884	1.79027	0.925482	1.06266	32.3	0.353211	0.329048	0.743545	0.835528	1.72835	1.67143	2.39179	2.52063	2.63069	3.02359	32.3	0.15918	0.153809	0.20752	0.0727539	0.214355	0.18457	0.0327148	0.281738	0	0	0	0	0	0	0	0	-24.36	-0.0226135	0	-0.0564874	0	0.00401333	0	-0.051651	0	-0.0632932	0
32.4	4.69144	4.82614	3.96247	3.93885	2.94102	3.01499	1.70249	1.79027	0.925006	1.06267	32.4	0.348272	0.324246	0.744069	0.823336	1.70466	1.64704	2.34153	2.48385	2.6195	2.97947	32.4	0.143555	0.126465	0.197754	0.104004	0.169434	0.174805	0.0112305	0.215332	0	0	0	0	0	0	0	0	-24.26	-0.0124512	0	-0.0478971	0	0.0133972	0	-0.0391541	0	-0.0632935	0
32.5	4.68972	4.82614	3.96689	3.93885	2.93913	3.01499	1.70199	1.79027	0.927523	1.06267	32.5	0.36442	0.319515	0.748484	0.811321	1.68017	1.62301	2.2897	2.4476	2.57157	2.93599	32.5	0.12793	0.0893555	0.158691	0.102051	0.161621	0.133789	-0.0141602	0.219238	0	0	0	0	0	0	0	0	-24.16	0.00160217	0	-0.0572662	0	0.0141754	0	-0.0375977	0	-0.0632935	0
32.6	4.69193	4.82614	3.96461	3.93885	2.93904	3.01499	1.70351	1.79028	0.933547	1.06268	32.6	0.339422	0.314852	0.721151	0.799481	1.65127	1.59932	2.22954	2.41188	2.51455	2.89315	32.6	0.0791016	0.14209	0.160645	0.074707	0.10498	0.135742	0.0209961	0.20166	0	0	0	0	0	0	0	0	-24.06	0.0109863	0	-0.0525813	0	0.0227661	0	-0.0368042	0	-0.0601654	0
32.7	4.69253	4.82614	3.96121	3.93885	2.93965	3.01499	1.70502	1.79028	0.929441	1.06269	32.7	0.337602	0.310257	0.706833	0.787815	1.62132	1.57598	2.16365	2.37669	2.45804	2.85093	32.7	0.0810547	0.0678711	0.111816	0.059082	0.126465	0.116211	0.00341797	0.164551	0	0	0	0	0	0	0	0	-23.96	0.00395203	0	-0.0525818	0	0.0204315	0	-0.0344696	0	-0.058609	0
32.8	4.69404	4.82614	3.96123	3.93885	2.94097	3.01499	1.70554	1.79028	0.93126	1.06269	32.8	0.337855	0.30573	0.717249	0.776319	1.62861	1.55299	2.14439	2.34201	2.4333	2.80932	32.8	0.0595703	0.097168	0.13916	0.0102539	0.0229492	0.0830078	-0.00439453	0.164551	0	0	0	0	0	0	0	0	-23.86	0.0156708	0	-0.060394	0	0.0188602	0	-0.0235291	0	-0.0515744	0
32.9	4.69484	4.82614	3.95763	3.93885	2.9397	3.01499	1.70385	1.79028	0.930056	1.0627	32.9	0.353226	0.301269	0.711517	0.764991	1.60648	1.53033	2.11366	2.30783	2.37288	2.76833	32.9	0.0576172	0.0698242	0.0825195	0.0336914	0.112793	0.124023	-0.0336914	0.133301	0	0	0	0	0	0	0	0	-23.76	-0.000732422	0	-0.0643002	0	0.0149536	0	-0.0321198	0	-0.0625153	0
33	4.69223	4.82614	3.95233	3.93885	2.93591	3.01499	1.69674	1.79029	0.925948	1.0627	33	0.376664	0.296873	0.726364	0.753828	1.56664	1.508	2.091	2.27415	2.32913	2.72793	33	-0.0107422	0.0541992	0.0883789	0.0532227	0.0424805	0.100586	-0.0454102	0.150879	0	0	0	0	0	0	0	0	-23.66	0.0117645	0	-0.0603943	0	0.0212097	0	-0.0344696	0	-0.0679779	0
33.1	4.69165	4.82614	3.95226	3.93885	2.93543	3.01499	1.69245	1.79029	0.921656	1.06271	33.1	0.39775	0.292541	0.735733	0.742827	1.55647	1.48599	2.08006	2.24097	2.31116	2.68813	33.1	0.0263672	0.120605	0.121582	0.0336914	-0.0180664	0.0693359	-0.0454102	0.123535	0	0	0	0	0	0	0	0	-23.56	0.0172272	0	-0.0643	0	0.0212097	0	-0.0157166	0	-0.0562592	0
33.2	4.68865	4.82614	3.94896	3.93885	2.93173	3.01499	1.68896	1.79029	0.92116	1.06271	33.2	0.387075	0.288271	0.713338	0.731988	1.52471	1.4643	2.04126	2.20827	2.27627	2.6489	33.2	0.0791016	0.0444336	0.0864258	0.0922852	0.0131836	0.0927734	-0.0942383	0.0786133	0	0	0	0	0	0	0	0	-23.46	0.0187988	0	-0.0572662	0	0.0157318	0	-0.0274353	0	-0.0625153	0
33.3	4.68968	4.82614	3.95321	3.93885	2.92764	3.01499	1.69058	1.79029	0.918649	1.06272	33.3	0.377182	0.284065	0.715164	0.721306	1.48122	1.44294	2.02824	2.17604	2.22731	2.61024	33.3	0.0478516	0.0249023	0.0766602	0.0551758	-0.0317383	0.124023	-0.109863	0.162598	0	0	0	0	0	0	0	0	-23.36	0.0234833	0	-0.0666497	0	0.0243378	0	-0.0172729	0	-0.0437621	0
33.4	4.68607	4.82614	3.9487	3.93885	2.92667	3.01499	1.68928	1.79029	0.919259	1.06272	33.4	0.368586	0.27992	0.697184	0.710781	1.46794	1.42188	1.98371	2.14429	2.14918	2.57215	33.4	0.0458984	0.0366211	0.0668945	0.0200195	-0.0180664	0.114258	-0.0668945	0.090332	0	0	0	0	0	0	0	0	-23.26	0.0234833	0	-0.0541381	0	0.0227661	0	-0.0297852	0	-0.0547028	0
33.5	4.68718	4.82614	3.94792	3.93885	2.92509	3.01499	1.68688	1.79029	0.920381	1.06273	33.5	0.347234	0.275835	0.679738	0.700409	1.44579	1.40113	1.93267	2.113	2.10048	2.53462	33.5	0.0263672	0.0366211	0.0668945	0.043457	-0.00830078	0.12207	-0.117676	0.0805664	0	0	0	0	0	0	0	0	-23.16	0.0234833	0	-0.0510254	0	0.0180817	0	-0.0243073	0	-0.0531311	0
33.6	4.68579	4.82614	3.95167	3.93885	2.92523	3.01499	1.68872	1.7903	0.919196	1.06273	33.6	0.338898	0.27181	0.675324	0.690187	1.42886	1.38069	1.90793	2.08217	2.07184	2.49764	33.6	0.0576172	0.0170898	0.0297852	0.0102539	-0.0473633	0.182617	-0.117676	0.0727539	0	0	0	0	0	0	0	0	-23.06	0.0203552	0	-0.0424195	0	0.0149536	0	-0.0227509	0	-0.058609	0
33.7	4.6844	4.82614	3.9498	3.93885	2.92416	3.01499	1.68744	1.7903	0.918911	1.06273	33.7	0.338121	0.267843	0.673752	0.680116	1.40543	1.36054	1.88762	2.05178	2.05309	2.46119	33.7	0.0771484	0.0483398	0.0375977	-0.0112305	-0.027832	0.143555	-0.137207	0.0610352	0	0	0	0	0	0	0	0	-22.96	0.0258331	0	-0.0400848	0	0.0133972	0	-0.00868225	0	-0.0632935	0
33.8	4.67981	4.82614	3.94792	3.93885	2.92268	3.01499	1.68555	1.7903	0.914402	1.06274	33.8	0.344365	0.263935	0.66126	0.670192	1.40856	1.34068	1.88605	2.02184	2.03121	2.42527	33.8	0.0771484	0.0444336	0.090332	0.0317383	0.0405273	0.104492	-0.117676	0.0708008	0	0	0	0	0	0	0	0	-22.86	0.0133209	0	-0.0525813	0	0.0298003	0	-0.0180664	0	-0.0476686	0
33.9	4.68011	4.82614	3.94964	3.93885	2.92412	3.01499	1.68306	1.7903	0.913713	1.06274	33.9	0.34437	0.260084	0.644847	0.660412	1.37419	1.32112	1.86653	1.99234	1.98043	2.38988	33.9	0.0947266	0.0307617	0.0200195	0.0532227	0.0424805	0.102539	-0.127441	0.0610352	0	0	0	0	0	0	0	0	-22.76	0.0305176	0	-0.0486757	0	0.0258942	0	-0.00868225	0	-0.0601654	0
34	4.68524	4.82614	3.95117	3.93885	2.92584	3.01499	1.68568	1.7903	0.918033	1.06275	34	0.327444	0.256288	0.629491	0.650775	1.3346	1.30184	1.83085	1.96326	1.93303	2.35501	34	0.0478516	-0.00244141	-0.0209961	0.0532227	0.00341797	0.112305	-0.0864258	0.131348	0	0	0	0	0	0	0	0	-22.66	0.0273895	0	-0.0611725	0	0.0212097	0	-0.000869751	0	-0.058609	0
34.1	4.68835	4.82614	3.95531	3.93885	2.92887	3.01499	1.6891	1.7903	0.922967	1.06275	34.1	0.312073	0.252549	0.610992	0.641278	1.32158	1.28285	1.8022	1.93461	1.90282	2.32064	34.1	0.0791016	0.00537109	-0.00341797	0.0512695	0.00146484	0.131836	-0.0258789	0.0727539	0	0	0	0	0	0	0	0	-22.56	0.0148926	0	-0.056488	0	0.0227661	0	-0.00790405	0	-0.0515747	0
34.2	4.69106	4.82614	3.95612	3.93885	2.93089	3.01499	1.6867	1.7903	0.92026	1.06275	34.2	0.287339	0.248863	0.590164	0.63192	1.30544	1.26413	1.76262	1.90638	1.86168	2.28678	34.2	0.0166016	-0.00439453	-0.0327148	0.090332	0.00927734	0.245117	-0.043457	0.0610352	0	0	0	0	0	0	0	0	-22.46	0.016449	0	-0.0447693	0	0.025116	0	-0.0110321	0	-0.0445404	0
34.3	4.69487	4.82614	3.96105	3.93885	2.93412	3.01499	1.68672	1.79031	0.924185	1.06276	34.3	0.263377	0.245232	0.58964	0.622699	1.28538	1.24568	1.74256	1.87856	1.82522	2.25341	34.3	0.0654297	0.00537109	0.0161133	0.043457	-0.0493164	0.213867	-0.0668945	0.0708008	0	0	0	0	0	0	0	0	-22.36	0.0156708	0	-0.0478975	0	0.0188602	0	-0.0125885	0	-0.0507962	0
34.4	4.69607	4.82614	3.96751	3.93885	2.93685	3.01499	1.69014	1.79031	0.926198	1.06276	34.4	0.275614	0.241653	0.57844	0.613613	1.26637	1.2275	1.73136	1.85115	1.7898	2.22053	34.4	0.0458984	0.106934	0.0200195	0.043457	0.0112305	0.243164	-0.0883789	0.027832	0	0	0	0	0	0	0	0	-22.26	0.0227051	0	-0.0611722	0	0.0266724	0	0.000686646	0	-0.0351715	0
34.5	4.69947	4.82614	3.96782	3.93885	2.93615	3.01499	1.68762	1.79031	0.926006	1.06276	34.5	0.276144	0.238127	0.572713	0.604659	1.25596	1.20959	1.73267	1.82414	1.76455	2.18812	34.5	0.125977	0.0913086	-0.00146484	0.0415039	0.0717773	0.131836	-0.0864258	0.0532227	0	0	0	0	0	0	0	0	-22.16	0.016449	0	-0.0525818	0	0.0165253	0	-0.004776	0	-0.0414124	0
34.6	4.70388	4.82614	3.97005	3.93885	2.94008	3.01499	1.69426	1.79031	0.922802	1.06276	34.6	0.289159	0.234652	0.580266	0.595835	1.23304	1.19194	1.69803	1.79752	1.7221	2.15619	34.6	0.139648	0.16748	0.0688477	0.0297852	0.0366211	0.12207	-0.0473633	0.141113	0	0	0	0	0	0	0	0	-22.06	0.0156708	0	-0.0525819	0	0.00245667	0	0.00849915	0	-0.0461121	0
34.7	4.70599	4.82614	3.97076	3.93885	2.93536	3.01499	1.69034	1.79031	0.919383	1.06277	34.7	0.291504	0.231228	0.538864	0.58714	1.21117	1.17454	1.67694	1.77129	1.70804	2.12473	34.7	0.209961	0.155762	0.0200195	0.0942383	0.0932617	0.102539	0.00341797	0.11377	0	0	0	0	0	0	0	0	-21.96	0.0187988	0	-0.056488	0	0.0110474	0	0.010849	0	-0.0320435	0
34.8	4.7089	4.82614	3.97258	3.93885	2.93297	3.01499	1.69186	1.79031	0.923095	1.06277	34.8	0.303477	0.227853	0.535212	0.578572	1.17704	1.15741	1.64907	1.74544	1.69735	2.09372	34.8	0.176758	0.145996	-0.00146484	0.143066	0.0112305	0.129883	0.0151367	0.143066	0	0	0	0	0	0	0	0	-21.86	0.00863647	0	-0.0478975	0	-0.0014492	0	-0.0032196	0	-0.0398556	0
34.9	4.7094	4.82614	3.9729	3.93885	2.93058	3.01499	1.69528	1.79031	0.923395	1.06277	34.9	0.312861	0.224529	0.53834	0.57013	1.15127	1.14052	1.6358	1.71997	1.66767	2.06317	34.9	0.186523	0.0952148	-0.0112305	0.11377	-0.0688477	0.0849609	0.0854492	0.131348	0	0	0	0	0	0	0	0	-21.76	0.00708008	0	-0.0603939	0	-0.00144958	0	0.0038147	0	-0.0367279	0
35	4.70841	4.82614	3.97263	3.93885	2.93212	3.01499	1.69409	1.79031	0.921087	1.06278	35	0.306086	0.221252	0.537821	0.56181	1.13356	1.12387	1.6173	1.69487	1.64527	2.03306	35	0.137695	0.0854492	-0.0639648	0.143066	-0.0708008	0.0751953	0.0131836	0.11377	0	0	0	0	0	0	0	0	-21.66	-0.00621033	0	-0.0525818	0	-0.00144958	0	0.000686646	0	-0.0312653	0
35.1	4.70521	4.82614	3.97406	3.93885	2.93446	3.01499	1.69389	1.79031	0.920893	1.06278	35.1	0.297755	0.218024	0.538859	0.553612	1.12445	1.10747	1.58944	1.67014	1.64553	2.0034	35.1	0.233398	0.0366211	-0.0991211	0.0532227	-0.0883789	0.0751953	-0.0161133	0.090332	0	0	0	0	0	0	0	0	-21.56	-0.00541687	0	-0.0525817	0	-0.00144958	0	0.0139771	0	-0.0289154	0
35.2	4.70421	4.82614	3.97488	3.93885	2.93649	3.01499	1.6948	1.79031	0.917571	1.06278	35.2	0.292542	0.214842	0.517243	0.545533	1.10283	1.09131	1.57251	1.64577	1.63408	1.97416	35.2	0.186523	0.0366211	-0.101074	0.0219727	-0.125488	0.112305	0.0131836	0.090332	0	0	0	0	0	0	0	0	-21.46	-0.00308228	0	-0.0572662	0	-0.00144958	0	0.0045929	0	-0.0125122	0
35.3	4.70581	4.82614	3.9746	3.93885	2.9379	3.01499	1.6937	1.79031	0.919774	1.06278	35.3	0.298274	0.211707	0.522974	0.537573	1.10153	1.07539	1.55403	1.62175	1.62106	1.94535	35.3	0.266602	0.0776367	-0.120605	-0.0209961	-0.0883789	0.0537109	-0.00830078	0.074707	0	0	0	0	0	0	0	0	-21.36	-0.00386047	0	-0.0432126	0	0.0102687	0	0.010849	0	-0.00392196	0
35.4	4.71416	4.82614	3.97834	3.93885	2.94054	3.01499	1.69774	1.79031	0.926817	1.06278	35.4	0.292547	0.208618	0.513341	0.529728	1.07627	1.05969	1.51861	1.59809	1.59736	1.91697	35.4	0.27832	0.108887	-0.118652	0.00244141	-0.0961914	0.0732422	-0.0454102	0.131348	0	0	0	0	0	0	0	0	-21.26	0.00395203	0	-0.0291447	0	-0.00613403	0	0.00849915	0	-0.0203247	0
35.5	4.71718	4.82614	3.98016	3.93885	2.93925	3.01499	1.69915	1.79032	0.925499	1.06279	35.5	0.314936	0.205573	0.507609	0.521998	1.0596	1.04423	1.49256	1.57477	1.59085	1.88899	35.5	0.297852	0.0991211	-0.190918	-0.0151367	-0.0766602	0.0888672	-0.00439453	0.0922852	0	0	0	0	0	0	0	0	-21.16	0.0156708	0	-0.0455475	0	-0.00848389	0	0.0155334	0	-0.0171967	0
35.6	4.71648	4.82614	3.98188	3.93885	2.93988	3.01499	1.70377	1.79032	0.924007	1.06279	35.6	0.300365	0.202574	0.495372	0.514381	1.02549	1.02899	1.45143	1.55179	1.57392	1.86143	35.6	0.229492	0.147949	-0.171387	0.043457	-0.137207	0.0712891	0.00537109	0.0727539	0	0	0	0	0	0	0	0	-21.06	0.00395203	0	-0.052582	0	-0.0108185	0	0.00849915	0	-0.0320435	0
35.7	4.71891	4.82614	3.98192	3.93885	2.94193	3.01499	1.70468	1.79032	0.927457	1.06279	35.7	0.299311	0.199617	0.503702	0.506875	1.01272	1.01398	1.42616	1.52914	1.56428	1.83426	35.7	0.266602	0.175293	-0.20459	0.0141602	-0.0668945	0.0361328	0.0541992	0.0532227	0	0	0	0	0	0	0	0	-20.96	0.000823975	0	-0.0502319	0	-0.0233307	0	0.010849	0	-0.0320435	0
35.8	4.71783	4.82614	3.97934	3.93885	2.93872	3.01499	1.70359	1.79032	0.924858	1.06279	35.8	0.30661	0.196705	0.504745	0.499478	1.02393	0.999181	1.43501	1.50683	1.53252	1.8075	35.8	0.28418	0.165527	-0.280762	0.0239258	-0.0493164	0.0615234	0.0151367	0.0708008	0	0	0	0	0	0	0	0	-20.86	0.00317383	0	-0.0518033	0	-0.0131682	0	0.00694275	0	-0.0242308	0
35.9	4.72005	4.82614	3.98347	3.93885	2.94256	3.01499	1.70662	1.79032	0.929274	1.06279	35.9	0.301656	0.193834	0.506048	0.49219	1.02366	0.984601	1.41366	1.48484	1.51116	1.78112	35.9	0.268555	0.169434	-0.278809	-0.0170898	-0.127441	-0.0244141	0.0229492	0.0493164	0	0	0	0	0	0	0	0	-20.76	0.00395203	0	-0.0447692	0	-0.0100403	0	0.0116272	0	-0.0211029	0
36	4.72267	4.82614	3.98621	3.93885	2.94378	3.01499	1.70785	1.79032	0.932497	1.0628	36	0.302963	0.191006	0.512039	0.485007	1.02028	0.970233	1.39543	1.46317	1.47809	1.75513	36	0.299805	0.149902	-0.29248	0.043457	-0.074707	-0.0439453	0.0307617	0.00830078	0	0	0	0	0	0	0	0	-20.66	-0.000732422	0	-0.0330505	0	-0.00535583	0	0.00849915	0	-0.0265808	0
36.1	4.72117	4.82614	3.98231	3.93885	2.93998	3.01499	1.70405	1.79032	0.926873	1.0628	36.1	0.287593	0.188218	0.491984	0.47793	1.01898	0.956075	1.391	1.44182	1.45413	1.72952	36.1	0.30957	0.0893555	-0.341309	0.0297852	-0.0766602	-0.0380859	0.0209961	0.043457	0	0	0	0	0	0	0	0	-20.56	0.00395203	0	-0.0369566	0	-0.000671387	0	0.0139771	0	-0.0203247	0
36.2	4.72429	4.82614	3.98182	3.93885	2.94221	3.01499	1.70746	1.79032	0.927982	1.0628	36.2	0.286301	0.185472	0.468811	0.470955	1.01611	0.942123	1.38033	1.42078	1.43486	1.70428	36.2	0.270508	0.120605	-0.259277	0.0239258	-0.117676	-0.0283203	0.0444336	0.0415039	0	0	0	0	0	0	0	0	-20.46	-0.00776672	0	-0.0432129	0	0.00636292	0	0.00927734	0	-0.0289154	0
36.3	4.7251	4.82614	3.98464	3.93885	2.94655	3.01499	1.71088	1.79032	0.930601	1.0628	36.3	0.289678	0.182765	0.463598	0.464083	0.999181	0.928375	1.35715	1.40005	1.40856	1.67941	36.3	0.256836	0.0952148	-0.251465	0.0180664	-0.115723	0.0244141	0.0639648	-0.00537109	0	0	0	0	0	0	0	0	-20.36	-0.00621033	0	-0.0424194	0	-0.00144976	0	0.0202179	0	-0.0195467	0
36.4	4.72622	4.82614	3.98526	3.93885	2.94589	3.01499	1.7111	1.79032	0.931407	1.0628	36.4	0.28421	0.180098	0.465164	0.457311	0.978088	0.914828	1.32199	1.37962	1.38121	1.65491	36.4	0.264648	0.126465	-0.290527	0.0532227	-0.0961914	-0.00683594	0.0131836	0.0532227	0	0	0	0	0	0	0	0	-20.26	-0.0124512	0	-0.040085	0	-0.00457764	0	0.0139771	0	-0.0125122	0
36.5	4.72592	4.82614	3.98797	3.93885	2.94812	3.01499	1.71382	1.79032	0.937423	1.0628	36.5	0.290461	0.17747	0.465159	0.450638	0.956996	0.901479	1.30558	1.35949	1.36402	1.63076	36.5	0.24707	0.196777	-0.200684	0.0336914	-0.0766602	0.0244141	0.0131836	0.0708008	0	0	0	0	0	0	0	0	-20.16	-0.00698853	0	-0.0330505	0	-0.00613403	0	0.0131836	0	-0.00938416	0
36.6	4.73014	4.82614	3.98939	3.93885	2.94633	3.01499	1.71613	1.79032	0.936312	1.0628	36.6	0.277959	0.174881	0.446416	0.444062	0.935125	0.888324	1.28684	1.33965	1.3398	1.60696	36.6	0.288086	0.169434	-0.26123	0.0649414	0.0405273	-0.00488281	-0.0258789	0.0200195	0	0	0	0	0	0	0	0	-20.06	-0.0233917	0	-0.0299229	0	-0.0131683	0	0.0155334	0	-0.011734	0
36.7	4.73317	4.82614	3.99224	3.93885	2.94667	3.01499	1.71947	1.79032	0.939034	1.06281	36.7	0.276139	0.172328	0.430527	0.437582	0.907517	0.87536	1.27954	1.3201	1.3333	1.58351	36.7	0.24707	0.208496	-0.200684	0.0219727	-0.00634766	-0.0283203	-0.0883789	0.0805664	0	0	0	0	0	0	0	0	-19.96	-0.0249481	0	-0.0400848	0	-0.00144958	0	0.0139771	0	-0.000793457	0
36.8	4.73178	4.82614	3.99275	3.93885	2.94619	3.01499	1.71716	1.79032	0.940846	1.06281	36.8	0.264679	0.169814	0.422973	0.431196	0.904647	0.862587	1.25012	1.30084	1.32184	1.5604	36.8	0.239258	0.187012	-0.26123	0.00244141	0.034668	-0.0283203	-0.00634766	0.012207	0	0	0	0	0	0	0	0	-19.86	-0.0374603	0	-0.0330508	0	-0.00144958	0	0.0045929	0	-0.0203247	0
36.9	4.7333	4.82614	3.995	3.93885	2.94763	3.01499	1.71979	1.79032	0.939751	1.06281	36.9	0.262339	0.167336	0.421412	0.424904	0.913249	0.85	1.21965	1.28185	1.31011	1.53763	36.9	0.198242	0.126465	-0.321777	0.111816	0.0112305	-0.0888672	-0.0571289	0.0336914	0	0	0	0	0	0	0	0	-19.76	-0.0233917	0	-0.0291443	0	0.0102692	0	0.0233459	0	-0.0132904	0
37	4.73542	4.82614	3.99281	3.93885	2.95057	3.01499	1.71639	1.79032	0.939267	1.06281	37	0.250097	0.164894	0.404485	0.418704	0.909597	0.837596	1.20975	1.26315	1.29241	1.5152	37	0.188477	0.106934	-0.36084	0.0844727	-0.0102539	-0.114258	-0.0356445	0.0200195	0	0	0	0	0	0	0	0	-19.66	-0.0280762	0	-0.0213318	0	-0.00300598	0	0.0272522	0	-0.0320435	0
37.1	4.73181	4.82614	3.9909	3.93885	2.94577	3.01499	1.71207	1.79032	0.935742	1.06281	37.1	0.249054	0.162488	0.402664	0.412594	0.906219	0.825374	1.20402	1.24472	1.27418	1.49308	37.1	0.137695	0.128418	-0.399902	0.104004	-0.0161133	-0.18457	-0.0883789	-0.0405273	0	0	0	0	0	0	0	0	-19.56	-0.030426	0	-0.018204	0	-0.0170746	0	0.0319366	0	-0.0437622	0
37.2	4.73032	4.82614	3.99353	3.93885	2.94701	3.01499	1.7136	1.79032	0.935142	1.06281	37.2	0.242809	0.160117	0.390941	0.406573	0.895275	0.813329	1.18762	1.22655	1.25856	1.4713	37.2	0.0947266	0.169434	-0.421387	0.104004	-0.059082	-0.163086	-0.0766602	-0.0581055	0	0	0	0	0	0	0	0	-19.46	-0.0249481	0	-0.02211	0	-0.0123901	0	0.0210114	0	-0.0632935	0
37.3	4.72753	4.82614	3.99394	3.93885	2.94421	3.01499	1.71131	1.79032	0.934341	1.06281	37.3	0.232127	0.15778	0.377924	0.40064	0.901789	0.801461	1.19647	1.20865	1.24787	1.44983	37.3	0.0771484	0.149902	-0.421387	0.0297852	-0.027832	-0.208008	-0.0883789	-0.0991211	0	0	0	0	0	0	0	0	-19.36	-0.027298	0	-0.0205532	0	0.00636283	0	0.0045929	0	-0.0484467	0
37.4	4.72684	4.82614	3.99928	3.93885	2.94653	3.01499	1.7103	1.79032	0.933723	1.06281	37.4	0.237594	0.155478	0.379486	0.394794	0.899444	0.789766	1.18007	1.19102	1.25569	1.42867	37.4	0.0576172	0.159668	-0.440918	0.0708008	-0.0493164	-0.208008	-0.13916	-0.0952148	0	0	0	0	0	0	0	0	-19.26	-0.027298	0	-0.0135194	0	0.00323486	0	0.0038147	0	-0.0671997	0
37.5	4.72494	4.82614	4.00109	3.93885	2.94975	3.01499	1.71531	1.79032	0.934204	1.06282	37.5	0.212596	0.153209	0.359172	0.389033	0.872096	0.778241	1.15272	1.17364	1.23069	1.40782	37.5	0.120117	0.138184	-0.51123	0.0629883	-0.0844727	-0.206055	-0.137207	-0.10498	0	0	0	0	0	0	0	0	-19.16	-0.027298	0	-0.0205536	0	-0.00144958	0	0.00694275	0	-0.0664215	0
37.6	4.72574	4.82614	4.0022	3.93885	2.95116	3.01499	1.71873	1.79032	0.938815	1.06282	37.6	0.210515	0.150973	0.342245	0.383356	0.872365	0.766885	1.13579	1.15651	1.20673	1.38728	37.6	0.106445	0.106934	-0.501465	0.104004	-0.0981445	-0.147461	-0.123535	-0.0952148	0	0	0	0	0	0	0	0	-19.06	-0.027298	0	-0.0213317	0	0.00636292	0	-0.0102539	0	-0.0750122	0
37.7	4.72534	4.82614	4.00251	3.93885	2.95308	3.01499	1.71985	1.79032	0.938611	1.06282	37.7	0.199575	0.14877	0.341466	0.377762	0.866887	0.755693	1.13189	1.13963	1.19814	1.36703	37.7	0.0966797	0.187012	-0.530762	0.14502	-0.0571289	-0.149414	-0.11377	-0.126465	0	0	0	0	0	0	0	0	-18.96	-0.0257416	0	-0.0205536	0	-0.00144958	0	-0.0039978	0	-0.071106	0
37.8	4.72233	4.82614	4.00394	3.93885	2.95501	3.01499	1.72268	1.79032	0.940625	1.06282	37.8	0.193329	0.146599	0.336777	0.372249	0.859864	0.744666	1.11392	1.123	1.17314	1.34709	37.8	0.135742	0.159668	-0.501465	0.146973	-0.0610352	-0.129883	-0.178223	-0.126465	0	0	0	0	0	0	0	0	-18.86	-0.0319824	0	-0.0260163	0	-0.00144932	0	-0.00790405	0	-0.0859525	0
37.9	4.71924	4.82614	4.00457	3.93885	2.95414	3.01499	1.72179	1.79032	0.939619	1.06282	37.9	0.213114	0.14446	0.335474	0.366817	0.855433	0.7338	1.10949	1.10662	1.1734	1.32743	37.9	0.147461	0.185059	-0.503418	0.11377	-0.0161133	-0.166992	-0.229004	-0.118652	0	0	0	0	0	0	0	0	-18.76	-0.0280762	0	-0.0330503	0	-0.00926208	0	-0.00868225	0	-0.0836029	0
38	4.71644	4.82614	4.00207	3.93885	2.95013	3.01499	1.72058	1.79033	0.939117	1.06282	38	0.21312	0.142352	0.33313	0.361465	0.84137	0.723092	1.10011	1.09047	1.15855	1.30806	38	0.15332	0.26709	-0.452637	0.100098	-0.0180664	-0.176758	-0.236816	-0.0893555	0	0	0	0	0	0	0	0	-18.66	-0.0390167	0	-0.040863	0	-0.0162964	0	-0.0188446	0	-0.0859528	0
38.1	4.71262	4.82614	3.99998	3.93885	2.94894	3.01499	1.72369	1.79033	0.938909	1.06282	38.1	0.196711	0.140275	0.319072	0.35619	0.827311	0.71254	1.09309	1.07456	1.13278	1.28897	38.1	0.198242	0.249512	-0.519043	0.111816	0.0737305	-0.12793	-0.197754	-0.050293	0	0	0	0	0	0	0	0	-18.56	-0.030426	0	-0.0486756	0	-0.0256653	0	-0.0235291	0	-0.10704	0
38.2	4.71826	4.82614	4.00483	3.93885	2.95186	3.01499	1.72761	1.79033	0.941129	1.06282	38.2	0.19515	0.138228	0.307347	0.350992	0.820272	0.702142	1.07668	1.05888	1.13277	1.27016	38.2	0.157227	0.249512	-0.540527	0.20166	0.0444336	-0.0966797	-0.189941	-0.0483398	0	0	0	0	0	0	0	0	-18.46	-0.030426	0	-0.068985	0	-0.0420685	0	-0.0313416	0	-0.0992279	0
38.3	4.72037	4.82614	4.00876	3.93885	2.95579	3.01499	1.73102	1.79033	0.945753	1.06282	38.3	0.194626	0.136211	0.293548	0.34587	0.813507	0.691896	1.05272	1.04342	1.11584	1.25163	38.3	0.149414	0.288574	-0.481934	0.141113	0.065918	-0.0751953	-0.168457	-0.0678711	0	0	0	0	0	0	0	0	-18.36	-0.0397949	0	-0.0791473	0	-0.0561368	0	-0.051651	0	-0.114074	0
38.4	4.7259	4.82614	4.0137	3.93885	2.96595	3.01499	1.73785	1.79033	0.951472	1.06282	38.4	0.187597	0.134223	0.302922	0.340823	0.811162	0.6818	1.04491	1.0282	1.10413	1.23336	38.4	0.186523	0.308105	-0.489746	0.172363	0.050293	-0.12793	-0.156738	-0.0991211	0	0	0	0	0	0	0	0	-18.26	-0.0397949	0	-0.0814816	0	-0.0514526	0	-0.0633698	0	-0.114075	0
38.5	4.7272	4.82614	4.01542	3.93885	2.96867	3.01499	1.73684	1.79033	0.954081	1.06282	38.5	0.175099	0.132264	0.306829	0.33585	0.811162	0.671851	1.03788	1.01319	1.101	1.21536	38.5	0.200195	0.356934	-0.501465	0.143066	0.0424805	-0.15918	-0.17627	-0.0795898	0	0	0	0	0	0	0	0	-18.16	-0.0468292	0	-0.087738	0	-0.0397339	0	-0.0664978	0	-0.112518	0
38.6	4.72993	4.82614	4.01714	3.93885	2.97018	3.01499	1.73865	1.79033	0.952661	1.06282	38.6	0.163117	0.130334	0.277664	0.330949	0.801529	0.662047	1.02121	0.99841	1.07965	1.19763	38.6	0.276367	0.45459	-0.440918	0.193848	0.0522461	-0.317383	-0.117676	-0.00732422	0	0	0	0	0	0	0	0	-18.06	-0.0554199	0	-0.0814967	0	-0.0241089	0	-0.0735321	0	-0.10704	0
38.7	4.73043	4.82614	4.02036	3.93885	2.96888	3.01499	1.73976	1.79033	0.953745	1.06282	38.7	0.146713	0.128432	0.27063	0.326119	0.801529	0.652386	1.02512	0.983839	1.0648	1.18015	38.7	0.366211	0.333496	-0.462402	0.141113	0.153809	-0.418945	-0.0864258	-0.0795898	0	0	0	0	0	0	0	0	-17.96	-0.0374603	0	-0.0682068	0	-0.0256653	0	-0.0586853	0	-0.10704	0
38.8	4.73063	4.82614	4.0235	3.93885	2.97202	3.01499	1.74148	1.79033	0.958754	1.06282	38.8	0.140981	0.126558	0.263341	0.321361	0.791891	0.642866	0.993612	0.969483	1.05752	1.16293	38.8	0.206055	0.315918	-0.612793	0.146973	0.0913086	-0.21582	-0.0864258	0.0219727	0	0	0	0	0	0	0	0	-17.86	-0.030426	0	-0.0861665	0	-0.0373838	0	-0.0547791	0	-0.121109	0
38.9	4.73014	4.82614	4.02614	3.93885	2.97705	3.01499	1.74409	1.79033	0.958547	1.06283	38.9	0.138118	0.124711	0.245631	0.316671	0.773402	0.633485	0.973552	0.955336	1.03981	1.14596	38.9	0.106445	0.304199	-0.583496	0.121582	-0.027832	-0.0341797	-0.0180664	-0.019043	0	0	0	0	0	0	0	0	-17.76	-0.0366669	0	-0.102585	0	-0.0397339	0	-0.0743103	0	-0.121887	0
39	4.73034	4.82614	4.02624	3.93885	2.97794	3.01499	1.74659	1.79033	0.957038	1.06283	39	0.14593	0.122892	0.253443	0.31205	0.769495	0.624241	0.964182	0.941395	1.02496	1.12924	39	0.00488281	0.378418	-0.540527	0.211426	0.101074	-0.116211	-0.105957	-0.190918	0	0	0	0	0	0	0	0	-17.66	-0.0421448	0	-0.0986786	0	-0.0256653	0	-0.0977478	0	-0.126572	0
39.1	4.73547	4.82614	4.03418	3.93885	2.98468	3.01499	1.75292	1.79033	0.961558	1.06283	39.1	0.142548	0.121098	0.239899	0.307496	0.748138	0.615132	0.943604	0.927658	1.00517	1.11276	39.1	0.108398	0.487793	-0.519043	0.162598	0.265137	-0.157227	-0.268066	-0.140137	0	0	0	0	0	0	0	0	-17.56	-0.0593262	0	-0.0892943	0	-0.0397339	0	-0.10556	0	-0.14064	0
39.2	4.73416	4.82614	4.03319	3.93885	2.98471	3.01499	1.75593	1.79033	0.962951	1.06283	39.2	0.142802	0.119331	0.240947	0.303009	0.744502	0.606155	0.918086	0.914121	1.00074	1.09652	39.2	0.147461	0.616699	-0.450684	0.0239258	0.32373	-0.0498047	-0.340332	-0.0874023	0	0	0	0	0	0	0	0	-17.46	-0.0632324	0	-0.105713	0	-0.0326996	0	-0.107117	0	-0.126572	0
39.3	4.73437	4.82614	4.03281	3.93885	2.98634	3.01499	1.75594	1.79033	0.963351	1.06283	39.3	0.151921	0.11759	0.236775	0.298588	0.726262	0.59731	0.91158	0.900782	0.990331	1.08052	39.3	0.0146484	0.394043	-0.690918	-0.019043	0.370605	0.00488281	-0.307129	-0.0952148	0	0	0	0	0	0	0	0	-17.36	-0.0640259	0	-0.108047	0	-0.0131682	0	-0.119629	0	-0.117203	0
39.4	4.73811	4.82614	4.03695	3.93885	2.99189	3.01499	1.75555	1.79033	0.969482	1.06283	39.4	0.15062	0.115874	0.223755	0.294231	0.707779	0.588594	0.893082	0.887637	0.967148	1.06475	39.4	-0.245117	0.333496	-0.45459	0.0961914	0.302246	-0.12793	-0.156738	-0.19873	0	0	0	0	0	0	0	0	-17.26	-0.0476074	0	-0.0947722	0	-0.00848389	0	-0.110245	0	-0.114075	0
39.5	4.73741	4.82614	4.03424	3.93885	2.99139	3.01499	1.75355	1.79033	0.967261	1.06283	39.5	0.157125	0.114183	0.227926	0.289937	0.697881	0.580005	0.876943	0.874685	0.944753	1.04922	39.5	-0.303711	0.366699	-0.290527	0.283691	0.200684	-0.0478516	-0.137207	-0.237793	0	0	0	0	0	0	0	0	-17.16	-0.0351105	0	-0.100235	0	0.00949097	0	-0.108688	0	-0.0992279	0
39.6	4.7335	4.82614	4.03455	3.93885	2.9938	3.01499	1.75144	1.79033	0.967154	1.06283	39.6	0.158168	0.112517	0.2149	0.285706	0.687205	0.571541	0.867823	0.861921	0.91923	1.03391	39.6	-0.223633	0.407715	-0.401855	0.404785	0.382324	-0.49707	-0.436035	-0.169434	0	0	0	0	0	0	0	0	-17.06	-0.0468292	0	-0.0955505	0	0.00636292	0	-0.114151	0	-0.101578	0
39.7	4.73291	4.82614	4.03547	3.93885	2.99561	3.01499	1.75255	1.79033	0.968946	1.06283	39.7	0.155049	0.110875	0.208654	0.281537	0.675481	0.563201	0.854543	0.849343	0.901265	1.01882	39.7	-0.254883	0.097168	-0.522949	0.271973	0.0307617	-1.11816	-0.398926	-0.138184	0	0	0	0	0	0	0	0	-16.96	-0.0319824	0	-0.103363	0	0.00636292	0	-0.104782	0	-0.0976715	0
39.8	4.73753	4.82614	4.03768	3.93885	2.99731	3.01499	1.75706	1.79033	0.972147	1.06283	39.8	0.156342	0.109257	0.200577	0.277429	0.653351	0.554982	0.841782	0.836949	0.893188	1.00395	39.8	-0.0556641	-0.439941	-1.27881	0.350098	0.26123	-0.616211	-0.477051	-0.29834	0	0	0	0	0	0	0	0	-16.86	-0.0343323	0	-0.0955504	0	0.0102691	0	-0.102432	0	-0.10704	0
39.9	4.74285	4.82614	4.03829	3.93885	3.00084	3.01499	1.76038	1.79033	0.976873	1.06283	39.9	0.14385	0.107663	0.181051	0.27338	0.638509	0.546884	0.833974	0.824736	0.86585	0.989302	39.9	-0.493164	-1.0415	-1.31982	0.51416	0.183105	-0.135742	-0.648926	-0.390137	0	0	0	0	0	0	0	0	-16.76	-0.0155792	0	-0.0916444	0	0.00636292	0	-0.0961914	0	-0.102356	0
40	4.74377	4.82614	4.03691	3.93885	3.00165	3.01499	1.76049	1.79033	0.977663	1.06283	40	0.148534	0.106092	0.174016	0.269391	0.619756	0.538903	0.822255	0.812701	0.851003	0.974865	40	-0.743164	-0.570801	-0.909668	0.30127	-0.387207	0.282227	-0.387207	-0.91748	0	0	0	0	0	0	0	0	-16.66	-0.0280762	0	-0.0986786	0	0.0110474	0	-0.0953979	0	-0.086731	0
40.1	4.73868	4.82614	4.03541	3.93885	3.00056	3.01499	1.76431	1.79033	0.975358	1.06283	40.1	0.155563	0.104544	0.170105	0.26546	0.618195	0.53104	0.806625	0.800842	0.830688	0.96064	40.1	-0.791992	0.0678711	-0.522949	0.221191	-0.217285	0.553711	-0.494629	-1.78662	0	0	0	0	0	0	0	0	-16.56	-0.0374603	0	-0.0807036	0	0.0180817	0	-0.10791	0	-0.0851746	0
40.2	4.73619	4.82614	4.03322	3.93885	2.99977	3.01499	1.76331	1.79033	0.969222	1.06283	40.2	0.16364	0.103018	0.160222	0.261586	0.60439	0.52329	0.783452	0.789155	0.822362	0.946621	40.2	-0.473633	0.228027	-0.522949	0.23291	-0.168457		-0.627441	-1.8374	0	0	0	0	0	0	0	0	-16.46	-0.0202637	0	-0.0744629	0	0.00871277	0	-0.0907135	0	-0.0843811	0
40.3	4.72928	4.82614	4.02962	3.93885	2.99737	3.01499	1.76171	1.79033	0.967308	1.06283	40.3	0.171972	0.101515	0.156041	0.257769	0.604131	0.515654	0.784749	0.777639	0.808812	0.932808	40.3	-0.204102	0.405762	-0.212402	-0.456543	0.0327148		-0.375488	-0.618652	0	0	0	0	0	0	0	0	-16.36	-0.027298	0	-0.0767976	0	0.00401315	0	-0.0930634	0	-0.0703277	0
40.4	4.72818	4.82614	4.03025	3.93885	2.99899	3.01499	1.76763	1.79033	0.967317	1.06283	40.4	0.161555	0.100033	0.155009	0.254008	0.605433	0.508129	0.76887	0.766292	0.789027	0.919196	40.4	0.0576172			-0.0561523	0.222168		-0.0688477	0.182129	0	0	0	0	0	0.0432754	0	0	-16.26	-0.0241699	0	-0.0791472	0	-0.00300598	0	-0.0711823	0	-0.0679779	0
40.5	4.73143	4.82614	4.02756	3.93885	3.00021	3.01499	1.76825	1.79033	0.967124	1.06283	40.5	0.160771	0.0985736	0.147191	0.250301	0.588246	0.500715	0.749334	0.75511	0.781209	0.905783	40.5				0.402832			0.144043	0.398926	0	0	0	0	0	0.0719889	0	0	-16.16	-0.0179291	0	-0.0814819	0	0.0110474	0	-0.0735321	0	-0.0632935	0
40.6	4.72895	4.82614	4.02688	3.93885	3.00113	3.01499	1.76746	1.79033	0.964817	1.06283	40.6	0.154267	0.0971352	0.157089	0.246648	0.568451	0.493408	0.739701	0.744091	0.771576	0.892565	40.6				-0.245605			0.462402		0.703768	0.842893	0.421452	0	0.0286353	0.100593	0	0	-16.06	-0.0202637	0	-0.0721129	0	0.0227661	0	-0.0594635	0	-0.0507965	0
40.7	4.72215	4.82614	4.02116	3.93885	2.99583	3.01499	1.75672	1.79033	0.958589	1.06283	40.7	0.151398	0.0957176	0.15657	0.243049	0.57106	0.486208	0.743866	0.733232	0.759338	0.87954	40.7				-2.18115					2.10717	1.40211	0.701078	0	0.085742	0.129089	0	0	-15.96	-0.000732422	0	-0.0674286	0	0.025116	0	-0.0594635	0	-0.0437622	0
40.8	4.72126	4.82614	4.02118	3.93885	2.99898	3.01499	1.76195	1.79033	0.960801	1.06283	40.8	0.161036	0.0943209	0.15214	0.239502	0.570536	0.479113	0.734751	0.722533	0.742411	0.866705	40.8									3.50497	1.95914	0.979627	0	0.142632	0.157476	0	0.0106207	-15.86	0.00550842	0	-0.0557103	0	0.00323486	0	-0.0493164	0	-0.0437622	0
40.9	4.71857	4.82614	4.0234	3.93885	3.00199	3.01499	1.76144	1.79033	0.95909	1.06283	40.9	0.153219	0.0929445	0.166204	0.236008	0.556478	0.472121	0.736318	0.711989	0.726003	0.854058	40.9									4.89704	2.51397	1.2571	0	0.199305	0.185756	0.0212247	0.0176676	-15.76	0.0156708	0	-0.0603943	0	0.00636292	0	-0.0305634	0	-0.0437622	0
41	4.71789	4.82614	4.02391	3.93885	3.00481	3.01499	1.76345	1.79033	0.960903	1.06283	41	0.157908	0.0915883	0.163859	0.232564	0.536158	0.465232	0.722254	0.7016	0.72053	0.841596	41									6.28323	3.06658	1.53349	0.171446	0.255762	0.213927	0.0353074	0.0246879	-15.66	0.00395203	0	-0.0525818	0	0.00636292	0	-0.0352478	0	-0.0320435	0
41.1	4.7224	4.82614	4.02512	3.93885	3.00662	3.01499	1.76465	1.79033	0.961595	1.06283	41.1	0.149058	0.0902518	0.155009	0.22917	0.525752	0.458443	0.699336	0.691362	0.710902	0.829315	41.1									7.6634	3.61696	1.8088	0.285202	0.312005	0.241992	0.0493367	0.0316815	-15.56	0.00395203	0	-0.040863	0	0.00636292	0	-0.0352478	0	-0.0320435	0
41.2	4.72472	4.82614	4.02662	3.93885	3.00571	3.01499	1.76506	1.79033	0.962792	1.06283	41.2	0.135513	0.0889347	0.141464	0.225826	0.510635	0.451753	0.689697	0.681273	0.697357	0.817212	41.2									9.03741	4.16508	2.08302	0.398524	0.368032	0.269949	0.0633127	0.0386485	-15.46	0.00395203	0	-0.040863	0	0.00167847	0	-0.0321198	0	-0.024231	0
41.3	4.72856	4.82614	4.03095	3.93885	3.00643	3.01499	1.76727	1.79033	0.965401	1.06283	41.3	0.131607	0.087637	0.153961	0.22253	0.509079	0.445161	0.692825	0.671331	0.693451	0.805287	41.3									10.4051	4.71094	2.35616	0.511412	0.423846	0.2978	0.0772357	0.0455891	-15.36	0.00395203	0	-0.0455473	0	0.00636292	0	-0.0274353	0	-0.0125122	0
41.4	4.73009	4.82614	4.02966	3.93885	3.00483	3.01499	1.76838	1.79033	0.963797	1.06283	41.4	0.123535	0.0863581	0.144333	0.219283	0.492416	0.438665	0.676163	0.661535	0.681473	0.793536	41.4									11.7663	5.25452	2.62821	0.623867	0.479446	0.325545	0.0911058	0.0525034	-15.26	0.00239563	0	-0.0330505	0	0.00636292	0	-0.0321198	0	-0.0125122	0
41.5	4.72457	4.82614	4.02987	3.93885	3.00493	3.01499	1.76305	1.79033	0.960979	1.06283	41.5	0.117025	0.085098	0.138601	0.216083	0.482778	0.432264	0.660268	0.651882	0.695272	0.781957	41.5									13.1209	5.7958	2.89917	0.735891	0.534833	0.353183	0.104923	0.0593914	-15.16	0.0117645	0	-0.0330505	0	-0.00848389	0	-0.0110321	0	-0.0156403	0
41.6	4.72297	4.82614	4.02887	3.93885	3.00754	3.01499	1.76556	1.79033	0.960981	1.06284	41.6	0.12119	0.0838562	0.131048	0.21293	0.486944	0.425956	0.653509	0.642369	0.682256	0.770546	41.6									14.4686	6.33476	3.16905	0.847483	0.590007	0.380717	0.118688	0.0662533	-15.06	0.0117645	0	-0.0478975	0	-0.00144958	0	-0.0039978	0	-0.0203247	0
41.7	4.72198	4.82614	4.02736	3.93885	3.00835	3.01499	1.76275	1.79033	0.961571	1.06284	41.7	0.123276	0.0826325	0.133911	0.209823	0.489807	0.41974	0.643082	0.632995	0.673401	0.759301	41.7									15.8094	6.8714	3.43783	0.958645	0.64497	0.408144	0.132401	0.0730891	-14.96	-0.00308228	0	-0.040863	0	-0.00144958	0	-0.0110321	0	-0.0125122	0
41.8	4.72128	4.82614	4.02697	3.93885	3.00665	3.01499	1.76688	1.79033	0.959741	1.06284	41.8	0.120407	0.0814267	0.133392	0.206761	0.481476	0.413615	0.62616	0.623758	0.66272	0.748222	41.8									17.143	7.40569	3.70552	1.06938	0.699722	0.435468	0.146061	0.079899	-14.86	0.00395203	0	-0.040863	0	-0.00144958	0	-0.0157166	0	-0.0125122	0
41.9	4.72289	4.82614	4.0301	3.93885	3.00818	3.01499	1.7731	1.79033	0.961739	1.06284	41.9	0.118068	0.0802385	0.132609	0.203744	0.480693	0.40758	0.62382	0.614656	0.652568	0.737303	41.9									18.4692	7.93762	3.97211	1.17968	0.754264	0.462686	0.159669	0.086683	-14.76	0.00395203	0	-0.040863	0	-0.00144958	0	-0.0039978	0	-0.0125122	0
42	4.72772	4.82614	4.02962	3.93885	3.00809	3.01499	1.7743	1.79033	0.964349	1.06284	42	0.13681	0.0790676	0.149795	0.200771	0.477569	0.401632	0.619125	0.605687	0.651001	0.726544	42									19.788	8.46717	4.23761	1.28955	0.808595	0.4898	0.173226	0.0934412	-14.66	0.0117645	0	-0.040863	0	-0.00926208	0	-0.0039978	0	-0.0203247	0
42.1	4.72794	4.82614	4.02812	3.93885	3.0072	3.01499	1.77419	1.79033	0.966351	1.06284	42.1	0.133692	0.0779138	0.148234	0.197841	0.469752	0.395771	0.617564	0.596849	0.644755	0.715942	42.1									21.0989	8.99433	4.50201	1.399	0.862717	0.516811	0.186731	0.100174	-14.56	0.016449	0	-0.0486755	0	-0.00926208	0	-0.0039978	0	-0.0203247	0
42.2	4.72836	4.82614	4.02934	3.93885	3.01013	3.01499	1.7758	1.79033	0.968046	1.06284	42.2	0.132131	0.0767768	0.130269	0.194954	0.466634	0.389996	0.605062	0.588139	0.636159	0.705494	42.2									22.402	9.51908	4.76531	1.50802	0.91663	0.543718	0.200185	0.106881	-14.46	0.0109863	0	-0.0486755	0	-0.00300598	0	-0.0118103	0	-0.0171967	0
42.3	4.72184	4.82614	4.02836	3.93885	3.01095	3.01499	1.77048	1.79033	0.964125	1.06284	42.3	0.126658	0.0756565	0.124797	0.192109	0.465068	0.384305	0.600383	0.579556	0.634593	0.6952	42.3									23.6969	10.0414	5.02752	1.61661	0.970335	0.570522	0.213587	0.113562	-14.36	0.00395203	0	-0.0377348	0	0.0180812	0	-0.0118103	0	-0.0125127	0
42.4	4.71955	4.82614	4.02265	3.93885	3.00773	3.01499	1.76856	1.79033	0.957082	1.06284	42.4	0.116506	0.0745525	0.119329	0.189306	0.467412	0.378697	0.585531	0.571099	0.631475	0.685055	42.4									24.9834	10.5613	5.28862	1.72478	1.02383	0.597223	0.226939	0.120218	-14.26	0.00708008	0	-0.033051	0	-0.00535583	0	-0.0055542	0	-0.0125122	0
42.5	4.72016	4.82614	4.02578	3.93885	3.01265	3.01499	1.77458	1.79033	0.954865	1.06284	42.5	0.112595	0.0734646	0.122452	0.186543	0.454132	0.373171	0.583969	0.562766	0.61116	0.675059	42.5									26.2613	11.0787	5.54862	1.83253	1.07712	0.623822	0.240239	0.126849	-14.16	0.0117645	0	-0.0447693	0	-0.00535583	0	0.0038147	0	-0.0125122	0
42.6	4.72399	4.82614	4.0272	3.93885	3.01547	3.01499	1.7806	1.79033	0.951755	1.06284	42.6	0.112076	0.0723926	0.125061	0.183821	0.438766	0.367725	0.575638	0.554554	0.603607	0.665208	42.6									27.5304	11.5937	5.80751	1.93985	1.13021	0.650318	0.253489	0.133455	-14.06	0.0117645	0	-0.0416412	0	-0.00535583	0	-9.15527e-05	0	-0.0125122	0
42.7	4.7215	4.82614	4.0263	3.93885	3.01728	3.01499	1.77818	1.79033	0.95186	1.06284	42.7	0.102437	0.0713361	0.123235	0.181139	0.432256	0.362359	0.559759	0.546461	0.5846	0.6555	42.7									28.7905	12.1061	6.0653	2.04674	1.18308	0.676713	0.266688	0.140035	-13.96	0.0117645	0	-0.025238	0	-0.00535583	0	-9.15527e-05	0	-0.0125122	0
42.8	4.72272	4.82614	4.02801	3.93885	3.02029	3.01499	1.78028	1.79033	0.951945	1.06284	42.8	0.088644	0.0702951	0.127401	0.178496	0.432516	0.357071	0.54595	0.538487	0.574697	0.645935	42.8									30.0413	12.6161	6.32199	2.15322	1.23576	0.703006	0.279838	0.14659	-13.86	0.0117645	0	-0.025238	0	-0.00535583	0	-0.0032196	0	-0.0125122	0
42.9	4.71981	4.82614	4.0252	3.93885	3.01857	3.01499	1.78198	1.79033	0.950835	1.06284	42.9	0.117019	0.0692694	0.141723	0.175891	0.439026	0.351861	0.560272	0.530629	0.579651	0.636509	42.9									31.2825	13.1235	6.57757	2.25927	1.28822	0.729199	0.292936	0.153121	-13.76	0.016449	0	-0.0205536	0	0.00636292	0	0.0038147	0	-0.0125122	0
43	4.72304	4.82614	4.02651	3.93885	3.0224	3.01499	1.78569	1.79033	0.954435	1.06284	43	0.107391	0.0682586	0.129745	0.173324	0.441894	0.346727	0.5522	0.522886	0.567672	0.627221	43									32.5139	13.6284	6.83204	2.3649	1.34049	0.75529	0.305985	0.159627	-13.66	0.0234833	0	-0.0135193	0	-0.00535583	0	0.0116272	0	-0.0125122	0
43.1	4.72213	4.82614	4.02862	3.93885	3.01798	3.01499	1.78859	1.79033	0.955323	1.06284	43.1	0.0943656	0.0672625	0.133916	0.170795	0.428869	0.341667	0.546209	0.515256	0.554647	0.618069	43.1									33.7353	14.1308	7.0854	2.47011	1.39255	0.781281	0.318985	0.166108	-13.56	0.0234833	0	-0.0135197	0	-0.0170746	0	0.0116272	0	-0.0164185	0
43.2	4.72747	4.82614	4.03043	3.93885	3.0213	3.01499	1.79109	1.79033	0.958137	1.06284	43.2	0.0964508	0.066281	0.121933	0.168303	0.42627	0.336681	0.536575	0.507737	0.54892	0.609049	43.2									34.9463	14.6305	7.33765	2.57491	1.44441	0.807172	0.331934	0.172564	-13.46	0.0234833	0	-0.025238	0	-0.0123901	0	0.0116272	0	-0.0164185	0
43.3	4.72789	4.82614	4.02995	3.93885	3.02332	3.01499	1.79269	1.79033	0.961659	1.06284	43.3	0.0878551	0.0653138	0.125056	0.165847	0.41064	0.331768	0.52798	0.500328	0.551265	0.600162	43.3						-0.714844			36.1467	15.1277	7.58879	2.67928	1.49606	0.832963	0.344834	0.178995	-13.36	0.0117645	0	-0.025238	0	-0.00535583	0	-9.15527e-05	0	-0.0164185	0
43.4	4.72672	4.82614	4.02707	3.93885	3.02303	3.01499	1.79339	1.79033	0.957845	1.06284	43.4	0.0862986	0.0643607	0.12115	0.163427	0.405955	0.326927	0.526423	0.493027	0.536418	0.591404	43.4						-1.03955			37.3361	15.6223	7.83881	2.78324	1.54751	0.858655	0.357685	0.185403	-13.26	0.0117645	0	-0.025238	0	-0.0100403	0	0.0030365	0	-0.00469971	0
43.5	4.72533	4.82614	4.02387	3.93885	3.02114	3.01499	1.79539	1.79033	0.957545	1.06284	43.5	0.079524	0.0634215	0.128443	0.161042	0.406215	0.322156	0.511836	0.485832	0.527308	0.582774	43.5	19.5317	8.04541	1.28467		-2.0127	-1.00781			38.5144	16.1143	8.08773	2.88678	1.59877	0.884247	0.370487	0.191785	-13.16	0.0117645	0	-0.025238	0	-0.00848389	0	0.00772095	0	-0.0125122	0
43.6	4.72374	4.82614	4.02188	3.93885	3.01974	3.01499	1.79197	1.79033	0.957751	1.06284	43.6	0.0849912	0.0624961	0.124542	0.158692	0.399963	0.317455	0.512619	0.478743	0.521057	0.57427	43.6	20.8716	8.39941	1.43799		-1.11426	-0.808594			39.6811	16.6036	8.33553	2.9899	1.64982	0.909741	0.38324	0.198144	-13.06	0.0117645	0	-0.02211	0	-0.00613403	0	0.0124054	0	-0.0125122	0
43.7	4.72456	4.82614	4.0208	3.93885	3.02176	3.01499	1.79067	1.79033	0.95584	1.06284	43.7	0.0881195	0.061584	0.126877	0.156376	0.392151	0.312822	0.493866	0.471756	0.503082	0.56589	43.7	21.9224	8.6499	1.64893		-0.642578	-0.441406		-1.99463	40.8361	17.0903	8.58221	3.09261	1.70067	0.935137	0.395944	0.204478	-12.96	0.00395203	0	-0.0174255	0	-0.0131683	0	0.0116272	0	-0.0125122	0
43.8	4.72438	4.82614	4.02294	3.93885	3.02148	3.01499	1.78967	1.79033	0.956349	1.06284	43.8	0.0849915	0.0606854	0.122192	0.154094	0.395279	0.308258	0.486054	0.464872	0.493713	0.557632	43.8	22.9458	9.23828	2.20264		-0.908691	-0.636719	-0.03125	-1.89893	41.9789	17.5744	8.82778	3.19491	1.75132	0.960434	0.4086	0.210789	-12.86	0.00395203	0	-0.0174255	0	-0.0131688	0	0.0116272	0	-0.000793904	0
43.9	4.72771	4.82614	4.02104	3.93885	3.02229	3.01499	1.78564	1.79033	0.954234	1.06284	43.9	0.0857749	0.0597998	0.126882	0.151846	0.389028	0.303759	0.486837	0.458089	0.482778	0.549495	43.9	24.1152	10.0181	2.62793	0.68457	-0.51709	-0.268555	-0.144531	-1.81104	43.1092	18.0557	9.07224	3.29679	1.80177	0.985634	0.421207	0.217075	-12.76	0.00395203	0	-0.017426	0	-0.0248871	0	0.0116272	0	-0.0125122	0
44	4.73154	4.82614	4.02357	3.93885	3.02631	3.01499	1.78743	1.79033	0.957844	1.06284	44	0.0922799	0.0589272	0.115428	0.14963	0.394755	0.299327	0.480845	0.451404	0.466624	0.541476	44	25.4741	10.3027	2.85449	0.847168	-0.290527	0.276367	-0.354492	-1.37988	44.2267	18.5344	9.31557	3.39826	1.85203	1.01074	0.433766	0.223337	-12.66	0.00395203	0	-0.0174255	0	-0.0248871	0	0.0116272	0	-0.0125122	0
44.1	4.73647	4.82614	4.02458	3.93885	3.03063	3.01499	1.78902	1.79033	0.959742	1.06284	44.1	0.0990552	0.0580673	0.101878	0.147446	0.379649	0.294959	0.468867	0.444817	0.458552	0.533575	44.1	26.5835	10.9668	3.33936	1.00732	-0.0488281	-0.224609	-0.254395	-1.10986	45.3311	19.0103	9.55779	3.49931	1.90208	1.03574	0.446277	0.229575	-12.56	-0.00776672	0	-0.0174255	0	-0.0248871	0	0.0116272	0	-0.00469971	0
44.2	4.73809	4.82614	4.02579	3.93885	3.03366	3.01499	1.78691	1.79033	0.963051	1.06284	44.2	0.099055	0.0572199	0.0979715	0.145295	0.374964	0.290655	0.468867	0.438326	0.460124	0.525788	44.2	27.7129	11.5742	3.98389	0.910645	0.250488	-0.122559	-0.103027	-1.18457	46.422	19.4835	9.79889	3.59996	1.95194	1.06065	0.45874	0.23579	-12.46	-0.00776672	0	-0.0291443	0	-0.0248871	0	0.0116272	0	-0.00469971	0
44.3	4.74122	4.82614	4.02339	3.93885	3.03296	3.01499	1.78479	1.79033	0.966863	1.06284	44.3	0.0894216	0.056385	0.102407	0.143174	0.365331	0.286413	0.470952	0.43193	0.456731	0.518116	44.3	29.2471	11.7148	4.04248	1.21143	0.723145	-0.0307617	-0.130371	-0.720215	47.499	19.954	10.0389	3.7002	2.00161	1.08546	0.471155	0.241981	-12.36	-0.00308228	0	-0.0174255	0	-0.0170749	0	0.0116272	0	-0.00470001	0
44.4	4.74134	4.82614	4.02472	3.93885	3.03156	3.01499	1.78358	1.79033	0.963243	1.06284	44.4	0.0961916	0.0555622	0.106827	0.141085	0.360382	0.282234	0.458969	0.425627	0.454911	0.510555	44.4	29.9351	12.356	4.1958	1.16113	0.163086	-0.0239258	0.065918	-0.406738	48.5619	20.4217	10.2777	3.80002	2.05107	1.11018	0.483523	0.248148	-12.26	-0.000732422	0	-0.0174258	0	-0.0280151	0	0.0116272	0	-0.0125122	0
44.5	4.73966	4.82614	4.02575	3.93885	3.02645	3.01499	1.78499	1.79033	0.962445	1.06284	44.5	0.104263	0.0547514	0.107086	0.139026	0.368454	0.278116	0.469391	0.419416	0.474701	0.503105	44.5	31.2275	12.5952	4.396	1.55078	0.358398	0.0458984	0.380371	-0.632813	49.6101	20.8867	10.5155	3.89944	2.10035	1.1348	0.495844	0.254292	-12.16	-0.00776672	0	-0.025238	0	-0.0326996	0	0.0116272	0	-0.000793457	0
44.6	4.73988	4.82614	4.02687	3.93885	3.02796	3.01499	1.78882	1.79033	0.96284	1.06284	44.6	0.0946248	0.0539525	0.114644	0.136998	0.370534	0.274057	0.464437	0.413296	0.476781	0.495764	44.6	32.2778	12.8672	4.46631	1.94531	0.279785	-0.0507813	0.140625	-0.472656	50.6435	21.3488	10.7521	3.99845	2.14942	1.15932	0.508117	0.260412	-12.06	-0.0108948	0	-0.025238	0	-0.0326996	0	0.0038147	0	-0.000793457	0
44.7	4.73768	4.82614	4.02758	3.93885	3.02728	3.01499	1.7858	1.79033	0.963248	1.06284	44.7	0.0987956	0.0531651	0.109431	0.134998	0.374705	0.270058	0.468608	0.407264	0.47314	0.488529	44.7	33.1592	13.2964	4.77295	1.71533	0.188477	-0.141602	0.191406	-0.421387	51.6615	21.8082	10.9876	4.09705	2.19831	1.18375	0.520344	0.26651	-11.96	0.00395203	0	-0.025238	0	-0.0326996	0	0.0038147	0	0.00701904	0
44.8	4.7365	4.82614	4.02872	3.93885	3.03092	3.01499	1.78268	1.79033	0.964765	1.06284	44.8	0.102183	0.0523893	0.11204	0.133029	0.355433	0.266117	0.461055	0.401322	0.449183	0.4814	44.8	34.397	13.5591	5.00781	1.75488	0.106934	0.00830078	0.130859	-0.560547	52.6639	22.2648	11.222	4.19525	2.247	1.20808	0.532523	0.272583	-11.86	0.00395203	0	-0.0135193	0	-0.0326996	0	0.0038147	0	0.00701904	0
44.9	4.73964	4.82614	4.02984	3.93885	3.03023	3.01499	1.7855	1.79033	0.965382	1.06284	44.9	0.112335	0.0516248	0.106567	0.131087	0.355438	0.262234	0.462616	0.395465	0.44371	0.474376	44.9	35.2178	13.9175	4.99512	1.78662	0.0800781	0.012207	-0.0991211	-0.57666	53.6502	22.7185	11.4552	4.29304	2.29549	1.23232	0.544656	0.278634	-11.76	0.00395203	0	-0.0135193	0	-0.0326996	0	0.0038147	0	0.00701904	0
45	4.73977	4.82614	4.02685	3.93885	3.02574	3.01499	1.7822	1.79033	0.965297	1.06284	45	0.104523	0.0508715	0.115158	0.129175	0.349182	0.258407	0.457932	0.389695	0.431213	0.467453	45	36.478	14.4883	5.37305	1.625	0.0883789	0.0620117	-0.149414	-0.708496	54.62	23.1694	11.6874	4.39043	2.3438	1.25647	0.556742	0.284662	-11.66	0.00395203	0	-0.0135193	0	-0.0326996	0	0.00694275	0	0.00701904	0
45.1	4.7404	4.82614	4.02686	3.93885	3.02626	3.01499	1.77868	1.79033	0.964692	1.06284	45.1	0.110514	0.0501292	0.112559	0.127289	0.332514	0.254636	0.462351	0.384008	0.427043	0.460632	45.1	37.8081	14.748	5.34619	1.58447	0.0766602	0.0776367	-0.246094	-0.75293	55.5731	23.6174	11.9184	4.48742	2.39191	1.28052	0.568782	0.290666	-11.56	0.0156708	0	-0.0135193	0	-0.0326996	0	0.00849915	0	0.00701904	0
45.2	4.7399	4.82614	4.02405	3.93885	3.02476	3.01499	1.78119	1.79033	0.963371	1.06284	45.2	0.112854	0.0493976	0.109436	0.125432	0.321579	0.25092	0.462357	0.378404	0.431733	0.45391	45.2	38.8667	15.29	5.8667	1.61768	0.059082	0.0302734	-0.26709	-0.702637	56.5089	24.0625	12.1483	4.584	2.43983	1.30448	0.580776	0.296648	-11.46	0.0156708	0	-0.0135193	0	-0.0326996	0	0.00694275	0	-0.00469971	0
45.3	4.74402	4.82614	4.02636	3.93885	3.02646	3.01499	1.77785	1.79033	0.965175	1.06284	45.3	0.124054	0.0486768	0.110473	0.123602	0.329651	0.247259	0.453247	0.372882	0.435898	0.447286	45.3	40.3003	15.6279	5.9541	1.60693	0.0986328	0.160156	-0.177734	-0.711914	57.4272	24.5048	12.377	4.68018	2.48756	1.32835	0.592724	0.302607	-11.36	0.0156708	0	-0.0205536	0	-0.0326996	0	0.0194397	0	-0.00469971	0
45.4	4.74995	4.82614	4.03069	3.93885	3.02967	3.01499	1.78355	1.79033	0.969481	1.06284	45.4	0.113902	0.0479665	0.101878	0.121798	0.31637	0.243651	0.449336	0.367441	0.422617	0.440759	45.4	41.3081	16.1089	6.20508	1.61719	0.116211	0.234863	-0.238281	-0.72168	58.3275	24.9442	12.6047	4.77596	2.5351	1.35212	0.604626	0.308543	-11.26	-0.000732422	0	-0.0103912	0	-0.0326996	0	0.00772095	0	-0.00469971	0
45.5	4.75016	4.82614	4.02929	3.93885	3.02675	3.01499	1.78594	1.79033	0.96957	1.06284	45.5	0.105566	0.0472666	0.091207	0.120021	0.311163	0.240095	0.441	0.362079	0.409597	0.434328	45.5	42.3872	16.6177	6.52246	1.66016	0.177734	0.233398	-0.126465	-0.75293	59.2095	25.3806	12.8312	4.87134	2.58245	1.3758	0.616482	0.314457	-11.16	-0.00776672	0	-0.0174255	0	-0.0326996	0	0.0045929	0	-0.00469971	0
45.6	4.75288	4.82614	4.03251	3.93885	3.02664	3.01499	1.78785	1.79033	0.970868	1.06284	45.6	0.117279	0.0465768	0.0826112	0.118269	0.310379	0.236592	0.438659	0.356796	0.415069	0.42799	45.6	43.4761	17.1411	6.93848	1.75098	0.268555	0.22168	-0.248047	-0.782715	60.0729	25.8141	13.0566	4.96633	2.62961	1.39938	0.628293	0.320348	-11.06	-0.00776672	0	-0.0174255	0	-0.0326996	0	-9.15527e-05	0	0.00701904	0
45.7	4.75708	4.82614	4.03552	3.93885	3.02825	3.01499	1.79194	1.79033	0.974362	1.06284	45.7	0.124319	0.0458971	0.0841728	0.116543	0.30335	0.233139	0.431631	0.351589	0.417409	0.421744	45.7	44.6792	17.6416	7.14844	1.79541	0.461914	0.252441	-0.217285	-0.711426	60.9173	26.2447	13.2809	5.06091	2.67658	1.42288	0.640059	0.326216	-10.96	-0.00776672	0	-0.0174255	0	-0.0326996	0	0.0116272	0	0.00701904	0
45.8	4.76452	4.82614	4.04095	3.93885	3.02906	3.01499	1.79573	1.79033	0.978563	1.06284	45.8	0.118327	0.0452274	0.0898995	0.114843	0.299708	0.229737	0.437358	0.346458	0.41064	0.41559	45.8	45.9902	18.1089	7.45654	1.90576	0.449219	0.155273	-0.139648	-0.638184	61.7423	26.6724	13.504	5.1551	2.72337	1.44628	0.651779	0.332062	-10.86	-0.00776672	0	-0.0174255	0	-0.0248874	0	0.0030365	0	0.0023343	0
45.9	4.76372	4.82614	4.04166	3.93885	3.03098	3.01499	1.79662	1.79033	0.980057	1.06284	45.9	0.119629	0.0445674	0.10292	0.113167	0.29866	0.226385	0.432404	0.341403	0.404907	0.409526	45.9	47.1108	18.4819	7.51904	1.9751	0.412109	0.162109	-0.0146484	-0.618164	62.5477	27.097	13.7261	5.24889	2.76997	1.4696	0.663454	0.337886	-10.76	-0.00776672	0	-0.00570709	0	-0.0326996	0	0.00772095	0	-0.0125122	0
46	4.76402	4.82614	4.04136	3.93885	3.02956	3.01499	1.79719	1.79033	0.982245	1.06284	46	0.12796	0.0439171	0.106567	0.111516	0.294494	0.223081	0.434494	0.336421	0.408554	0.40355	46	48.3901	18.9814	7.87842	2.23877	0.373535	0.251953	-0.00634766	-0.560547	63.3331	27.5187	13.947	5.34228	2.81638	1.49282	0.675085	0.343688	-10.66	-0.00776672	0	-0.0166473	0	-0.0326996	0	0.00772095	0	-0.00782776	0
46.1	4.76795	4.82614	4.04398	3.93885	3.02946	3.01499	1.79807	1.79033	0.984346	1.06284	46.1	0.120148	0.0432762	0.0925141	0.109888	0.292938	0.219826	0.422776	0.331512	0.40387	0.397661	46.1	49.3901	19.3198	7.97461	2.18945	0.373047	0.234375	-0.0180664	-0.569336	64.0984	27.9374	14.1668	5.43529	2.8626	1.51595	0.68667	0.349467	-10.56	-0.0155792	0	-0.0135191	0	-0.0280151	0	-9.15527e-05	0	0.00389099	0
46.2	4.77056	4.82614	4.04561	3.93885	3.03228	3.01499	1.79574	1.79033	0.987658	1.06284	46.2	0.123794	0.0426447	0.100052	0.108285	0.283294	0.216618	0.415481	0.326674	0.40126	0.391858	46.2	50.5483	19.8711	8.30713	2.35107	0.432129	0.244629	-0.0742188	-0.637695	64.8431	28.3531	14.3854	5.52789	2.90864	1.53899	0.698212	0.355224	-10.46	-0.0155792	0	-0.00570679	0	-0.0326996	0	-9.15527e-05	0	-0.000793457	0
46.3	4.77115	4.82614	4.0436	3.93885	3.03058	3.01499	1.79412	1.79033	0.991371	1.06284	46.3	0.126399	0.0420224	0.0854747	0.106705	0.281214	0.213457	0.406367	0.321907	0.39918	0.38614	46.3	51.6465	20.3032	8.33057	2.40234	0.459961	0.0327148	-0.0839844	-0.598633	65.5671	28.7658	14.6029	5.62011	2.95449	1.56194	0.709708	0.36096	-10.36	-0.0108948	0	-0.00570679	0	-0.0326996	0	0.0131836	0	-0.000793457	0
46.4	4.77157	4.82614	4.04473	3.93885	3.02748	3.01499	1.79321	1.79033	0.991968	1.06284	46.4	0.117543	0.0414092	0.08756	0.105147	0.263768	0.210342	0.385793	0.31721	0.393453	0.380505	46.4	52.8188	20.7139	8.63721	2.49951	0.462891	0.163086	-0.0566406	-0.621582	66.2702	29.1754	14.8194	5.71193	3.00016	1.5848	0.721161	0.366673	-10.26	-0.0155792	0	-0.00570679	0	-0.0209808	0	0.0038147	0	-0.000793457	0
46.5	4.77089	4.82614	4.04435	3.93885	3.0267	3.01499	1.78949	1.79033	0.991656	1.06284	46.5	0.107132	0.0408049	0.0826112	0.103613	0.25882	0.207273	0.383972	0.312581	0.387726	0.374953	46.5	53.9907	21.1597	8.8584	2.55078	0.51123	0.151367	-0.0581055	-0.585938	66.9522	29.5821	15.0347	5.80337	3.04565	1.60757	0.73257	0.372365	-10.16	-0.0155792	0	-0.00570679	0	-0.0209808	0	0.0038147	0	-0.000793457	0
46.6	4.76888	4.82614	4.04314	3.93885	3.02539	3.01499	1.78866	1.79033	0.990235	1.06284	46.6	0.11702	0.0402095	0.0831302	0.102101	0.264023	0.204248	0.36496	0.30802	0.385117	0.369481	46.6	55.2881	21.5791	8.96729	2.57031	0.431641	0.125488	-0.0249023	-0.535645	67.6129	29.9856	15.2488	5.89441	3.09095	1.63025	0.743934	0.378035	-10.06	-0.0155792	0	-0.00570679	0	-0.0209808	0	0.0038147	0	0.00701904	0
46.7	4.76908	4.82614	4.04405	3.93885	3.0266	3.01499	1.79085	1.79033	0.992125	1.06284	46.7	0.124837	0.0396227	0.0831347	0.100611	0.263249	0.201268	0.376683	0.303525	0.378865	0.364089	46.7	56.5298	22.0386	9.11572	2.61035	0.552246	0.222656	0.00439453	-0.788086	68.2523	30.3862	15.4619	5.98506	3.13607	1.65285	0.755255	0.383683	-9.96	-0.00776672	0	-0.00102234	0	-0.0209808	0	0.0038147	0	0.00701904	0
46.8	4.77601	4.82614	4.04628	3.93885	3.03121	3.01499	1.79535	1.79033	0.995026	1.06284	46.8	0.126399	0.0390445	0.0784404	0.0991431	0.249964	0.198331	0.371989	0.299096	0.372615	0.358776	46.8	57.7793	22.3828	9.25928	2.81104	0.618652	0.225586	-0.10498	-0.66748	68.8703	30.7836	15.6738	6.07533	3.18101	1.67535	0.766533	0.38931	-9.86	-0.0155792	0	0.00601208	0	-0.0178526	0	0.0038147	0	0.0101473	0
46.9	4.77682	4.82614	4.04268	3.93885	3.02839	3.01499	1.79372	1.79033	0.991105	1.06284	46.9	0.124837	0.0384748	0.0800068	0.0976963	0.253087	0.195437	0.366521	0.294731	0.376531	0.353541	46.9	58.9185	22.77	9.40723	2.68896	0.673828	0.246582	-0.145996	-0.728027	69.4669	31.178	15.8846	6.16521	3.22577	1.69777	0.777766	0.394915	-9.76	-0.0155792	0	0.00914019	0	-0.0131683	0	-0.000869751	0	0.0148315	0
47	4.77441	4.82614	4.03838	3.93885	3.02509	3.01499	1.79261	1.79033	0.989385	1.06284	47	0.120931	0.0379133	0.0815633	0.0962707	0.264806	0.192585	0.368871	0.29043	0.371831	0.348382	47	60.2173	23.4019	9.57959	2.8335	0.728516	0.20459	-0.0976563	-0.775879	70.042	31.5692	16.0943	6.25471	3.27034	1.7201	0.788957	0.400498	-9.66	-0.0124512	0	0.0138245	0	-0.00535583	0	-0.004776	0	0.0148315	0
47.1	4.7723	4.82614	4.04059	3.93885	3.0266	3.01499	1.79188	1.79033	0.988863	1.06284	47.1	0.113119	0.0373601	0.0753225	0.0948658	0.251531	0.189775	0.366521	0.286192	0.366369	0.343298	47.1	61.3018	23.9341	9.75879	2.91943	0.771484	0.296387	-0.166504	-0.721191	70.5957	31.9574	16.3029	6.34382	3.31474	1.74234	0.800105	0.406061	-9.56	-0.00776672	0	0.0138245	0	-0.00535583	0	-9.15527e-05	0	0.0148315	0
47.2	4.77031	4.82614	4.03941	3.93885	3.02521	3.01499	1.79417	1.79033	0.989656	1.06284	47.2	0.119624	0.0368149	0.0818276	0.0934815	0.250224	0.187005	0.367564	0.282016	0.359599	0.338288	47.2	62.3716	24.4185	10.0264	2.86182	0.872559	0.223145	-0.135254	-0.748047	71.1281	32.3425	16.5103	6.43254	3.35895	1.76449	0.811209	0.411602	-9.46	0.00473022	0	0.0138245	0	-0.0170746	0	0.0116272	0	0.00311279	0
47.3	4.77132	4.82614	4.03702	3.93885	3.02431	3.01499	1.79765	1.79033	0.988142	1.06284	47.3	0.121974	0.0362777	0.0779215	0.0921174	0.25413	0.184276	0.359751	0.2779	0.360377	0.333352	47.3	63.3994	24.6943	10.1792	2.99072	0.861328	0.196289	-0.164063	-0.636719	71.6394	32.7245	16.7166	6.52088	3.40299	1.78656	0.822271	0.417122	-9.36	0.00395203	0	0.00679016	0	-0.00535583	0	0.0116272	0	0.00311279	0
47.4	4.7701	4.82614	4.0302	3.93885	3.0227	3.01499	1.79471	1.79033	0.987124	1.06284	47.4	0.116765	0.0357483	0.0672505	0.0907732	0.244237	0.181587	0.33814	0.273845	0.358297	0.328488	47.4	64.6372	25.0605	10.4077	2.94482	1.01367	0.276855	-0.0839844	-0.698242	72.1296	33.1033	16.9219	6.60884	3.44685	1.80854	0.833291	0.422621	-9.26	-0.00776672	0	0.0255432	0	-0.00222778	0	-0.0118103	0	0.00311279	0
47.5	4.7706	4.82614	4.03322	3.93885	3.0221	3.01499	1.79719	1.79033	0.986606	1.06284	47.5	0.116242	0.0352267	0.0604707	0.0894486	0.228867	0.178937	0.337616	0.269849	0.342926	0.323694	47.5	65.5581	25.5254	10.459	3.07324	0.979492	0.398926	-0.0566406	-0.665039	72.5992	33.479	17.126	6.69642	3.49053	1.83043	0.844267	0.428099	-9.16	-0.00776672	0	0.0138245	0	0.00401306	0	-0.0118103	0	0.019516	0
47.6	4.76838	4.82614	4.03061	3.93885	3.01909	3.01499	1.79969	1.79033	0.985186	1.06284	47.6	0.12119	0.0347126	0.0685478	0.0881433	0.232259	0.176326	0.342565	0.265912	0.34319	0.318971	47.6	66.6914	25.9238	10.6592	3.10889	1.01465	0.418457	-0.0351563	-0.707031	73.0482	33.8516	17.3289	6.78362	3.53403	1.85224	0.855202	0.433555	-9.06	-0.00776672	0	0.0185089	0	-0.00144958	0	-0.0118103	0	0.0187378	0
47.7	4.7718	4.82614	4.03282	3.93885	3.0217	3.01499	1.80187	1.79033	0.986289	1.06284	47.7	0.122228	0.0342061	0.0797475	0.086857	0.233297	0.173753	0.350637	0.262031	0.351263	0.314316	47.7	67.5884	26.5459	11.1113	3.22656	1.19043	0.49707	-0.0273438	-0.705078	73.4771	34.221	17.5308	6.87044	3.57735	1.87396	0.866094	0.438991	-8.96	-0.00308228	0	0.0294495	0	-0.00144958	0	-0.00712585	0	0.0187378	0
47.8	4.77262	4.82614	4.03274	3.93885	3.02102	3.01499	1.80539	1.79033	0.987402	1.06284	47.8	0.129527	0.0337069	0.0862526	0.0855896	0.238246	0.171218	0.336054	0.258207	0.351527	0.309729	47.8	68.7515	26.9443	11.4609	3.20166	1.2666	0.479492	0.0449219	-0.626953	73.8861	34.5872	17.7316	6.95688	3.6205	1.8956	0.876944	0.444407	-8.86	-0.000732422	0	0.0294495	0	-0.00144958	0	-0.0032196	0	0.0187378	0
47.9	4.77313	4.82614	4.03245	3.93885	3.01852	3.01499	1.80436	1.79033	0.986494	1.06284	47.9	0.125356	0.033215	0.0766194	0.0843407	0.233296	0.168719	0.334233	0.25444	0.359075	0.30521	47.9	69.812	27.3838	11.7988	3.22363	1.30322	0.546387	0.0239258	-0.643066	74.2757	34.9503	17.9312	7.04294	3.66348	1.91715	0.887753	0.449801	-8.76	0.00395203	0	0.0294495	0	0.00636292	0	0.0038147	0	0.0187378	0
48	4.77494	4.82614	4.03334	3.93885	3.01952	3.01499	1.80274	1.79033	0.987086	1.06284	48	0.126918	0.0327304	0.0578717	0.0831099	0.222361	0.166257	0.32017	0.250727	0.335643	0.300756	48	70.6992	27.6748	12.0591	3.38379	1.36182	0.522949	0.0976563	-0.53125	74.6463	35.3102	18.1297	7.12863	3.70627	1.93861	0.898519	0.455175	-8.66	0.00395203	0	0.0294495	0	0.00636292	0	0.0038147	0	0.0187378	0
48.1	4.76841	4.82614	4.03236	3.93885	3.01582	3.01499	1.80053	1.79033	0.98236	1.06284	48.1	0.13031	0.0322528	0.047974	0.0818971	0.224183	0.163831	0.310273	0.247068	0.326523	0.296367	48.1	71.5703	27.9834	12.5293	3.45605	1.41455	0.59668	0.206543	-0.566406	74.9983	35.667	18.3271	7.21394	3.7489	1.95999	0.909244	0.460528	-8.56	0.00395203	0	0.0294495	0	0.00636292	0	0.0038147	0	0.0187378	0
48.2	4.76922	4.82614	4.03417	3.93885	3.01572	3.01499	1.80171	1.79033	0.981247	1.06284	48.2	0.124837	0.0317821	0.0479785	0.080702	0.228093	0.16144	0.310277	0.243462	0.327306	0.292042	48.2	72.4585	28.2515	12.5942	3.59668	1.5415	0.528809	0.213867	-0.484375	75.3323	36.0206	18.5234	7.29888	3.79134	1.98129	0.919928	0.465861	-8.46	0.00395203	0	0.0294495	0	0.00167847	0	0.0155334	0	0.0140533	0
48.3	4.76649	4.82614	4.03429	3.93885	3.01541	3.01499	1.80511	1.79033	0.979936	1.06284	48.3	0.120148	0.0313183	0.0518801	0.0795244	0.228088	0.159085	0.30246	0.23991	0.322617	0.287781	48.3	73.4204	28.7236	12.918	3.56396	1.63916	0.640137	0.225586	-0.483887	75.6488	36.371	18.7186	7.38344	3.83362	2.00251	0.930571	0.471173	-8.36	0.00395203	0	0.0325768	0	-0.0170744	0	0.0038147	0	-0.00469953	0
48.4	4.76822	4.82614	4.03621	3.93885	3.01591	3.01499	1.8066	1.79033	0.983559	1.06284	48.4	0.114156	0.0308613	0.0404258	0.078364	0.213506	0.156763	0.299597	0.236409	0.30335	0.283581	48.4	74.3101	29.0527	13.0298	3.72607	1.70117	0.658203	0.233398	-0.466309	75.9482	36.7182	18.9127	7.46763	3.87572	2.02364	0.941172	0.476465	-8.26	-0.000732422	0	0.00601214	0	-0.00926208	0	-0.000869751	0	-1.52588e-05	0
48.5	4.7655	4.82614	4.04004	3.93885	3.01895	3.01499	1.80589	1.79033	0.987073	1.06284	48.5	0.129786	0.030411	0.0427651	0.0772205	0.214289	0.154476	0.293345	0.232959	0.310374	0.279443	48.5	75.1406	29.5762	13.3428	3.82568	1.58057	0.650879	0.282715	-0.423828	76.2312	37.0622	19.1057	7.55145	3.91765	2.04468	0.951732	0.481737	-8.16	-0.0194855	0	0.0185089	0	0.0258942	0	-0.0196228	0	0.0187378	0
48.6	4.764	4.82614	4.03864	3.93885	3.01443	3.01499	1.79955	1.79033	0.986065	1.06284	48.6	0.124837	0.0299672	0.0385947	0.0760935	0.214803	0.152222	0.288396	0.22956	0.308553	0.275366	48.6	75.8613	30.0234	13.4795	3.88086	1.6958	0.660645	0.34668	-0.414063	76.4983	37.403	19.2976	7.6349	3.95941	2.06564	0.962252	0.486989	-8.06	-0.014801	0	0.029449	0	0.0141754	0	-0.0032196	0	0.00701904	0
48.7	4.75656	4.82614	4.03523	3.93885	3.0081	3.01499	1.79159	1.79033	0.982837	1.06284	48.7	0.114156	0.0295299	0.0474599	0.0749832	0.217413	0.15	0.299596	0.22621	0.304128	0.271347	48.7	76.5234	30.3457	13.6323	3.99854	1.6626	0.680664	0.344727	-0.371094	76.7502	37.7406	19.4884	7.71798	4.00099	2.08653	0.972731	0.49222	-7.96	0.00395203	0	0.0255432	0	0.0141754	0	0.0038147	0	0.00701904	0
48.8	4.76269	4.82614	4.03735	3.93885	3.01303	3.01499	1.7972	1.79033	0.987251	1.06284	48.8	0.129786	0.029099	0.0427651	0.073889	0.214289	0.147811	0.297251	0.222909	0.312724	0.267388	48.8	77.1831	30.7139	13.7803	3.97803	1.7251	0.714844	0.426758	-0.373047	76.9874	38.075	19.678	7.80069	4.04241	2.10732	0.983169	0.497432	-7.86	-0.00776672	0	0.0255437	0	0.0258937	0	0.0038147	0	0.0187373	0
48.9	4.76128	4.82614	4.03517	3.93885	3.01162	3.01499	1.79628	1.79033	0.987538	1.06284	48.9	0.126923	0.0286744	0.0359955	0.0728108	0.211426	0.145654	0.292831	0.219656	0.305954	0.263486	48.9	77.543	31.1255	13.9814	4.1084	1.81494	0.720215	0.395508	-0.382813	77.2105	38.4062	19.8666	7.88304	4.08365	2.12804	0.993567	0.502623	-7.76	-0.00776672	0	0.0372615	0	0.0141754	0	0.0038147	0	0.00701904	0
49	4.76301	4.82614	4.03961	3.93885	3.01676	3.01499	1.79727	1.79033	0.990137	1.06284	49	0.118841	0.0282559	0.0255789	0.0717483	0.205694	0.143529	0.289434	0.216451	0.297094	0.259641	49	78.1406	31.6523	14.1665	4.21777	1.81348	0.838867	0.366211	-0.322266	77.4202	38.7342	20.0541	7.96502	4.12473	2.14867	1.00393	0.507795	-7.66	0.00395203	0	0.0255432	0	0.0258942	0	0.0155334	0	0.00701904	0
49.1	4.75931	4.82614	4.03822	3.93885	3.01356	3.01499	1.79716	1.79033	0.989733	1.06284	49.1	0.110255	0.0278436	0.0310466	0.0707013	0.200221	0.141435	0.288661	0.213292	0.289286	0.255852	49.1	78.6987	32.2056	14.2495	4.25879	1.90039	0.849121	0.354492	-0.343262	77.617	39.059	20.2404	8.04663	4.16564	2.16922	1.01424	0.512947	-7.56	-0.00308228	0	0.0208588	0	0.0258942	0	0.0038147	0	0.00701904	0
49.2	4.76333	4.82614	4.04145	3.93885	3.02049	3.01499	1.80146	1.79033	0.993837	1.06284	49.2	0.098536	0.0274373	0.0201059	0.0696696	0.203349	0.139371	0.285532	0.21018	0.286158	0.252118	49.2	79.1406	32.7954	14.3823	4.29688	1.97314	0.839844	0.336914	-0.335938	77.8016	39.3806	20.4257	8.12788	4.20637	2.1897	1.02452	0.518079	-7.46	0.00395203	0	0.0255432	0	0.0258942	0	-0.000869751	0	0.0101471	0
49.3	4.76624	4.82614	4.0468	3.93885	3.02602	3.01499	1.80799	1.79033	0.996839	1.06284	49.3	0.109731	0.0270369	0.0164694	0.0686529	0.192678	0.137337	0.278768	0.207113	0.28095	0.248439	49.3	79.623	33.2036	14.6421	4.32861	2.01416	0.820801	0.414063	-0.275391	77.9745	39.699	20.6099	8.20876	4.24694	2.21009	1.03476	0.523191	-7.36	0.00395203	0	0.0302274	0	0.0180817	0	-9.15527e-05	0	0.00701904	0
49.4	4.76875	4.82614	4.04842	3.93885	3.02542	3.01499	1.80687	1.79033	0.995525	1.06284	49.4	0.11442	0.0266424	0.0305275	0.0676511	0.195796	0.135333	0.277979	0.20409	0.285639	0.244814	49.4	80.0098	33.5161	14.9902	4.46631	2.06152	0.900391	0.443848	-0.282227	78.1364	40.0142	20.793	8.28928	4.28735	2.23039	1.04496	0.528284	-7.26	0.00395203	0	0.0294495	0	0.0258942	0	-9.15527e-05	0	0.00701904	0
49.5	4.77316	4.82614	4.05254	3.93885	3.02633	3.01499	1.80966	1.79033	1.00144	1.06284	49.5	0.112076	0.0262536	0.0211487	0.066664	0.199707	0.133358	0.27095	0.201112	0.283295	0.241242	49.5	80.332	34.0122	14.9536	4.54688	2.1333	0.920898	0.465332	-0.192871	78.2877	40.3261	20.975	8.36944	4.32758	2.25062	1.05512	0.533358	-7.16	-0.000732422	0	0.0294495	0	0.0305786	0	-0.0032196	0	0.00701904	0
49.6	4.77457	4.82614	4.05617	3.93885	3.02754	3.01499	1.81007	1.79033	1.00214	1.06284	49.6	0.104263	0.0258705	0.0242769	0.0656911	0.200485	0.131412	0.271728	0.198178	0.275482	0.237722	49.6	80.4321	34.2349	15.1333	4.64844	2.03223	0.932129	0.504395	-0.204102	78.4292	40.6349	21.1559	8.44924	4.36765	2.27077	1.06524	0.538411	-7.06	0.00395203	0	0.0325775	0	0.0376129	0	-0.000869751	0	0.0148315	0
49.7	4.77879	4.82614	4.05739	3.93885	3.02965	3.01499	1.81025	1.79033	1.00144	1.06284	49.7	0.105306	0.025493	0.0331317	0.0647325	0.199178	0.129494	0.275899	0.195286	0.273397	0.234252	49.7	80.8105	34.7935	15.3804	4.74756	2.11377	1.01074	0.537598	-0.206055	78.5613	40.9404	21.3357	8.52868	4.40755	2.29084	1.07532	0.543446	-6.96	0.00395203	0	0.037262	0	0.0376129	0	-0.00790405	0	0.0148315	0
49.8	4.777	4.82614	4.0568	3.93885	3.02814	3.01499	1.81123	1.79033	1.00043	1.06284	49.8	0.0998335	0.025121	0.0276592	0.0637879	0.183558	0.127605	0.269649	0.192436	0.261683	0.230834	49.8	81.0103	35.3262	15.4849	4.82813	2.1123	1.04004	0.485352	-0.182129	78.6845	41.2427	21.5144	8.60776	4.44729	2.31083	1.08536	0.548461	-6.86	0.0117645	0	0.0341339	0	0.0376125	0	-0.00790405	0	0.0070186	0
49.9	4.77761	4.82614	4.05258	3.93885	3.02915	3.01499	1.81071	1.79033	1.00012	1.06284	49.9	0.102961	0.0247544	0.0307871	0.0628571	0.18278	0.125743	0.281367	0.189628	0.262461	0.227466	49.9	81.1543	35.7056	15.7744	4.86719	2.25391	1.08105	0.54541	-0.193359	78.7994	41.5419	21.692	8.68649	4.48687	2.33074	1.09536	0.553457	-6.76	0.0117645	0	0.0325771	0	0.0258942	0	-0.0032196	0	-0.00469971	0
50	4.77401	4.82614	4.0509	3.93885	3.02645	3.01499	1.8111	1.79033	0.999121	1.06284	50	0.103745	0.0243932	0.0268861	0.0619399	0.173401	0.123908	0.279022	0.186861	0.255432	0.224146	50	81.5518	36.1958	16.0322	5.07568	2.31299	1.1333	0.485352	-0.120605	78.9064	41.8378	21.8686	8.76485	4.52627	2.35057	1.10532	0.558434	-6.66	0.00395203	0	0.0224152	0	0.0258942	0	0.0038147	0	-0.00469971	0
50.1	4.77071	4.82614	4.0484	3.93885	3.02443	3.01499	1.8126	1.79033	0.99952	1.06284	50.1	0.0868175	0.0240372	0.0146433	0.061036	0.166636	0.1221	0.272258	0.184134	0.246318	0.220876	50.1	81.7114	36.4043	16.4087	5.15771	2.31543	1.1416	0.664063	-0.11377	79.0061	42.1306	22.0441	8.84287	4.56552	2.37032	1.11525	0.563392	-6.56	4.57764e-05	0	0.0208588	0	0.0258942	0	-0.00790405	0	-0.00469971	0
50.2	4.76912	4.82614	4.04702	3.93885	3.02434	3.01499	1.8129	1.79033	0.998317	1.06284	50.2	0.0891576	0.0236864	0.00995	0.0601453	0.178345	0.120318	0.264435	0.181447	0.253342	0.217652	50.2	81.8716	36.918	16.6431	5.25879	2.43457	1.10303	0.627441	-0.0825195	79.0988	42.4201	22.2185	8.92053	4.6046	2.38999	1.12514	0.568331	-6.46	4.57764e-05	0	0.037262	0	0.0376129	0	-0.00790405	0	0.00311279	0
50.3	4.76905	4.82614	4.04555	3.93885	3.02356	3.01499	1.81281	1.79033	0.992201	1.06284	50.3	0.0933275	0.0233408	0.0211535	0.0592677	0.185643	0.118562	0.283452	0.178799	0.252828	0.214476	50.3	81.9351	37.2329	16.792	5.38818	2.49707	1.19092	0.686035	-0.0258789	79.1851	42.7065	22.3918	8.99783	4.64352	2.40959	1.13499	0.57325	-6.36	4.57764e-05	0	0.037262	0	0.040741	0	-0.00790405	0	0.00311279	0
50.4	4.76484	4.82614	4.04837	3.93885	3.02236	3.01499	1.81411	1.79033	0.988876	1.06284	50.4	0.0964509	0.0230002	0.012558	0.0584028	0.185639	0.116832	0.278763	0.17619	0.248139	0.211347	50.4	81.9614	37.5581	17.0757	5.47559	2.48193	1.20898	0.78125	0.00878906	79.2653	42.9896	22.564	9.07478	4.68228	2.4291	1.1448	0.578151	-6.26	4.57764e-05	0	0.037262	0	0.0454254	0	-0.00790405	0	0.00311279	0
50.5	4.76433	4.82614	4.04757	3.93885	3.02237	3.01499	1.8144	1.79033	0.993186	1.06284	50.5	0.0862937	0.0226646	0.00944	0.0575506	0.186422	0.115127	0.271734	0.173619	0.2497	0.208263	50.5	81.9419	37.8848	17.1309	5.66699	2.4375	1.25244	0.806152	-0.00585938	79.3398	43.2696	22.7352	9.15138	4.72088	2.44854	1.15457	0.583034	-6.16	4.57764e-05	0	0.037262	0	0.0422974	0	-0.00790405	0	0.00701904	0
50.6	4.76634	4.82614	4.04828	3.93885	3.02698	3.01499	1.81529	1.79033	0.995978	1.06284	50.6	0.0868122	0.0223339	0.00995	0.0567107	0.181478	0.113447	0.276937	0.171086	0.256475	0.205224	50.6	82.1587	38.4438	17.5513	5.7373	2.47266	1.25439	0.835449	-0.00390625	79.4089	43.5465	22.9053	9.22764	4.75931	2.46791	1.1643	0.587897	-6.06	4.57764e-05	0	0.0294495	0	0.0493317	0	-0.00790405	0	0.00701904	0
50.7	4.76484	4.82614	4.04749	3.93885	3.03051	3.01499	1.81659	1.79033	0.996479	1.06284	50.7	0.0834353	0.0220079	-0.00281	0.0558832	0.181992	0.111792	0.27121	0.168589	0.256989	0.202229	50.7	82.189	38.4556	17.8633	5.75732	2.56104	1.36523	0.824219	0.00390625	79.4731	43.8201	23.0743	9.30354	4.79759	2.48719	1.174	0.592742	-5.96	-0.00776672	0	0.0294495	0	0.0493317	0	-0.00868225	0	0.00389099	0
50.8	4.76595	4.82614	4.04439	3.93885	3.02869	3.01499	1.81668	1.79033	0.99486	1.06284	50.8	0.0803019	0.0216868	0.00813	0.0550677	0.182002	0.11016	0.269648	0.166129	0.261683	0.199278	50.8	82.2412	39.0771	18.022	5.84717	2.64502	1.39209	0.851563	-0.00292969	79.5327	44.0907	23.2423	9.37909	4.83571	2.5064	1.18366	0.597568	-5.86	-0.00776672	0	0.0177307	0	0.0493317	0	-0.0157166	0	-0.000793457	0
50.9	4.76515	4.82614	4.04288	3.93885	3.02737	3.01499	1.81606	1.79033	0.989821	1.06284	50.9	0.0724944	0.0213703	0.0120392	0.0542642	0.178085	0.108553	0.254806	0.163705	0.260116	0.19637	50.9	82.5107	39.5356	18.2856	5.93506	2.69385	1.38477	0.902344	-0.0244141	79.588	44.358	23.4092	9.4543	4.87366	2.52553	1.19328	0.602376	-5.76	-0.00776672	0	0.0263214	0	0.0493317	0	-0.0157166	0	-0.000793457	0
51	4.76353	4.82614	4.04097	3.93885	3.02635	3.01499	1.81463	1.79033	0.9883	1.06284	51	0.0792594	0.0210585	0.0024	0.0534723	0.170797	0.106969	0.245168	0.161316	0.245794	0.193504	51	82.5317	39.7563	18.5522	6.01563	2.75635	1.43604	0.933105	0.00878906	79.6392	44.6222	23.575	9.52916	4.91146	2.54459	1.20286	0.607165	-5.66	-0.00776672	0	0.021637	0	0.0376129	0	-0.0110321	0	-0.0125122	0
51.1	4.76393	4.82614	4.04258	3.93885	3.02885	3.01499	1.81602	1.79033	0.986267	1.06284	51.1	0.0701498	0.0207512	-0.00202	0.052692	0.1695	0.105408	0.243871	0.158962	0.241369	0.190681	51.1	82.5386	40.2896	18.7046	6.14648	2.81445	1.49463	1.0127	0.0297852	79.6867	44.8833	23.7398	9.60367	4.9491	2.56356	1.21241	0.611936	-5.56	-0.00308228	0	0.0130463	0	0.0376129	0	-0.000869751	0	-0.000793457	0
51.2	4.76493	4.82614	4.04752	3.93885	3.02834	3.01499	1.82203	1.79033	0.989768	1.06284	51.2	0.0654602	0.0204484	-0.00749	0.0519231	0.16246	0.10387	0.256363	0.156642	0.236679	0.187898	51.2	82.6714	40.8169	18.6743	6.20654	2.88525	1.51367	1.14453	-0.0136719	79.7306	45.1413	23.9035	9.67785	4.98658	2.58247	1.22192	0.616688	-5.46	-0.00776672	0	0.0146027	0	0.0376129	0	-0.0196228	0	-0.000793457	0
51.3	4.76552	4.82614	4.04833	3.93885	3.02674	3.01499	1.81779	1.79033	0.989963	1.06284	51.3	0.0579124	0.02015	-0.00489	0.0511654	0.161947	0.102354	0.259756	0.154356	0.226003	0.185156	51.3	82.7852	41.0518	19.0786	6.36816	3.00635	1.51416	1.10107	-0.03125	79.7714	45.3962	24.0661	9.75167	5.02391	2.6013	1.23139	0.621422	-5.36	-0.0124512	0	0.0130463	0	0.0376128	0	-0.0196228	0	-0.000793576	0
51.4	4.76302	4.82614	4.04904	3.93885	3.02714	3.01499	1.8206	1.79033	0.986839	1.06284	51.4	0.0683286	0.0198559	0.00475	0.0504188	0.164551	0.10086	0.255325	0.152104	0.223923	0.182454	51.4	82.7148	41.3213	19.1958	6.37598	3.0376	1.49365	1.18359	0.0180664	79.8091	45.6479	24.2277	9.82516	5.06108	2.62005	1.24083	0.626139	-5.26	-0.00776672	0	0.00601184	0	0.0391693	0	-0.0196228	0	-0.00392151	0
51.5	4.76253	4.82614	4.04595	3.93885	3.02766	3.01499	1.81688	1.79033	0.985638	1.06284	51.5	0.0688428	0.0195662	-0.0127003	0.0496831	0.153346	0.0993885	0.251155	0.149884	0.218974	0.179792	51.5	82.6738	41.7778	19.2739	6.55908	3.04736	1.57568	1.21484	0.0219727	79.8441	45.8966	24.3883	9.89831	5.09809	2.63873	1.25023	0.630837	-5.16	-0.00776672	0	0.00288391	0	0.0485535	0	-0.0196228	0	0.0109253	0
51.6	4.76194	4.82614	4.04756	3.93885	3.03047	3.01499	1.81655	1.79033	0.98513	1.06284	51.6	0.0750985	0.0192807	-0.00724	0.048958	0.159602	0.0979382	0.24882	0.147697	0.219752	0.177168	51.6	82.6694	42.0068	19.5049	6.62988	3.10449	1.64551	1.21729	0.0219727	79.8764	46.1422	24.5478	9.97111	5.13495	2.65733	1.25959	0.635517	-5.06	-0.0108948	0	0.00991833	0	0.0446472	0	-0.0227509	0	0.0140533	0
51.7	4.76074	4.82614	4.04638	3.93885	3.0323	3.01499	1.81885	1.79033	0.988446	1.06284	51.7	0.0678053	0.0189993	-0.00905	0.0482436	0.156993	0.096509	0.238399	0.145542	0.212459	0.174583	51.7	82.6191	42.5889	19.7354	6.72168	3.07568	1.64453	1.18359	0.138672	79.9063	46.3847	24.7063	10.0436	5.17165	2.67586	1.26892	0.640179	-4.96	-0.00386047	0	0.0177307	0	0.0493317	0	-0.0188446	0	0.0187378	0
51.8	4.75716	4.82614	4.04228	3.93885	3.03312	3.01499	1.81514	1.79033	0.984841	1.06284	51.8	0.065979	0.0187221	-0.0108796	0.0475396	0.148926	0.0951007	0.232666	0.143418	0.21611	0.172035	51.8	82.6035	42.917	19.9053	6.72217	3.15771	1.69482	1.23242	0.0571289	79.934	46.6242	24.8637	10.1157	5.2082	2.69431	1.27821	0.644823	-4.86	-0.000732422	0	0.0411678	0	0.0376128	0	-0.020401	0	0.00701892	0
51.9	4.75467	4.82614	4.04109	3.93885	3.03353	3.01499	1.81665	1.79033	0.982148	1.06284	51.9	0.0667673	0.0184489	-0.00853	0.0468459	0.155955	0.0937129	0.237361	0.141325	0.223139	0.169525	51.9	82.7026	43.2202	20.144	6.86816	3.17725	1.74268	1.18213	0.160645	79.9596	46.8606	25.0201	10.1875	5.24459	2.7127	1.28746	0.649449	-4.76	0.0156708	0	0.0294493	0	0.0344849	0	-0.0039978	0	0.0109253	0
52	4.75268	4.82614	4.0397	3.93885	3.03275	3.01499	1.81596	1.79033	0.979752	1.06284	52	0.0633751	0.0181797	-0.000987	0.0461623	0.155691	0.0923455	0.246465	0.139263	0.219747	0.167051	52	82.6235	43.4795	20.5244	6.84717	3.24609	1.75684	1.20313	0.117676	79.9833	47.0939	25.1754	10.259	5.28083	2.731	1.29668	0.654058	-4.66	0.00395203	0	0.0263214	0	0.0344849	0	-0.020401	0	-0.000793457	0
52.1	4.75119	4.82614	4.03881	3.93885	3.03297	3.01499	1.81295	1.79033	0.977647	1.06284	52.1	0.0511421	0.0179144	0.0102182	0.0454887	0.148142	0.0909979	0.241267	0.137231	0.222361	0.164613	52.1	82.6816	43.917	20.6333	7.01855	3.20703	1.77051	1.30469	0.0483398	80.0051	47.3243	25.3297	10.3301	5.31692	2.74924	1.30586	0.658648	-4.56	0.00863647	0	0.0216368	0	0.0368347	0	-0.0258789	0	-0.00547791	0
52.2	4.75008	4.82614	4.03861	3.93885	3.03338	3.01499	1.81416	1.79033	0.974228	1.06284	52.2	0.057124	0.0176529	0.0115154	0.0448249	0.148661	0.08967	0.245692	0.135228	0.226786	0.162211	52.2	82.6504	44.2998	20.9365	6.96777	3.28516	1.75537	1.34375	0.12793	80.0254	47.5517	25.483	10.4009	5.35286	2.7674	1.31501	0.663221	-4.46	0.00863647	0	0.0169525	0	0.0344849	0	-0.0235291	0	-1.52588e-05	0
52.3	4.75592	4.82614	4.04203	3.93885	3.03547	3.01499	1.81767	1.79033	0.975621	1.06284	52.3	0.0618185	0.0173953	0.00995	0.0441708	0.142415	0.0883615	0.249593	0.133255	0.226003	0.159844	52.3	82.606	44.7065	21.1318	7.04834	3.33057	1.78516	1.39355	0.166016	80.0441	47.7761	25.6353	10.4713	5.38864	2.78549	1.32412	0.667777	-4.36	0.00630188	0	0.00991803	0	0.0298004	0	-0.0282135	0	-0.00782776	0
52.4	4.75653	4.82614	4.04496	3.93885	3.03548	3.01499	1.82098	1.79033	0.974117	1.06284	52.4	0.057907	0.0171415	0.020111	0.0435262	0.147095	0.0870721	0.243347	0.13131	0.217407	0.157512	52.4	82.5225	45.0786	21.2241	7.11816	3.27686	1.75635	1.4126	0.17041	80.0614	47.9975	25.7865	10.5415	5.42428	2.8035	1.33319	0.672315	-4.26	-0.00308228	0	0.00601196	0	0.025116	0	-0.0305634	0	-0.0171967	0
52.5	4.75946	4.82614	4.04648	3.93885	3.0403	3.01499	1.824	1.79033	0.975336	1.06284	52.5	0.0615543	0.0168914	0.0167238	0.0428911	0.148407	0.0858015	0.235276	0.129394	0.213242	0.155213	52.5	82.4351	45.4795	21.4673	7.25439	3.29883	1.75635	1.38623	0.137207	80.0774	48.216	25.9367	10.6112	5.45976	2.82145	1.34223	0.676836	-4.16	-0.0155792	0	-0.00648499	0	0.0337067	0	-0.0352478	0	-0.00938416	0
52.6	4.75968	4.82614	4.04459	3.93885	3.04081	3.01499	1.82279	1.79033	0.973735	1.06284	52.6	0.0644174	0.0166449	0.0195872	0.0422652	0.149699	0.0845495	0.235789	0.127506	0.215327	0.152948	52.6	82.4551	45.8506	21.5859	7.31689	3.28027	1.81934	1.22119	0.15918	80.0921	48.4315	26.0859	10.6807	5.49509	2.83932	1.35124	0.681339	-4.06	-0.0108948	0	-0.0103915	0	0.0219879	0	-0.0352478	0	-0.0156403	0
52.7	4.75789	4.82614	4.0434	3.93885	3.04122	3.01499	1.81989	1.79033	0.971634	1.06284	52.7	0.0553081	0.016402	0.00267	0.0416484	0.15153	0.0833156	0.23762	0.125645	0.21168	0.150716	52.7	82.4819	46.3311	21.6074	7.32715	3.30957	1.94775	1.28369	0.118164	80.1058	48.6441	26.2341	10.7499	5.53027	2.85712	1.36021	0.685825	-3.96	-0.0124512	0	-0.0119629	0	0.0133972	0	-0.0321198	0	-0.0171967	0
52.8	4.75962	4.82614	4.04283	3.93885	3.03893	3.01499	1.8208	1.79033	0.971441	1.06284	52.8	0.0558269	0.0161626	0.015681	0.0410407	0.149699	0.0820998	0.235789	0.123812	0.204386	0.148517	52.8	82.4229	46.9316	21.8618	7.38965	3.37402	1.81396	1.2334	0.100586	80.1184	48.8538	26.3812	10.8187	5.56531	2.87485	1.36914	0.690294	-3.86	-0.0187073	0	-0.0150755	0	0.0180817	0	-0.0305634	0	-0.0125122	0
52.9	4.75884	4.82614	4.04608	3.93885	3.03835	3.01499	1.82573	1.79033	0.973453	1.06284	52.9	0.0472311	0.0159268	0.0141195	0.0404418	0.141897	0.0809018	0.239705	0.122005	0.194234	0.14635	52.9	82.4082	47.2808	21.9365	7.42871	3.43506	1.88818	1.24268	0.0791016	80.1301	49.0606	26.5273	10.8871	5.60019	2.89251	1.37804	0.694745	-3.76	-0.0249481	0	-0.00883484	0	0.0227661	0	-0.020401	0	-0.0125122	0
53	4.75756	4.82614	4.04992	3.93885	3.04188	3.01499	1.82795	1.79033	0.978169	1.06284	53	0.0592142	0.0156944	0.0261027	0.0398517	0.140589	0.0797213	0.234492	0.120225	0.191371	0.144214	53	82.457	47.5024	22.0366	7.50684	3.4707	1.9292	1.23682	0.0639648	80.1408	49.2645	26.6725	10.9553	5.63493	2.91009	1.38691	0.69918	-3.66	-0.0155792	0	-0.0135193	0	0.0227661	0	-0.020401	0	-0.0195465	0
53.1	4.75979	4.82614	4.05255	3.93885	3.04631	3.01499	1.83117	1.79033	0.981287	1.06284	53.1	0.0493113	0.0154654	0.0161997	0.0392701	0.124446	0.078558	0.21522	0.11847	0.192408	0.14211	53.1	82.375	48.1602	22.0283	7.58887	3.42285	1.85889	1.28564	0.100586	80.1507	49.4656	26.8166	11.0231	5.66952	2.92761	1.39574	0.703597	-3.56	-0.0155792	0	-0.0205536	0	0.0173035	0	-0.0274353	0	-0.0156403	0
53.2	4.76261	4.82614	4.05187	3.93885	3.04511	3.01499	1.82786	1.79033	0.979083	1.06284	53.2	0.058431	0.0152397	0.017507	0.0386971	0.121053	0.0774115	0.209493	0.116742	0.195272	0.140036	53.2	82.377	48.5337	22.269	7.69092	3.50244	1.86133	1.36377	0.0390625	80.1599	49.6638	26.9597	11.0907	5.70396	2.94505	1.40454	0.707998	-3.46	-0.0226135	0	-0.0213318	0	0.0102692	0	-0.0344696	0	-0.00860596	0
53.3	4.76243	4.82614	4.05371	3.93885	3.04622	3.01499	1.82526	1.79033	0.97879	1.06284	53.3	0.0545251	0.0150173	0.0214133	0.0381324	0.119497	0.0762819	0.198553	0.115038	0.182775	0.137992	53.3	82.4136	48.8223	22.2764	7.78809	3.57227	1.9082	1.35498	0.03125	80.1684	49.8592	27.1019	11.1578	5.73826	2.96243	1.4133	0.712381	-3.36	-0.0233917	0	-0.0213317	0	0.0133969	0	-0.0352478	0	-0.00547817	0
53.4	4.76325	4.82614	4.05693	3.93885	3.04873	3.01499	1.82566	1.79033	0.983512	1.06284	53.4	0.0545192	0.0147982	0.0198515	0.0375759	0.122619	0.0751688	0.204025	0.113359	0.185119	0.135979	53.4	82.3745	49.2642	22.6797	7.77734	3.56445	1.9082	1.38818	0.0820313	80.1762	50.0519	27.243	11.2247	5.77241	2.97974	1.42203	0.716748	-3.26	-0.0265198	0	-0.018204	0	0.00636292	0	-0.0274353	0	-0.0171967	0
53.5	4.76357	4.82614	4.06537	3.93885	3.05536	3.01499	1.83159	1.79033	0.986621	1.06284	53.5	0.0498409	0.0145822	0.014379	0.0370276	0.122625	0.0740719	0.198553	0.111705	0.179647	0.133995	53.5	82.375	49.6528	22.7598	7.86865	3.60205	1.96484	1.47412	0.03125	80.1835	50.2417	27.3831	11.2913	5.80642	2.99697	1.43072	0.721098	-3.16	-0.0202637	0	-0.0299225	0	-0.00535583	0	-0.0243073	0	-0.0320435	0
53.6	4.76409	4.82614	4.06871	3.93885	3.05929	3.01499	1.83291	1.79033	0.992148	1.06284	53.6	0.0540005	0.0143694	0.0279237	0.0364873	0.123657	0.072991	0.208191	0.110075	0.189285	0.132039	53.6	82.3926	50.0938	23.0098	7.98193	3.68213	1.94775	1.396	0.0532227	80.1901	50.4288	27.5223	11.3575	5.84028	3.01414	1.43938	0.725431	-3.06	-0.0319824	0	-0.040085	0	-0.00848389	0	-0.0344696	0	-0.0437622	0
53.7	4.76724	4.82614	4.06883	3.93885	3.06122	3.01499	1.83292	1.79033	0.992549	1.06284	53.7	0.0500994	0.0141597	0.0263569	0.0359548	0.131475	0.0719259	0.208974	0.108469	0.191625	0.130112	53.7	82.3965	50.4316	23.3364	7.8999	3.72119	2.0293	1.4248	0.0922852	80.1963	50.6132	27.6605	11.4234	5.87399	3.03124	1.44801	0.729747	-2.96	-0.0390167	0	-0.0525818	0	0.0102692	0	-0.036026	0	-0.0468903	0
53.8	4.76575	4.82614	4.06966	3.93885	3.05932	3.01499	1.82872	1.79033	0.993659	1.06284	53.8	0.044627	0.0139531	0.025584	0.0354302	0.123667	0.0708763	0.207408	0.106886	0.183818	0.128214	53.8	82.4336	50.7114	23.46	8.09912	3.73145	2.06836	1.49512	0.0996094	80.202	50.7949	27.7977	11.489	5.90756	3.04827	1.4566	0.734047	-2.86	-0.0468292	0	-0.043991	0	0.0133976	0	-0.0375977	0	-0.0367275	0
53.9	4.76718	4.82614	4.07079	3.93885	3.06283	3.01499	1.82751	1.79033	0.994157	1.06284	53.9	0.0547841	0.0137495	0.0185445	0.0349132	0.119756	0.0698421	0.194906	0.105326	0.179128	0.126343	53.9	82.3657	50.9751	23.6489	8.14795	3.7417	2.00635	1.52637	0.129395	80.2072	50.9739	27.9339	11.5543	5.94099	3.06523	1.46516	0.73833	-2.76	-0.0468292	0	-0.054916	0	0.00636292	0	-0.0282135	0	-0.0320435	0
54	4.76368	4.82614	4.06879	3.93885	3.06423	3.01499	1.82549	1.79033	0.992542	1.06284	54	0.0519204	0.0135489	0.0141247	0.0344037	0.109858	0.0688229	0.186579	0.103789	0.187205	0.124499	54	82.4063	51.2832	23.8423	8.25098	3.85254	1.9292	1.55566	0.0830078	80.2121	51.1502	28.0691	11.6193	5.97428	3.08212	1.47368	0.742597	-2.66	-0.0468292	0	-0.0627441	0	-0.00379944	0	-0.0438385	0	-0.027359	0
54.1	4.76471	4.82614	4.06721	3.93885	3.06705	3.01499	1.8257	1.79033	0.991938	1.06284	54.1	0.0329085	0.0133512	0.00448	0.0339016	0.101787	0.0678186	0.169124	0.102275	0.165065	0.122683	54.1	82.2896	51.5635	23.8896	8.35791	3.83301	2.07666	1.51514	0.143066	80.2166	51.3238	28.2034	11.6839	6.00742	3.09894	1.48218	0.746848	-2.56	-0.0468292	0	-0.067428	0	0.00636292	0	-0.0227509	0	-0.0125122	0
54.2	4.76224	4.82614	4.0624	3.93885	3.06535	3.01499	1.82339	1.79033	0.989839	1.06284	54.2	0.0472364	0.0131563	0.0141246	0.0334069	0.10049	0.0668289	0.18658	0.100782	0.177043	0.120892	54.2	82.2427	51.7632	24.2612	8.34668	3.85303	2.0498	1.56543	0.0820313	80.2207	51.4948	28.3367	11.7483	6.04042	3.1157	1.49064	0.751082	-2.46	-0.0569916	0	-0.0572662	0	0.0133972	0	-0.0141602	0	-0.0171967	0
54.3	4.75977	4.82614	4.06202	3.93885	3.06707	3.01499	1.8215	1.79033	0.987939	1.06284	54.3	0.0495706	0.0129643	0.00865	0.0329195	0.109858	0.0658537	0.191264	0.0993117	0.172358	0.119128	54.3	82.2393	52.2407	24.4204	8.48877	3.82422	2.07959	1.55518	0.0688477	80.2245	51.6633	28.469	11.8123	6.07328	3.13239	1.49906	0.755299	-2.36	-0.0468292	0	-0.0525813	0	0.00949141	0	0.010849	0	-0.016418	0
54.4	4.76351	4.82614	4.06414	3.93885	3.0709	3.01499	1.82019	1.79033	0.991258	1.06284	54.4	0.0610352	0.0127752	0.0130767	0.0324391	0.108032	0.0648928	0.182404	0.0978625	0.183029	0.11739	54.4	82.2935	52.4717	24.7607	8.55127	3.95459	1.96289	1.45605	0.0830078	80.228	51.8291	28.6004	11.876	6.106	3.14901	1.50746	0.759501	-2.26	-0.0280762	0	-0.0377345	0	0.0227661	0	0.0139771	0	-0.0125122	0
54.5	4.76954	4.82614	4.06796	3.93885	3.07562	3.01499	1.82721	1.79033	0.996055	1.06284	54.5	0.0652007	0.0125887	0.0227204	0.0319657	0.109085	0.0639458	0.180328	0.0964344	0.176269	0.115677	54.5	82.1948	52.5928	24.6807	8.62549	3.94141	2.04834	1.43701	0.111816	80.2313	51.9924	28.7308	11.9394	6.13858	3.16556	1.51582	0.763686	-2.16	-0.0241699	0	-0.0330505	0	0.0344849	0	0.0358429	0	-0.00392151	0
54.6	4.77286	4.82614	4.06737	3.93885	3.07762	3.01499	1.83032	1.79033	0.998751	1.06284	54.6	0.0519208	0.012405	0.00865	0.0314992	0.102046	0.0630127	0.171733	0.0950273	0.177043	0.113989	54.6	82.2075	52.9526	24.9775	8.73926	3.90674	2.03711	1.57324	0.0615234	80.2343	52.1531	28.8603	12.0025	6.17102	3.18205	1.52414	0.767856	-2.06	-0.027298	0	-0.019774	0	0.0602722	0	0.0499115	0	0.00701904	0
54.7	4.77508	4.82614	4.06659	3.93885	3.08094	3.01499	1.83525	1.79033	1.00296	1.06284	54.7	0.0500945	0.012224	0.0193328	0.0310396	0.0908507	0.0620932	0.169906	0.0936405	0.158035	0.112325	54.7	82.1245	53.1616	25.1572	8.87744	3.88574	2.05859	1.55566	0.0517578	80.2371	52.3114	28.9888	12.0653	6.20332	3.19847	1.53244	0.772009	-1.96	-0.00230408	0	0.00991821	0	0.0571442	0	0.0639648	0	0.0140533	0
54.8	4.77892	4.82614	4.06541	3.93885	3.08165	3.01499	1.83626	1.79033	1.00175	1.06284	54.8	0.0503593	0.0120456	0.00553	0.0305867	0.0918938	0.0611871	0.170171	0.0922741	0.15595	0.110686	54.8	82.1436	53.3726	25.249	8.95996	4.00488	2.03369	1.50488	-0.00683594	80.2396	52.4671	29.1163	12.1278	6.23548	3.21482	1.5407	0.776146	-1.86	0.00708008	0	0.00132608	0	0.0071454	0	0.101471	0	-0.0273547	0
54.9	4.77692	4.82614	4.06511	3.93885	3.07754	3.01499	1.83245	1.79033	0.998634	1.06284	54.9	0.0433249	0.0118699	-0.00463	0.0301403	0.09345	0.0602942	0.155324	0.0909276	0.151266	0.109071	54.9	82.1558	53.603	25.4971	8.99756	4.01318	1.99072	1.46484	0.0493164	80.242	52.6204	29.243	12.19	6.26751	3.23111	1.54893	0.780267	-1.76	0.0312958	0	-0.0330462	0	-0.0131683	0	0.135071	0	0.11171	0
55	4.77543	4.82614	4.06452	3.93885	3.07565	3.01499	1.83105	1.79033	0.994217	1.06284	55	0.0511374	0.0116967	0.00631	0.0297005	0.0965781	0.0594144	0.159231	0.0896007	0.159856	0.107479	55	82.1162	53.8047	25.6733	8.95117	4.05615	1.97266	1.47461	0.0112305	80.2442	52.7713	29.3686	12.2519	6.29939	3.24733	1.55713	0.784373	-1.66	-0.0187073	0	0.0536652	0	0.108704	0	0.0991211	0	0.371078	0
55.1	4.77724	4.82614	4.06382	3.93885	3.07233	3.01499	1.82812	1.79033	0.991605	1.06284	55.1	0.0461932	0.011526	0.0130818	0.0292671	0.0916339	0.0585474	0.166005	0.0882933	0.151784	0.105911	55.1	82.1265	54.0547	25.8179	9.04639	4.06885	1.94873	1.50439	0.0419922	80.2462	52.9197	29.4934	12.3135	6.33114	3.26349	1.5653	0.788462	-1.56	0.0453644	0	0.2982	0	-0.0866089	0	0.185852	0	0.066391	0
55.2	4.77915	4.82614	4.06493	3.93885	3.07363	3.01499	1.82721	1.79033	0.990294	1.06284	55.2	0.0467124	0.0113578	0.0104727	0.02884	0.0921531	0.057693	0.163396	0.0870048	0.164022	0.104365	55.2	82.0352	54.4658	25.9414	9.08984	4.10547	1.97217	1.52539	0.0639648	80.248	53.0658	29.6172	12.3747	6.36275	3.27958	1.57343	0.792536	-1.46	0.200821	0	-0.184616	0	0.2173	0	0.238968	0	-0.0234528	0
55.3	4.77756	4.82614	4.06204	3.93885	3.07022	3.01499	1.82209	1.79033	0.985186	1.06284	55.3	0.0537365	0.011192	0.00344	0.0284192	0.0944927	0.0568511	0.161052	0.0857352	0.168711	0.102843	55.3	82.0474	54.6709	26.0176	9.11865	4.15625	1.94873	1.51758	0.0327148	80.2497	53.2095	29.7401	12.4357	6.39423	3.29561	1.58153	0.796594	-1.36	-0.163239	0	-0.0705225	0	0.838412	0	0.0678711	0	0.435153	0
55.4	4.77575	4.82614	4.06075	3.93885	3.06691	3.01499	1.81576	1.79033	0.983977	1.06284	55.4	0.0612995	0.0110287	0.00631	0.0280045	0.0848591	0.0560215	0.166265	0.0844841	0.16689	0.101342	55.4	81.9946	55.0127	26.4004	9.17236	4.18359	2.0127	1.4668	0.0820313	80.2513	53.3508	29.8621	12.4964	6.42557	3.31157	1.5896	0.800637	-1.26	-0.0882263	0	0.312274	0	0.434494	0	0.156158	0	0.413269	0
55.5	4.77848	4.82614	4.06539	3.93885	3.07034	3.01499	1.81998	1.79033	0.98889	1.06284	55.5	0.0495709	0.0108678	0.00709	0.0275958	0.0856427	0.0552041	0.148295	0.0832513	0.165324	0.099863	55.5	82.0259	55.1924	26.4121	9.16846	4.21484	1.98291	1.53516	0.0820313	80.2528	53.4898	29.9831	12.5568	6.45677	3.32747	1.59764	0.804664	-1.16	-0.104645	0	0.10289	0	0.326675	0	0.160065	0	0.235138	0
55.6	4.77619	4.82614	4.06591	3.93885	3.07236	3.01499	1.81868	1.79033	0.990596	1.06284	55.6	0.0639037	0.0107092	0.0128174	0.0271931	0.0780943	0.0543985	0.15715	0.0820365	0.181213	0.0984058	55.6	81.9395	55.5479	26.6323	9.23926	4.23633	1.93848	1.45361	0.0800781	80.2541	53.6266	30.1033	12.6169	6.48784	3.3433	1.60565	0.808675	-1.06	0.0234833	0	0.115396	0	0.314178	0	0.0960083	0	0.196091	0
55.7	4.77572	4.82614	4.06442	3.93885	3.07418	3.01499	1.82029	1.79033	0.991206	1.06284	55.7	0.0545197	0.0105529	0.0120393	0.0267963	0.0765229	0.0536047	0.162613	0.0808393	0.173401	0.0969697	55.7	81.8696	55.7271	26.7227	9.28027	4.27686	1.91357	1.47705	0.0717773	80.2554	53.7611	30.2225	12.6766	6.51877	3.35907	1.61363	0.812671	-0.960003	0.0891113	0	0.117737	0	0.286835	0	0.11084	0	0.212494	0
55.8	4.77453	4.82614	4.06664	3.93885	3.0758	3.01499	1.82049	1.79033	0.991703	1.06284	55.8	0.06338	0.0103989	0.0107371	0.0264053	0.0775706	0.0528224	0.151942	0.0796596	0.173655	0.0955547	55.8	81.7881	56.0044	26.9116	9.32861	4.22656	1.93506	1.51563	0.0175781	80.2565	53.8933	30.3408	12.7361	6.54958	3.37477	1.62157	0.816652	-0.860001	0.0586395	0	0.123203	0	0.219652	0	0.150696	0	0.139833	0
55.9	4.77515	4.82614	4.06997	3.93885	3.0759	3.01499	1.8194	1.79033	0.991293	1.06284	55.9	0.0659791	0.0102472	0.00943	0.02602	0.0801698	0.0520516	0.157669	0.0784972	0.177048	0.0941604	55.9	81.7959	56.415	26.9829	9.33105	4.27539	1.8999	1.46729	-0.00439453	80.2576	54.0233	30.4582	12.7953	6.58024	3.39041	1.62949	0.820617	-0.760002	0.019577	0	0.0411696	0	0.0923004	0	0.160858	0	0.0921631	0
56	4.77546	4.82614	4.07029	3.93885	3.07651	3.01499	1.82122	1.79033	0.994408	1.06284	56	0.0607757	0.0100977	0.0128174	0.0256403	0.0827789	0.0512921	0.165741	0.0773518	0.174179	0.0927864	56	81.728	56.7549	27.3228	9.37158	4.27588	1.88086	1.49805	0.0424805	80.2586	54.1512	30.5747	12.8542	6.61078	3.40599	1.63737	0.824567	-0.660004	-0.0280762	0	-0.0104065	0	0.025116	0	0.0967865	0	0.0734253	0
56.1	4.7783	4.82614	4.07521	3.93885	3.07893	3.01499	1.82563	1.79033	0.997606	1.06284	56.1	0.0568695	0.00995	0.0011	0.0252661	0.0874633	0.0505436	0.149338	0.076223	0.169495	0.0914324	56.1	81.7422	57.0845	27.3618	9.36182	4.28662	1.85156	1.50391	-0.00585938	80.2595	54.2768	30.6903	12.9128	6.64118	3.4215	1.64522	0.828502	-0.560001	-0.0858917	0	-0.067409	0	0.0774536	0	0.0741272	0	-0.00860596	0
56.2	4.78193	4.82614	4.07954	3.93885	3.08436	3.01499	1.82825	1.79033	0.997887	1.06284	56.2	0.0579072	0.00981	0.0154267	0.0248974	0.0791322	0.049806	0.141785	0.0751107	0.166626	0.0900981	56.2	81.7065	57.415	27.4697	9.45898	4.30566	1.98242	1.50586	0.0249023	80.2603	54.4004	30.8051	12.9712	6.67145	3.43695	1.65305	0.832421	-0.460003	-0.109329	0	0.0185089	0	0.231369	0	0.0155334	0	-0.137512	0
56.3	4.78133	4.82614	4.08136	3.93885	3.08425	3.01499	1.82804	1.79033	1.00008	1.06284	56.3	0.0579118	0.00966	0.0146381	0.0245341	0.0721025	0.0490792	0.128499	0.0740147	0.167409	0.0887834	56.3	81.707	57.6621	27.8696	9.45166	4.38623	1.99463	1.5376	0.0327148	80.2611	54.5218	30.9189	13.0292	6.70159	3.45234	1.66084	0.836326	-0.360001	0.0156708	0	0.108358	0	-0.0920737	0	-0.00790405	0	-0.171892	0
56.4	4.78144	4.82614	4.08377	3.93885	3.08817	3.01499	1.83435	1.79033	1.00479	1.06284	56.4	0.0542608	0.00952	0.01178	0.0241761	0.0684514	0.0483631	0.125641	0.0729346	0.153611	0.0874878	56.4	81.7065	58.064	28.104	9.55127	4.45605	2.00439	1.46533	-0.0078125	80.2618	54.6411	31.0319	13.0869	6.7316	3.46767	1.6686	0.840215	-0.260002	0.0742645	0	0.0106943	0	-0.111603	0	-0.116486	0	0.0249939	0
56.5	4.78307	4.82614	4.0852	3.93885	3.0929	3.01499	1.83525	1.79033	1.0068	1.06284	56.5	0.061035	0.00938	0.00995	0.0238233	0.0720977	0.0476573	0.12381	0.0718703	0.163498	0.0862112	56.5	81.7612	58.2363	28.1812	9.54785	4.521	2.02197	1.45557	0.0209961	80.2624	54.7584	31.1439	13.1444	6.76148	3.48293	1.67633	0.84409	-0.160004	-0.254639	0	-0.118988	0		0	0.139755	0		0
56.6	4.78823	4.82614	4.08611	3.93885	3.0947	3.01499	1.83857	1.79033	1.00378	1.06284	56.6	0.0654602	0.00925	0.0120392	0.0234756	0.0718384	0.0469619	0.114182	0.0708216	0.161682	0.0849531	56.6	81.7285	58.5034	28.2314	9.63965	4.52002	2.00342	1.52344	0.0634766	80.263	54.8737	31.2551	13.2016	6.79123	3.49813	1.68403	0.847949	-0.0600014	-0.184326	0		0		0.0646787	0.118668	0		0.555273
56.7	4.78342	4.82614	4.08451	3.93885	3.09249	3.01499	1.83324	1.79033	0.999351	1.06284	56.7	0.0618188	0.00911	0.00449	0.0231331	0.0635125	0.0462766	0.106634	0.0697881	0.159597	0.0837134	56.7	81.71	58.8428	28.5303	9.73145	4.6167	2.04248	1.60742	0.0932617	80.2636	54.9869	31.3655	13.2585	6.82085	3.51327	1.6917	0.851794	0.0399971		0		0.0221529		0.127625		0		1.03642
56.8	4.78303	4.82614	4.08451	3.93885	3.08958	3.01499	1.83222	1.79033	0.996932	1.06284	56.8	0.0555623	0.00898	0.0115101	0.0227955	0.0697529	0.0456013	0.101934	0.0687697	0.167409	0.0824918	56.8	81.7197	59.0645	28.5034	9.84229	4.66748	2.05469	1.61572	0.102051	80.2641	55.0982	31.4749	13.3151	6.85034	3.52835	1.69934	0.855623	0.139999		0.00739659		0.0439191		0.188891		0.192707		1.45337
56.9	4.78346	4.82614	4.08955	3.93885	3.09492	3.01499	1.83574	1.79033	0.999743	1.06284	56.9	0.0623422	0.00885	0.014384	0.0224629	0.0780892	0.0449359	0.104029	0.0677662	0.174967	0.0812881	56.9	81.709	59.3501	28.5703	9.8916	4.66797	2.15137	1.67529	0.121582	80.2646	55.2075	31.5835	13.3714	6.8797	3.54337	1.70694	0.859438	0.239998		0.0146873		0.0653039		0.248517		0.374888		1.81466
57	4.78309	4.82614	4.09028	3.93885	3.09695	3.01499	1.83625	1.79033	1.00176	1.06284	57	0.0586855	0.00872	0.0162049	0.0221351	0.075226	0.0442802	0.0886538	0.0667773	0.167404	0.0801019	57	81.666	59.6255	28.8828	9.94971	4.68555	2.23486	1.69678	0.149414	80.265	55.3148	31.6913	13.4274	6.90894	3.55832	1.71452	0.863239	0.339996		0.0218739		0.0863148		0.306548		0.547123		2.12774
57.1	4.78191	4.82614	4.09251	3.93885	3.09867	3.01499	1.83655	1.79033	0.999534	1.06284	57.1	0.0605162	0.00859	0.0172424	0.0218121	0.0793913	0.043634	0.0904845	0.0658029	0.170013	0.078933	57.1	81.668	59.8105	28.8613	10.0415	4.80859	2.26221	1.64697	0.118652	80.2654	55.4203	31.7981	13.4832	6.93804	3.57322	1.72207	0.867024	0.439999		0.0289582		0.106959		0.363029		0.709961		2.39905
57.2	4.78344	4.82614	4.09443	3.93885	3.10079	3.01499	1.83635	1.79033	1.00294	1.06284	57.2	0.0508728	0.00846	0.00839	0.0214938	0.0720977	0.0429972	0.0956878	0.0648426	0.17366	0.0777811	57.2	81.6172	59.9014	29.0718	10.1187	4.80664	2.27002	1.61426	0.194824	80.2658	55.5239	31.9042	13.5386	6.96702	3.58805	1.72959	0.870795	0.539997		0.035941		0.127241	0.142502	0.417998		0.863904	0.644104	2.63413
57.3	4.78044	4.82614	4.09052	3.93885	3.10341	3.01499	1.83323	1.79033	1.00274	1.06284	57.3	0.0524443	0.00834	0.00917	0.0211801	0.0713195	0.0423698	0.099594	0.0638964	0.165848	0.0766461	57.3	81.6499	60.0229	29.3306	10.1191	4.94824	2.22217	1.72705	0.19873	80.2661	55.6256	32.0094	13.5938	6.99588	3.60282	1.73709	0.874552	0.639999		0.0428244	0.141887	0.14717	0.139087	0.471499		1.00945	1.24129	2.83785
57.4	4.77967	4.82614	4.09215	3.93885	3.10654	3.01499	1.83354	1.79033	1.00223	1.06284	57.4	0.0498355	0.00822	0.0159456	0.0208711	0.0710604	0.0417515	0.0985568	0.062964	0.157776	0.0755277	57.4	81.5957	60.1812	29.5239	10.2612	4.9375	2.25195	1.79297	0.272461	80.2664	55.7255	32.1137	13.6487	7.0246	3.61754	1.74455	0.878294	0.739998	0.439148	0.0496093	-0.0714843	0.166749	0.233719	0.523568	0.506607	1.14704	1.43509	3.01438
57.5	4.77889	4.82614	4.09047	3.93885	3.10845	3.01499	1.83304	1.79033	1.00464	1.06284	57.5	0.0558268	0.0081	0.00318	0.0205665	0.0629832	0.0411423	0.0936075	0.0620452	0.161418	0.0744256	57.5	81.5703	60.3535	29.6514	10.2607	4.93994	2.20557	1.80615	0.26123	80.2667	55.8236	32.2172	13.7034	7.05321	3.63219	1.75198	0.882022	0.839996	0.414917	0.0562973	-0.00578308	0.185986	0.289154	0.574244	0.443344	1.27712	2.01009	3.16734
57.6	4.776	4.82614	4.09078	3.93885	3.11217	3.01499	1.83435	1.79033	1.00492	1.06284	57.6	0.0493112	0.00798	-0.0127005	0.0202664	0.0627237	0.0405419	0.0909982	0.0611398	0.16038	0.0733395	57.6	81.5498	60.541	29.7437	10.3193	4.95605	2.28516	1.78467	0.30957	80.267	55.9199	32.3199	13.7577	7.08168	3.64679	1.75938	0.885735	0.939999	0.238403	0.0628901	0.0723255	0.204887	0.33989	0.623567	0.673798	1.40011	2.40923	3.2999
57.7	4.77371	4.82614	4.09118	3.93885	3.10886	3.01499	1.83305	1.79033	1.00069	1.06284	57.7	0.0467123	0.00786	-0.0160929	0.0199707	0.0413718	0.0399503	0.0883994	0.0602476	0.152303	0.0722693	57.7	81.5112	60.7246	29.8452	10.3374	5.03809	2.26416	1.7959	0.310547	80.2673	56.0145	32.4218	13.8118	7.11004	3.66132	1.76676	0.889434	1.04	0.368927	0.0693885	0.0613708	0.223456	0.412537	0.671569	0.84639	1.51637	2.83269	3.41476
57.8	4.77393	4.82614	4.09471	3.93885	3.10957	3.01499	1.83215	1.79033	0.998776	1.06284	57.8	0.042287	0.00775	-0.0103557	0.0196792	0.0416309	0.0393673	0.0917865	0.0593685	0.147878	0.0712147	57.8	81.5615	61.0137	29.9565	10.2905	5.05811	2.21582	1.8042	0.401855	80.2675	56.1073	32.5228	13.8656	7.13826	3.67579	1.7741	0.893118	1.14	0.332214	0.0757943	0.0793612	0.241702	0.42426	0.71829	1.03543	1.6263	3.00214	3.51429
57.9	4.77133	4.82614	4.09663	3.93885	3.10735	3.01499	1.83084	1.79033	0.999052	1.06284	57.9	0.0469719	0.00764	-0.00567	0.0193921	0.0416314	0.0387929	0.0933434	0.0585021	0.147878	0.0701755	57.9	81.5229	61.084	30.3462	10.3613	5.04883	2.3252	1.75732	0.362793	80.2677	56.1984	32.623	13.9192	7.16637	3.69021	1.78142	0.896789	1.24	0.247147	0.0821085	0.013783	0.259628	0.414139	0.763759	1.12292	1.73022	3.28021	3.60054
58	4.76942	4.82614	4.09825	3.93885	3.10997	3.01499	1.82983	1.79033	1.00244	1.06284	58	0.0500945	0.00753	-0.00255	0.0191091	0.047882	0.0382268	0.0870971	0.0576485	0.16272	0.0691515	58	81.4902	61.0977	30.3364	10.4604	5.0708	2.31543	1.76514	0.413086	80.2679	56.2879	32.7224	13.9724	7.19435	3.70457	1.7887	0.900445	1.34	0.133087	0.0883324	0.0371704	0.27724	0.524246	0.808013	1.27367	1.82846	3.44104	3.67527
58.1	4.76912	4.82614	4.10227	3.93885	3.11126	3.01499	1.8286	1.79033	1.00373	1.06284	58.1	0.0425466	0.00742	-0.0100962	0.0188302	0.0582936	0.037669	0.0920461	0.0568072	0.155172	0.0681424	58.1	81.4941	61.2622	30.4634	10.4414	5.10986	2.38525	1.81787	0.431152	80.2681	56.3757	32.8209	14.0254	7.22221	3.71887	1.79596	0.904087	1.44	0.106506	0.0944678	0.0886927	0.294545	0.57193	0.851084	1.38068	1.92134	3.59802	3.74004
58.2	4.77186	4.82614	4.10551	3.93885	3.11337	3.01499	1.83203	1.79033	1.00452	1.06284	58.2	0.0422823	0.00731	-0.00723	0.0185555	0.0471041	0.0371193	0.0870974	0.0559782	0.150223	0.067148	58.2	81.5698	61.3145	30.7363	10.5425	5.12012	2.29395	1.8457	0.415527	80.2682	56.4619	32.9187	14.0782	7.24995	3.73311	1.80319	0.907715	1.54	0.193954	0.100515	0.158951	0.311547	0.621124	0.893003	1.54472	2.00916	3.72528	3.79616
58.3	4.77067	4.82614	4.10461	3.93885	3.11236	3.01499	1.83182	1.79033	1.00631	1.06284	58.3	0.0477498	0.0072	0.00292	0.0182847	0.054128	0.0365776	0.0777181	0.0551614	0.140844	0.0661682	58.3	81.5332	61.6523	31.1255	10.6118	5.15332	2.27588	1.76953	0.450684	80.2684	56.5464	33.0157	14.1306	7.27756	3.74729	1.8104	0.911329	1.64	0.251755	0.106477	0.177682	0.328252	0.66328	0.933802	1.65483	2.09218	3.82519	3.84479
58.4	4.76727	4.82614	4.10091	3.93885	3.11017	3.01499	1.83012	1.79033	1.00458	1.06284	58.4	0.044113	0.0071	-0.00385	0.0180179	0.0551756	0.0360439	0.0787657	0.0543565	0.149704	0.0652026	58.4	81.5586	61.6528	30.9849	10.6426	5.21973	2.24512	1.79492	0.443359	80.2685	56.6294	33.1119	14.1828	7.30505	3.76141	1.81757	0.914929	1.74	0.273636	0.112353	0.114528	0.344665	0.717224	0.973509	1.78529	2.17066	3.92822	3.88692
58.5	4.771	4.82614	4.10494	3.93885	3.11198	3.01499	1.82931	1.79033	1.00818	1.06284	58.5	0.0399373	0.00699	-0.0142618	0.017755	0.0330403	0.0355179	0.0730336	0.0535633	0.151006	0.0642512	58.5	81.4307	61.7666	31.1885	10.7402	5.11865	2.33545	1.82617	0.460938	80.2687	56.7108	33.2072	14.2347	7.33243	3.77548	1.82471	0.918515	1.84	0.21051	0.118145	0.173111	0.36079	0.742218	1.01215	1.86809	2.24486	4.04922	3.92344
58.6	4.77572	4.82614	4.11136	3.93885	3.1178	3.01499	1.83251	1.79033	1.01166	1.06284	58.6	0.0326491	0.00689	-0.0184375	0.0174958	0.0288649	0.0349996	0.0719863	0.0527817	0.135112	0.0633136	58.6	81.4028	61.9854	31.3179	10.8433	5.16357	2.38232	1.83545	0.36377	80.2688	56.7907	33.3018	14.2864	7.35968	3.78949	1.83183	0.922087	1.94	0.133987	0.123855	0.236463	0.376634	0.796097	1.04977	1.98524	2.31501	4.12971	3.95508
58.7	4.77533	4.82614	4.11628	3.93885	3.1199	3.01499	1.83492	1.79033	1.01364	1.06284	58.7	0.0297853	0.00679	0.00058	0.0172405	0.031479	0.0344888	0.0785066	0.0520114	0.137726	0.0623896	58.7	81.3115	62.1924	31.5054	10.9585	5.18115	2.37256	1.74658	0.393066	80.2689	56.8691	33.3956	14.3378	7.38681	3.80344	1.83892	0.925646	2.04	0.148865	0.129483	0.22084	0.3922	0.814056	1.08637	2.11493	2.38133	4.12183	3.9825
58.8	4.78076	4.82614	4.11799	3.93885	3.1228	3.01499	1.83853	1.79033	1.01583	1.06284	58.8	0.0414988	0.00669	-0.000982	0.016989	0.0392863	0.0339856	0.0816294	0.0512524	0.137721	0.0614792	58.8	81.2793	62.2744	31.9136	10.8804	5.19922	2.38623	1.76758	0.333008	80.269	56.946	33.4886	14.3889	7.41382	3.81734	1.84598	0.929191	2.14	0.148941	0.13503	0.231749	0.407495	0.790604	1.122	2.22275	2.44403	4.146	4.00626
58.9	4.78338	4.82614	4.12121	3.93885	3.12893	3.01499	1.84004	1.79033	1.01742	1.06284	58.9	0.0454154	0.00659	-0.00489	0.0167411	0.0377249	0.0334897	0.0730338	0.0505045	0.127569	0.0605821	58.9	81.2905	62.3232	32.0156	10.916	5.2207	2.41602	1.77734	0.343262	80.2691	57.0214	33.5809	14.4398	7.44072	3.83117	1.85302	0.932722	2.24	0.1138	0.140499	0.211396	0.422521	0.834274	1.15667	2.29459	2.50331	4.20058	4.02684
59	4.78248	4.82614	4.1204	3.93885	3.13043	3.01499	1.83774	1.79033	1.01932	1.06284	59	0.0425414	0.0065	6.1e-05	0.0164968	0.0356444	0.033001	0.0803221	0.0497676	0.138763	0.0596981	59	81.3115	62.6318	32.0933	10.9297	5.2915	2.54639	1.76465	0.364746	80.2692	57.0954	33.6723	14.4904	7.46749	3.84495	1.86002	0.936239	2.34	0.105148	0.145889	0.301163	0.437285	0.924881	1.19042	2.35785	2.55935	4.25986	4.04468
59.1	4.78219	4.82614	4.1206	3.93885	3.12569	3.01499	1.83312	1.79033	1.0163	1.06284	59.1	0.0318705	0.0064	-0.00828	0.016256	0.0358989	0.0325194	0.0696513	0.0490413	0.130427	0.0588269	59.1	81.3403	62.7056	32.3481	11.0098	5.2334	2.54688	1.72559	0.394043	80.2693	57.168	33.763	14.5408	7.49415	3.85868	1.867	0.939743	2.44	0.194946	0.151203	0.366758	0.451791	0.962372	1.22327	2.45622	2.61233	4.25978	4.06014
59.2	4.77978	4.82614	4.11809	3.93885	3.12277	3.01499	1.8288	1.79033	1.01407	1.06284	59.2	0.0295208	0.00631	-0.0145314	0.0160188	0.035899	0.0320448	0.0758923	0.0483257	0.129649	0.0579685	59.2	81.3311	63.0972	32.7568	11.061	5.27441	2.56445	1.76611	0.421387	80.2693	57.2392	33.853	14.5909	7.52069	3.87235	1.87395	0.943234	2.54	0.2715	0.15644	0.275391	0.466043	0.959198	1.25523	2.61554	2.66242	4.26135	4.07354
59.3	4.77859	4.82614	4.11409	3.93885	3.11986	3.01499	1.83092	1.79033	1.01416	1.06284	59.3	0.0407205	0.00622	-0.0212912	0.0157851	0.0306955	0.0315772	0.0691324	0.0476205	0.125224	0.0571226	59.3	81.3906	63.0952	32.9155	11.1587	5.3252	2.58643	1.74463	0.415527	80.2694	57.309	33.9422	14.6407	7.54711	3.88596	1.88087	0.946711	2.64	0.271484	0.161603	0.203567	0.480046	1.03023	1.28635	2.69284	2.70977	4.23084	4.08515
59.4	4.7801	4.82614	4.11621	3.93885	3.12096	3.01499	1.83725	1.79033	1.01757	1.06284	59.4	0.0373386	0.00613	-0.0153045	0.0155547	0.0241855	0.0311164	0.0719913	0.0469256	0.118714	0.056289	59.4	81.4121	63.396	32.9375	11.1997	5.37207	2.53564	1.7085	0.454102	80.2695	57.3774	34.0306	14.6903	7.57342	3.89952	1.88777	0.950174	2.74	0.289413	0.166692	0.187119	0.493804	1.08884	1.31663	2.74277	2.75454	4.22768	4.09521
59.5	4.78152	4.82614	4.11632	3.93885	3.12217	3.01499	1.83856	1.79033	1.01754	1.06284	59.5	0.0485333	0.00604	-0.0189566	0.0153277	0.0431927	0.0306624	0.083186	0.0462408	0.122874	0.0554676	59.5	81.4297	63.5063	32.8657	11.2158	5.3457	2.51904	1.75879	0.442383	80.2695	57.4446	34.1183	14.7396	7.5996	3.91302	1.89464	0.953624	2.84	0.319107	0.171708	0.240234	0.507321	1.11232	1.3461	2.82632	2.79687	4.21124	4.10392
59.6	4.78556	4.82614	4.11443	3.93885	3.11806	3.01499	1.83727	1.79033	1.01945	1.06284	59.6	0.0526985	0.00595	-0.00931	0.0151041	0.0426735	0.030215	0.0764259	0.0455661	0.132517	0.0546582	59.6	81.4126	63.7539	33.0474	11.2407	5.3833	2.60693	1.74902	0.405762	80.2696	57.5104	34.2052	14.7886	7.62568	3.92647	1.90148	0.957061	2.94	0.312119	0.176653	0.228499	0.520602	1.10841	1.37478	2.87088	2.83688	4.18858	4.11147
59.7	4.78759	4.82614	4.11726	3.93885	3.12257	3.01499	1.83888	1.79033	1.02025	1.06284	59.7	0.0558318	0.00586	-0.0140076	0.0148837	0.0481413	0.029774	0.0686034	0.0449011	0.127823	0.0538606	59.7	81.3789	63.8247	33.1006	11.2935	5.40479	2.58789	1.76709	0.433105	80.2696	57.5749	34.2914	14.8375	7.65164	3.93986	1.9083	0.960484	3.04	0.270767	0.181527	0.25975	0.53365	1.13263	1.40269	2.84746	2.87471	4.15414	4.11802
59.8	4.78589	4.82614	4.11647	3.93885	3.12075	3.01499	1.83796	1.79033	1.01993	1.06284	59.8	0.0441032	0.00578	-0.0140024	0.0146665	0.0504814	0.0293395	0.0686089	0.0442459	0.127828	0.0530746	59.8	81.3926	63.8364	33.1885	11.2827	5.31348	2.66748	1.77686	0.375	80.2697	57.6382	34.3769	14.886	7.67748	3.95319	1.91509	0.963894	3.14	0.208344	0.186332	0.232422	0.546471	1.17476	1.42986	2.85611	2.91048	4.16892	4.12369
59.9	4.78831	4.82614	4.11517	3.93885	3.12236	3.01499	1.83756	1.79033	1.01781	1.06284	59.9	0.0498403	0.00569	-0.012965	0.0144525	0.0562185	0.0289114	0.0696462	0.0436003	0.121053	0.0523002	59.9	81.4219	63.8716	33.1558	11.2231	5.36572	2.75	1.6792	0.365723	80.2697	57.7002	34.4616	14.9343	7.70321	3.96647	1.92185	0.967291	3.24	0.149002	0.191068	0.268297	0.559067	1.21065	1.45631	2.91548	2.94429	4.17973	4.12861
60	4.79142	4.82614	4.11939	3.93885	3.12547	3.01499	1.83937	1.79033	1.02131	1.06284	60	0.0560812	0.00561	-0.00593	0.0142416	0.0655874	0.0284895	0.0649618	0.042964	0.1359	0.051537	60	81.4199	63.936	33.4175	11.2441	5.42236	2.76904	1.60791	0.424316	80.2698	57.7611	34.5456	14.9824	7.72882	3.9797	1.92858	0.970675	3.34	0.12323	0.195736	0.345581	0.571443	1.2567	1.48204	3.00136	2.97625	4.21562	4.13286
60.1	4.79726	4.82614	4.12271	3.93885	3.13051	3.01499	1.83988	1.79033	1.02391	1.06284	60.1	0.0586952	0.00553	-0.000982	0.0140337	0.0650734	0.0280738	0.0706886	0.0423371	0.136942	0.0507849	60.1	81.4976	64.0093	33.3208	11.2759	5.46387	2.80664	1.64893	0.425293	80.2698	57.8207	34.6289	15.0302	7.75432	3.99287	1.93529	0.974046	3.44	0.141159	0.200338	0.389299	0.583603	1.31992	1.50709	3.0584	3.00647	4.21945	4.13655
60.2	4.79648	4.82614	4.12484	3.93885	3.13001	3.01499	1.8409	1.79033	1.02472	1.06284	60.2	0.0443625	0.00545	-0.00125	0.0138289	0.0507407	0.0276641	0.0649619	0.0417193	0.116369	0.0500438	60.2	81.4927	64.1499	33.4185	11.3638	5.53662	2.79688	1.64697	0.474121	80.2698	57.8791	34.7114	15.0777	7.77971	4.00599	1.94197	0.977404	3.54	0.177078	0.204874	0.415863	0.595549	1.37303	1.53147	3.09897	3.03504	4.2225	4.13975
60.3	4.8024	4.82614	4.12967	3.93885	3.13213	3.01499	1.84331	1.79033	1.0275	1.06284	60.3	0.0537467	0.00537	-0.013743	0.0136271	0.0530906	0.0272604	0.0657401	0.0411105	0.124959	0.0493136	60.3	81.4614	64.3047	33.5767	11.4541	5.56592	2.79688	1.74805	0.449219	80.2699	57.9364	34.7933	15.125	7.80499	4.01906	1.94863	0.980749	3.64	0.196579	0.209345	0.395569	0.607288	1.37463	1.55519	3.16063	3.06206	4.22012	4.14252
60.4	4.80541	4.82614	4.13128	3.93885	3.13111	3.01499	1.84282	1.79033	1.02657	1.06284	60.4	0.060252	0.00529	-0.0166066	0.0134283	0.0666301	0.0268626	0.0777233	0.0405106	0.117411	0.048594	60.4	81.4683	64.3105	33.7002	11.5649	5.66357	2.78955	1.73877	0.376953	80.2699	57.9926	34.8744	15.1721	7.83015	4.03207	1.95526	0.984081	3.74	0.212997	0.213753	0.393219	0.61882	1.35352	1.57828	3.20436	3.08759	4.2146	4.14492
60.5	4.80301	4.82614	4.12938	3.93885	3.1308	3.01499	1.84292	1.79033	1.02425	1.06284	60.5	0.0573831	0.00521	-0.0186972	0.0132323	0.0700174	0.0264707	0.0709482	0.0399194	0.115321	0.0478849	60.5	81.5107	64.4063	33.8408	11.6978	5.7041	2.8291	1.71875	0.416504	80.2699	58.0476	34.9548	15.2189	7.8552	4.04502	1.96186	0.9874	3.84	0.227081	0.218097	0.38382	0.630151	1.36287	1.60076	3.23871	3.11173	4.19107	4.147
60.6	4.79681	4.82614	4.12769	3.93885	3.12368	3.01499	1.83812	1.79033	1.01842	1.06284	60.6	0.0553081	0.00514	-0.0121815	0.0130392	0.0710552	0.0260844	0.0852764	0.0393369	0.117152	0.0471861	60.6	81.4717	64.4985	33.9097	11.8125	5.77441	2.79883	1.71533	0.398926	80.27	58.1015	35.0345	15.2655	7.88014	4.05793	1.96844	0.990706	3.94	0.216125	0.22238	0.393159	0.641284	1.3457	1.62263	3.26991	3.13456	4.20433	4.14881
60.7	4.79654	4.82614	4.12751	3.93885	3.12098	3.01499	1.83401	1.79033	1.01781	1.06284	60.7	0.0623375	0.00506	-0.0145212	0.012849	0.0687157	0.0257037	0.0774589	0.0387629	0.124181	0.0464975	60.7	81.4233	64.6567	33.811	11.874	5.76318	2.87988	1.73047	0.376465	80.27	58.1544	35.1136	15.3118	7.90497	4.07078	1.97499	0.993999	4.04	0.220779	0.226601	0.408783	0.652222	1.33476	1.64392	3.30966	3.15614	4.19879	4.15037
60.8	4.79838	4.82614	4.13033	3.93885	3.12139	3.01499	1.83161	1.79033	1.0168	1.06284	60.8	0.073537	0.00499	-0.0088	0.0126615	0.0760089	0.0253287	0.083974	0.0381972	0.128347	0.045819	60.8	81.3438	64.7969	34.0981	11.8862	5.76611	2.78906	1.76758	0.409668	80.27	58.2062	35.1919	15.3579	7.92969	4.08358	1.98152	0.99728	4.14	0.243454	0.230762	0.422837	0.662969	1.35741	1.66464	3.34406	3.17654	4.20267	4.15172
60.9	4.7992	4.82614	4.13256	3.93885	3.12493	3.01499	1.83152	1.79033	1.02001	1.06284	60.9	0.0662385	0.00491	-0.0153044	0.0124767	0.0726166	0.024959	0.068863	0.0376398	0.108551	0.0451504	60.9	81.3911	64.8784	34.3516	12.0146	5.82666	2.77979	1.67871	0.328125	80.27	58.2569	35.2696	15.4037	7.95429	4.09632	1.98802	1.00055	4.24	0.239548	0.234863	0.43924	0.673528	1.39177	1.6848	3.34015	3.19582	4.19247	4.1529
61	4.79832	4.82614	4.13148	3.93885	3.12635	3.01499	1.83274	1.79033	1.0207	1.06284	61	0.0553081	0.00484	-0.0270283	0.0122947	0.0694987	0.0245948	0.0657451	0.0370906	0.109339	0.0444916	61	81.4526	64.9375	34.4692	12.0249	5.92578	2.77002	1.66748	0.376953	80.27	58.3066	35.3465	15.4494	7.97879	4.10902	1.99449	1.0038	4.34	0.234879	0.238906	0.443176	0.683902	1.44643	1.70442	3.35188	3.21406	4.20961	4.15391
61.1	4.79965	4.82614	4.13472	3.93885	3.12887	3.01499	1.83296	1.79033	1.02573	1.06284	61.1	0.0563457	0.00477	-0.0173848	0.0121152	0.0736644	0.0242359	0.0745952	0.0365494	0.104914	0.0438423	61.1	81.4336	65.0278	34.5493	12.0547	5.89453	2.8623	1.69678	0.440918	80.2701	58.3554	35.4228	15.4947	8.00318	4.12166	2.00094	1.00705	4.44	0.260651	0.242892	0.442353	0.694095	1.48862	1.72353	3.3597	3.2313	4.21584	4.15479
61.2	4.79867	4.82614	4.13423	3.93885	3.1315	3.01499	1.83369	1.79033	1.02363	1.06284	61.2	0.0534823	0.0047	-0.0304107	0.0119384	0.0692294	0.0238823	0.0639193	0.036016	0.105164	0.0432025	61.2	81.4102	65.0586	34.7813	12.085	5.85205	2.80029	1.77783	0.400391	80.2701	58.4031	35.4985	15.5398	8.02746	4.13425	2.00736	1.01028	4.54	0.25676	0.24682	0.49939	0.704109	1.52139	1.74212	3.3714	3.24759	4.23373	4.15556
61.3	4.79508	4.82614	4.13183	3.93885	3.13251	3.01499	1.8311	1.79033	1.02251	1.06284	61.3	0.0597279	0.00463	-0.0358836	0.0117642	0.0762684	0.0235338	0.0654805	0.0354904	0.108297	0.0425721	61.3	81.4512	64.9775	34.8115	12.2563	5.95752	2.80273	1.74707	0.336426	80.2701	58.4499	35.5734	15.5847	8.05163	4.14678	2.01376	1.01349	4.64	0.275528	0.250693	0.509522	0.713948	1.55029	1.76021	3.3714	3.263	4.22202	4.15622
61.4	4.79531	4.82614	4.13415	3.93885	3.13564	3.01499	1.83312	1.79033	1.02441	1.06284	61.4	0.0480194	0.00457	-0.0311889	0.0115926	0.0622101	0.0231904	0.0592346	0.0349725	0.107513	0.0419509	61.4	81.3735	65.0288	34.9922	12.208	6.03613	2.78271	1.78809	0.430176	80.2701	58.4957	35.6477	15.6294	8.0757	4.15927	2.02013	1.0167	4.74	0.295044	0.25451	0.521256	0.723616	1.57216	1.77782	3.39871	3.27757	4.19539	4.15679
61.5	4.79505	4.82614	4.12975	3.93885	3.13395	3.01499	1.83222	1.79033	1.023	1.06284	61.5	0.0443624	0.0045	-0.0293681	0.0114234	0.058553	0.022852	0.0618337	0.0344622	0.10465	0.0413387	61.5	81.3936	65.0679	35.1328	12.1948	6.04053	2.79199	1.7998	0.370117	80.2701	58.5406	35.7213	15.6738	8.09966	4.1717	2.02648	1.01989	4.84	0.293503	0.258272	0.509521	0.733114	1.58931	1.79495	3.42293	3.29134	4.19847	4.15729
61.6	4.79496	4.82614	4.12604	3.93885	3.13184	3.01499	1.8281	1.79033	1.02068	1.06284	61.6	0.0461935	0.00443	-0.0400492	0.0112567	0.0650686	0.0225185	0.064443	0.0339593	0.101003	0.0407355	61.6	81.3936	65.1206	35.2856	12.3086	6.07568	2.85205	1.79053	0.391602	80.2701	58.5845	35.7943	15.718	8.12351	4.18409	2.0328	1.02307	4.94	0.286453	0.261981	0.514207	0.742446	1.64711	1.81163	3.44635	3.30436	4.23123	4.15772
61.7	4.79529	4.82614	4.12476	3.93885	3.13265	3.01499	1.82822	1.79033	1.01916	1.06284	61.7	0.038376	0.00437	-0.0384826	0.0110924	0.0642854	0.0221899	0.0652162	0.0334638	0.0885011	0.040141	61.7	81.3354	65.1294	35.4429	12.2681	5.97998	2.86328	1.77344	0.332031	80.2701	58.6276	35.8666	15.7619	8.14725	4.19642	2.0391	1.02624	5.04	0.291138	0.265637	0.540741	0.751615	1.68616	1.82787	3.44476	3.31666	4.22884	4.15809
61.8	4.7969	4.82614	4.12627	3.93885	3.13275	3.01499	1.82551	1.79033	1.01994	1.06284	61.8	0.0355172	0.0043	-0.043691	0.0109306	0.0661111	0.0218661	0.057673	0.0329754	0.0973611	0.0395553	61.8	81.2837	65.2524	35.5444	12.2983	5.9165	2.96484	1.79883	0.310547	80.2701	58.6698	35.9383	15.8056	8.17089	4.2087	2.04537	1.0294	5.14	0.302078	0.269241	0.563401	0.760624	1.71739	1.84367	3.4541	3.3283	4.22644	4.15841
61.9	4.7939	4.82614	4.12728	3.93885	3.13224	3.01499	1.8251	1.79033	1.02213	1.06284	61.9	0.0217082	0.00424	-0.0387471	0.0107711	0.0655925	0.021547	0.0516765	0.0324943	0.0913646	0.0389781	61.9	81.3184	65.2915	35.6235	12.3081	6.03711	2.98438	1.76221	0.241211	80.2701	58.7111	36.0093	15.8491	8.19442	4.22093	2.05162	1.03254	5.24	0.3013	0.272793	0.575119	0.769474	1.72986	1.85904	3.47672	3.3393	4.22639	4.15869
62	4.79582	4.82614	4.128	3.93885	3.13547	3.01499	1.82793	1.79033	1.02594	1.06284	62	0.0276998	0.00418	-0.0413462	0.0106139	0.0543874	0.0212326	0.0459493	0.0320201	0.0926717	0.0384093	62	81.3662	65.4922	35.687	12.3101	6.04834	3.04346	1.66943	0.212891	80.2701	58.7516	36.0797	15.8924	8.21784	4.23311	2.05784	1.03567	5.34	0.302094	0.276294	0.577438	0.778171	1.74002	1.87401	3.49547	3.3497	4.22479	4.15894
62.1	4.79493	4.82614	4.13012	3.93885	3.13496	3.01499	1.82823	1.79033	1.02531	1.06284	62.1	0.0303092	0.00412	-0.0488992	0.010459	0.0562187	0.0209227	0.052465	0.0315528	0.0898032	0.0378488	62.1	81.3281	65.4399	35.8569	12.3286	6.07227	3.09424	1.72412	0.22998	80.2702	58.7912	36.1494	15.9354	8.24116	4.24524	2.06404	1.03879	5.44	0.287994	0.279746	0.563371	0.786715	1.76112	1.88858	3.48293	3.35954	4.21928	4.15915
62.2	4.79605	4.82614	4.13174	3.93885	3.13738	3.01499	1.82673	1.79033	1.02551	1.06284	62.2	0.0388943	0.00406	-0.0254671	0.0103064	0.0679318	0.0206174	0.0555874	0.0310924	0.0991818	0.0372965	62.2	81.3623	65.5708	36.1055	12.3413	6.03906	3.07227	1.77002	0.302246	80.2702	58.83	36.2186	15.9782	8.26438	4.25732	2.07022	1.0419	5.54	0.288803	0.283148	0.587585	0.795109	1.75488	1.90275	3.47975	3.36883	4.2052	4.15933
62.3	4.79616	4.82614	4.13326	3.93885	3.13828	3.01499	1.82724	1.79033	1.02521	1.06284	62.3	0.0331726	0.004	-0.0390013	0.010156	0.0668946	0.0203166	0.0529785	0.0306387	0.0926667	0.0367522	62.3	81.394	65.6216	36.105	12.4697	6.05908	3.01416	1.76318	0.274902	80.2702	58.868	36.2871	16.0207	8.28749	4.26935	2.07637	1.04499	5.64	0.322388	0.286502	0.575867	0.803358	1.76189	1.91655	3.51253	3.37762	4.18794	4.15949
62.4	4.79547	4.82614	4.13347	3.93885	3.14019	3.01499	1.82685	1.79033	1.02279	1.06284	62.4	0.0292665	0.00394	-0.0382233	0.0100078	0.0559542	0.0200201	0.047516	0.0301916	0.0911104	0.0362159	62.4	81.4438	65.6992	36.1641	12.6514	6.13867	2.97363	1.76074	0.273926	80.2702	58.9053	36.355	16.0631	8.3105	4.28133	2.08249	1.04808	5.74	0.313034	0.289807	0.580523	0.811461	1.79858	1.92998	3.53441	3.38593	4.21445	4.15962
62.5	4.79839	4.82614	4.1367	3.93885	3.13949	3.01499	1.82636	1.79033	1.02228	1.06284	62.5	0.0318652	0.00388	-0.0379589	0.00986	0.0694934	0.019728	0.0423023	0.029751	0.0937091	0.0356875	62.5	81.4922	65.7402	36.2246	12.6123	6.14844	2.9917	1.79248	0.321777	80.2702	58.9417	36.4222	16.1052	8.3334	4.29326	2.08859	1.05115	5.84	0.291153	0.293066	0.633636	0.819423	1.81966	1.94305	3.5125	3.39378	4.2261	4.15974
62.6	4.7984	4.82614	4.13621	3.93885	3.1395	3.01499	1.82767	1.79033	1.02298	1.06284	62.6	0.0326489	0.00383	-0.0496876	0.00972	0.0632428	0.0194401	0.0548047	0.0293169	0.082774	0.0351667	62.6	81.4531	65.7891	36.4043	12.603	6.2207	3.01318	1.82324	0.310547	80.2702	58.9774	36.4889	16.1471	8.3562	4.30514	2.09467	1.05421	5.94	0.332535	0.296278	0.642991	0.827246	1.82982	1.95577	3.53902	3.40121	4.22847	4.15985
62.7	4.79601	4.82614	4.13313	3.93885	3.14033	3.01499	1.82306	1.79033	1.02328	1.06284	62.7	0.0206705	0.00377	-0.0483755	0.00958	0.0692392	0.0191564	0.0506388	0.0288891	0.0825144	0.0346535	62.7	81.4746	65.7393	36.5625	12.7026	6.25781	3.04297	1.87939	0.34375	80.2702	59.0124	36.5549	16.1888	8.3789	4.31697	2.10072	1.05726	6.04	0.33876	0.299444	0.664902	0.834932	1.8407	1.96815	3.53195	3.40823	4.2198	4.15994
62.8	4.80065	4.82614	4.13375	3.93885	3.14074	3.01499	1.82648	1.79033	1.02388	1.06284	62.8	0.0131126	0.00372	-0.0473428	0.00944	0.0585533	0.0188768	0.0383964	0.0284675	0.0819908	0.0341478	62.8	81.4019	65.8193	36.6938	12.769	6.26758	3.12207	1.91016	0.30127	80.2702	59.0466	36.6204	16.2302	8.4015	4.32876	2.10675	1.06029	6.14	0.336456	0.302565	0.678925	0.842483	1.86026	1.9802	3.53897	3.41487	4.22057	4.16001
62.9	4.80428	4.82614	4.13818	3.93885	3.13973	3.01499	1.82829	1.79033	1.02809	1.06284	62.9	0.01859	0.00366	-0.0488994	0.0093	0.0640307	0.0186014	0.0383959	0.0280521	0.0882464	0.0336495	62.9	81.4927	65.8506	36.8716	12.8315	6.35693	3.04297	1.87939	0.233398	80.2702	59.0801	36.6852	16.2714	8.424	4.34049	2.11276	1.06332	6.24	0.34581	0.305642	0.696122	0.849902	1.86571	1.99192	3.55534	3.42114	4.2135	4.16008
63	4.80289	4.82614	4.13587	3.93885	3.13673	3.01499	1.8288	1.79033	1.02647	1.06284	63	0.0183259	0.00361	-0.05072	0.00916	0.0489198	0.01833	0.0357972	0.0276428	0.068451	0.0331585	63	81.3906	65.9595	37.0059	12.9697	6.34375	3.13965	1.93994	0.245605	80.2702	59.1129	36.7494	16.3124	8.44639	4.35218	2.11874	1.06633	6.34	0.359085	0.308674	0.696121	0.857192	1.8782	2.00333	3.56551	3.42707	4.19395	4.16014
63.1	4.80532	4.82614	4.13728	3.93885	3.13824	3.01499	1.83122	1.79033	1.02757	1.06284	63.1	0.0157219	0.00356	-0.0517679	0.00903	0.0447593	0.0180625	0.0339714	0.0272394	0.0627189	0.0326747	63.1	81.396	65.8779	37.0938	12.9917	6.49951	3.13525	2.02197	0.263184	80.2702	59.1451	36.8131	16.3532	8.46869	4.36381	2.1247	1.06933	6.44	0.373123	0.311663	0.698456	0.864354	1.88521	2.01444	3.55846	3.43268	4.16734	4.16019
63.2	4.80987	4.82614	4.14172	3.93885	3.13916	3.01499	1.83134	1.79033	1.0331	1.06284	63.2	0.0112967	0.0035	-0.0608776	0.0089	0.0379843	0.0177989	0.0412649	0.0268419	0.0582937	0.0321978	63.2	81.4023	66.0181	37.2637	13.1108	6.45752	3.271	2.01855	0.355957	80.2702	59.1765	36.8762	16.3938	8.49088	4.3754	2.13063	1.07232	6.54	0.368454	0.31461	0.711731	0.871391	1.87814	2.02525	3.57094	3.43799	4.15559	4.16023
63.3	4.8094	4.82614	4.14184	3.93885	3.13867	3.01499	1.83317	1.79033	1.0323	1.06284	63.3	0.0138955	0.00345	-0.0590567	0.00877	0.0546518	0.0175392	0.0438638	0.0264502	0.0663705	0.031728	63.3	81.4546	66.0713	37.3569	13.0801	6.56592	3.26367	2.06152	0.311523	80.2702	59.2073	36.9387	16.4341	8.51297	4.38695	2.13654	1.0753	6.64	0.35672	0.317514	0.716401	0.878305	1.91638	2.03577	3.57794	3.443	4.1821	4.16027
63.4	4.81334	4.82614	4.14407	3.93885	3.14039	3.01499	1.83411	1.79033	1.03332	1.06284	63.4	0.00765	0.0034	-0.0645243	0.00864	0.0609029	0.0172832	0.0446523	0.0260642	0.0663656	0.031265	63.4	81.3857	66.0913	37.4839	13.1948	6.50684	3.31641	2.05029	0.36377	80.2702	59.2374	37.0006	16.4742	8.53497	4.39844	2.14243	1.07826	6.74	0.346512	0.320377	0.739823	0.885098	1.92419	2.04601	3.5584	3.44774	4.18675	4.1603
63.5	4.81518	4.82614	4.1466	3.93885	3.14261	3.01499	1.83795	1.79033	1.03423	1.06284	63.5	0.0139007	0.00335	-0.0582734	0.00851	0.0687103	0.017031	0.0337066	0.0256839	0.0562133	0.0308088	63.5	81.415	66.0586	37.6172	13.1504	6.57861	3.33203	2.09082	0.332031	80.2702	59.267	37.0619	16.5141	8.55686	4.40989	2.1483	1.08122	6.84	0.363678	0.323199	0.752319	0.891772	1.94838	2.05598	3.56618	3.45222	4.20155	4.16033
63.6	4.8166	4.82614	4.14821	3.93885	3.14111	3.01499	1.83745	1.79033	1.03412	1.06284	63.6	0.00452	0.0033	-0.0676524	0.00839	0.0601247	0.0167825	0.037618	0.0253091	0.0421498	0.0303592	63.6	81.3335	66.0625	37.6484	13.3901	6.57422	3.33252	2.10205	0.365234	80.2702	59.2958	37.1227	16.5538	8.57866	4.42128	2.15414	1.08416	6.94	0.376175	0.325981	0.783555	0.89833	1.96713	2.06568	3.60677	3.45645	4.22107	4.16035
63.7	4.81832	4.82614	4.15375	3.93885	3.13992	3.01499	1.83936	1.79033	1.03532	1.06284	63.7	0.00479	0.00326	-0.0627034	0.00827	0.06663	0.0165376	0.0464732	0.0249397	0.0400645	0.0299162	63.7	81.2095	66.0317	37.7456	13.3726	6.5708	3.42383	2.18945	0.334473	80.2702	59.3241	37.1829	16.5933	8.60035	4.43264	2.15996	1.08709	7.04	0.385513	0.328723	0.817917	0.904772	1.98354	2.07512	3.6169	3.46046	4.23431	4.16038
63.8	4.81994	4.82614	4.15377	3.93885	3.14534	3.01499	1.84369	1.79033	1.04085	1.06284	63.8	0.00895	0.00321	-0.0679067	0.00815	0.073924	0.0162963	0.0311078	0.0245758	0.0465803	0.0294796	63.8	81.2075	66.0181	37.8345	13.4214	6.6001	3.41455	2.18164	0.355957	80.2702	59.3518	37.2425	16.6326	8.62195	4.44394	2.16575	1.09001	7.14	0.414444	0.331426	0.838227	0.911102	1.98901	2.08431	3.62082	3.46425	4.24756	4.16039
63.9	4.82107	4.82614	4.1528	3.93885	3.14795	3.01499	1.84219	1.79033	1.04034	1.06284	63.9	0.0118101	0.00316	-0.060364	0.00803	0.0752257	0.0160585	0.0339659	0.0242172	0.042404	0.0290494	63.9	81.1357	66.1313	38.0547	13.3027	6.59424	3.37793	2.23193	0.435547	80.2702	59.3789	37.3016	16.6717	8.64346	4.4552	2.17152	1.09292	7.24	0.430862	0.33409	0.856186	0.917322	1.99832	2.09325	3.63721	3.46782	4.24048	4.16041
64	4.82531	4.82614	4.15442	3.93885	3.15077	3.01499	1.84402	1.79033	1.03844	1.06284	64	0.0154625	0.00312	-0.063746	0.00791	0.0780845	0.0158241	0.033712	0.0238638	0.0507408	0.0286256	64	81.1763	66.1816	38.127	13.4263	6.6582	3.42285	2.30225	0.421875	80.2702	59.4054	37.3602	16.7105	8.66486	4.46641	2.17727	1.09582	7.34	0.430862	0.336717	0.832734	0.923432	2.03813	2.10195	3.6403	3.47121	4.23732	4.16042
64.1	4.82864	4.82614	4.15113	3.93885	3.15187	3.01499	1.84162	1.79033	1.03764	1.06284	64.1	0.0112964	0.00307	-0.0530651	0.00779	0.0715838	0.0155932	0.0412646	0.0235156	0.0489245	0.0282078	64.1	81.2173	66.1143	38.189	13.5449	6.62891	3.46582	2.27734	0.453125	80.2702	59.4314	37.4182	16.7491	8.68617	4.47757	2.183	1.09871	7.43999	0.414444	0.339305	0.852263	0.929436	2.0303	2.11042	3.63635	3.47441	4.2326	4.16044
64.2	4.82836	4.82614	4.15055	3.93885	3.15378	3.01499	1.84224	1.79033	1.03834	1.06284	64.2	0.00947	0.00302	-0.0595755	0.00768	0.0705361	0.0153657	0.0394387	0.0231724	0.0400643	0.0277962	64.2	81.1089	66.2197	38.2964	13.5513	6.62012	3.4458	2.39795	0.483887	80.2702	59.4568	37.4756	16.7876	8.70738	4.48869	2.1887	1.10158	7.54	0.426941	0.341857	0.863175	0.935335	2.05685	2.11867	3.64336	3.47743	4.24896	4.16045
64.3	4.82507	4.82614	4.15136	3.93885	3.15087	3.01499	1.83944	1.79033	1.03512	1.06284	64.3	0.00531	0.00298	-0.0621845	0.00757	0.0632426	0.0151415	0.0352733	0.0228343	0.0241801	0.0273906	64.3	81.105	66.2856	38.4917	13.752	6.64746	3.48486	2.36475	0.436035	80.2702	59.4816	37.5325	16.8258	8.72849	4.49977	2.19438	1.10444	7.64	0.419128	0.344373	0.887391	0.94113	2.05997	2.12669	3.63316	3.48029	4.23958	4.16045
64.4	4.8241	4.82614	4.15198	3.93885	3.15129	3.01499	1.83865	1.79033	1.03696	1.06284	64.4	-0.00876	0.00294	-0.0660856	0.00746	0.0632479	0.0149205	0.0251161	0.0225011	0.0288698	0.0269909	64.4	81.1113	66.2231	38.5503	13.8262	6.79932	3.40723	2.30273	0.441895	80.2702	59.506	37.5889	16.8638	8.74951	4.51079	2.20004	1.1073	7.74	0.423798	0.346852	0.875672	0.946824	2.09349	2.1345	3.65659	3.483	4.24652	4.16046
64.5	4.82251	4.82614	4.15502	3.93885	3.15471	3.01499	1.84058	1.79033	1.03717	1.06284	64.5	-0.00224	0.00289	-0.0619202	0.00735	0.0556946	0.0147028	0.00819	0.0221727	0.026001	0.026597	64.5	81.0469	66.2505	38.6279	13.7783	6.79883	3.37598	2.30078	0.487305	80.2702	59.5298	37.6447	16.9016	8.77044	4.52177	2.20568	1.11014	7.84	0.409744	0.349296	0.889695	0.952419	2.11537	2.1421	3.65503	3.48555	4.25589	4.16047
64.6	4.814	4.82614	4.15001	3.93885	3.15159	3.01499	1.83919	1.79033	1.03075	1.06284	64.6	-0.00303	0.00285	-0.0650432	0.00724	0.0619404	0.0144882	0.0105335	0.0218492	0.0345966	0.0262089	64.6	81.1187	66.2217	38.7383	13.7437	6.8667	3.35303	2.35352	0.462891	80.2702	59.5531	37.7	16.9392	8.79127	4.53271	2.21129	1.11297	7.93999	0.412064	0.351705	0.89984	0.957916	2.14659	2.1495	3.66437	3.48797	4.24881	4.16048
64.7	4.81061	4.82614	4.14591	3.93885	3.14959	3.01499	1.8365	1.79033	1.02905	1.06284	64.7	0.00296	0.00281	-0.0645294	0.00714	0.0515289	0.0142768	0.0180816	0.0215303	0.0288696	0.0258264	64.7	81.0376	66.2256	38.7002	13.8882	6.83643	3.48584	2.34131	0.525879	80.2702	59.5759	37.7548	16.9766	8.812	4.5436	2.21688	1.11579	8.04	0.428482	0.35408	0.911561	0.963317	2.1544	2.1567	3.65656	3.49025	4.24722	4.16048
64.8	4.81364	4.82614	4.14593	3.93885	3.1498	3.01499	1.83621	1.79033	1.03146	1.06284	64.8	0.00583	0.00277	-0.0663452	0.00703	0.0559537	0.0140685	0.00845	0.0212162	0.0184476	0.0254496	64.8	80.8999	66.2002	38.8604	13.936	6.85254	3.49121	2.39941	0.483398	80.2702	59.5982	37.8091	17.0138	8.83264	4.55444	2.22245	1.1186	8.14	0.442535	0.356421	0.924027	0.968623	2.14972	2.1637	3.67139	3.49241	4.24721	4.16048
64.9	4.81205	4.82614	4.14864	3.93885	3.14981	3.01499	1.83833	1.79033	1.03496	1.06284	64.9	-0.0105843	0.00273	-0.0710397	0.00693	0.0465751	0.0138632	-0.0017	0.0209066	0.0106407	0.0250782	64.9	80.8105	66.3247	39.0283	14.0552	6.94971	3.59668	2.37207	0.446777	80.2702	59.6201	37.8629	17.0508	8.85319	4.56524	2.228	1.1214	8.24	0.441742	0.358729	0.924836	0.973836	2.14346	2.17052	3.7065	3.49445	4.2417	4.16049
65	4.80583	4.82614	4.14613	3.93885	3.14429	3.01499	1.83701	1.79033	1.03294	1.06284	65	-0.00537	0.00269	-0.0697277	0.00683	0.0478869	0.0136609	0.00272	0.0206015	0.0181933	0.0247123	65	80.8403	66.3281	39.1187	13.9829	7.04932	3.60449	2.27344	0.435059	80.2702	59.6414	37.9161	17.0876	8.87364	4.576	2.23353	1.12419	8.34	0.43396	0.361003	0.90451	0.978958	2.13486	2.17716	3.694	3.49638	4.24405	4.16049
65.1	4.80394	4.82614	4.14787	3.93885	3.1442	3.01499	1.8349	1.79033	1.03163	1.06284	65.1	-0.0220384	0.00265	-0.0848438	0.00673	0.0429335	0.0134615	-0.0116014	0.0203009	0.00543	0.0243517	65.1	80.8691	66.313	39.4399	14.0093	7.08838	3.58301	2.27148	0.478027	80.2702	59.6623	37.9688	17.1242	8.894	4.58671	2.23903	1.12696	8.43999	0.419098	0.363245	0.88031	0.983991	2.14191	2.18362	3.69086	3.49821	4.23935	4.16049
65.2	4.80446	4.82614	4.14999	3.93885	3.15014	3.01499	1.83793	1.79033	1.03544	1.06284	65.2	-0.00564	0.00261	-0.0871787	0.00663	0.0398049	0.0132651	-0.00301	0.0200046	0.00543	0.0239963	65.2	80.8809	66.3423	39.6006	14.0542	7.20898	3.604	2.32227	0.444824	80.2702	59.6828	38.0211	17.1605	8.91427	4.59737	2.24451	1.12973	8.54	0.38475	0.365455	0.90297	0.988936	2.13487	2.1899	3.68695	3.49993	4.22057	4.1605
65.3	4.8069	4.82614	4.15383	3.93885	3.15225	3.01499	1.84006	1.79033	1.03878	1.06284	65.3	-0.0103202	0.00257	-0.0856222	0.00653	0.0421547	0.0130715	-0.0123802	0.0197127	-0.00394	0.0236461	65.3	80.9297	66.3105	39.7002	14.1943	7.23877	3.63623	2.31006	0.437012	80.2702	59.7028	38.0728	17.1967	8.93445	4.60799	2.24997	1.13248	8.64	0.390244	0.367634	0.900605	0.993794	2.12782	2.19602	3.69867	3.50156	4.20961	4.1605
65.4	4.80773	4.82614	4.15765	3.93885	3.15436	3.01499	1.83836	1.79033	1.03706	1.06284	65.4	-0.0103198	0.00254	-0.0910846	0.00644	0.0358991	0.0128808	-0.0155078	0.019425	-0.00785	0.0233011	65.4	80.8779	66.293	39.7783	14.2329	7.25635	3.60107	2.39014	0.516602	80.2702	59.7224	38.1241	17.2327	8.95453	4.61857	2.25541	1.13523	8.74	0.373047	0.369781	0.90764	0.998567	2.15437	2.20198	3.70334	3.50311	4.20102	4.1605
65.5	4.81077	4.82614	4.15805	3.93885	3.15769	3.01499	1.83678	1.79033	1.03777	1.06284	65.5	-0.0163067	0.0025	-0.0955151	0.00634	0.0338184	0.0126928	-0.012904	0.0191416	-0.0154065	0.0229611	65.5	80.7793	66.3013	39.8413	14.2935	7.2168	3.68457	2.44043	0.50293	80.2702	59.7416	38.1748	17.2685	8.97453	4.6291	2.26083	1.13796	8.84	0.380081	0.371898	0.912324	1.00326	2.17078	2.20777	3.67911	3.50456	4.20566	4.1605
65.6	4.80728	4.82614	4.15817	3.93885	3.15419	3.01499	1.83237	1.79033	1.03537	1.06284	65.6	-0.0142315	0.00246	-0.0879619	0.00625	0.0413715	0.0125076	-0.00379	0.0188623	-4.08e-05	0.022626	65.6	80.7817	66.3105	39.9492	14.3853	7.27979	3.71387	2.31934	0.50293	80.2702	59.7604	38.2251	17.3041	8.99443	4.63959	2.26622	1.14069	8.93999	0.387909	0.373984	0.922469	1.00786	2.16609	2.21341	3.67442	3.50594	4.23221	4.1605
65.7	4.80088	4.82614	4.15709	3.93885	3.1527	3.01499	1.83127	1.79033	1.03335	1.06284	65.7	-0.0181273	0.00243	-0.0887451	0.00616	0.0366823	0.0123251	-0.00769	0.018587	-0.0101927	0.0222958	65.7	80.7075	66.3418	40.04	14.332	7.27734	3.71094	2.29004	0.497559	80.2702	59.7787	38.2748	17.3395	9.01424	4.65004	2.2716	1.1434	9.04	0.387894	0.376041	0.940415	1.01239	2.17	2.2189	3.66428	3.50724	4.22908	4.16051
65.8	4.79608	4.82614	4.15328	3.93885	3.14609	3.01499	1.82908	1.79033	1.02964	1.06284	65.8	-0.0142315	0.00239	-0.09109	0.00607	0.0296528	0.0121452	-0.000666	0.0183158	-0.00785	0.0219705	65.8	80.8003	66.3999	40.2119	14.332	7.43896	3.78076	2.3335	0.53418	80.2702	59.7967	38.3241	17.3747	9.03396	4.66044	2.27695	1.1461	9.14	0.399628	0.378068	0.934175	1.01684	2.18248	2.22425	3.6713	3.50848	4.22905	4.16051
65.9	4.79509	4.82614	4.15531	3.93885	3.14722	3.01499	1.82629	1.79033	1.02865	1.06284	65.9	-0.0191752	0.00236	-0.0913493	0.00598	0.0293936	0.011968	-0.00405	0.0180485	-0.00498	0.0216499	65.9	80.8315	66.3877	40.1978	14.4482	7.47656	3.86475	2.35107	0.567383	80.2702	59.8143	38.373	17.4097	9.05359	4.6708	2.28228	1.14879	9.24	0.399643	0.380066	0.938859	1.02121	2.21217	2.22945	3.65645	3.50964	4.23139	4.16051
66	4.78969	4.82614	4.15584	3.93885	3.14723	3.01499	1.8261	1.79033	1.02835	1.06284	66	-0.015264	0.00232	-0.0905661	0.0059	0.0200143	0.0117934	-0.00483	0.0177851	-0.0143637	0.021334	66	80.7959	66.3706	40.2271	14.3818	7.47412	3.91309	2.3623	0.637207	80.2702	59.8314	38.4213	17.4446	9.07313	4.68112	2.28759	1.15147	9.34	0.419174	0.382036	0.953706	1.0255	2.22858	2.23451	3.65176	3.51074	4.23215	4.16051
66.1	4.7881	4.82614	4.15475	3.93885	3.14584	3.01499	1.82823	1.79033	1.02785	1.06284	66.1	-0.0282847	0.00229	-0.0887401	0.00581	0.0218405	0.0116213	-0.0131632	0.0175256	-0.0250345	0.0210226	66.1	80.8389	66.4131	40.3711	14.6035	7.54492	3.96338	2.43066	0.55127	80.2702	59.8483	38.4692	17.4792	9.09259	4.69139	2.29288	1.15414	9.43999	0.453537	0.383978	0.967742	1.02972	2.22858	2.23943	3.65175	3.51178	4.20949	4.16051
66.2	4.78409	4.82614	4.15135	3.93885	3.14234	3.01499	1.82914	1.79033	1.02694	1.06284	66.2	-0.0311585	0.00225	-0.100204	0.00572	0.0244445	0.0114517	-0.0105591	0.0172699	-0.0247803	0.0207159	66.2	80.8384	66.3901	40.4375	14.7344	7.68115	3.97168	2.42969	0.564453	80.2702	59.8647	38.5166	17.5136	9.11195	4.70162	2.29815	1.1568	9.54	0.462921	0.385892	0.965409	1.03387	2.2395	2.24423	3.65488	3.51277	4.2157	4.16051
66.3	4.78742	4.82614	4.15148	3.93885	3.14586	3.01499	1.83106	1.79033	1.02916	1.06284	66.3	-0.0293273	0.00222	-0.0921325	0.00564	0.0137635	0.0112846	-0.0212401	0.0170179	-0.0331115	0.0204136	66.3	80.8481	66.4307	40.6187	14.6987	7.71631	4.0625	2.44727	0.655762	80.2702	59.8808	38.5636	17.5479	9.13123	4.71181	2.3034	1.15945	9.64	0.458237	0.387779	0.981019	1.03794	2.24811	2.24889	3.64471	3.5137	4.23209	4.16051
66.4	4.78241	4.82614	4.15029	3.93885	3.14747	3.01499	1.82826	1.79033	1.03018	1.06284	66.4	-0.0306348	0.00219	-0.100459	0.00556	0.0171557	0.0111199	-0.0131635	0.0167695	-0.0406598	0.0201157	66.4	80.8711	66.3691	40.7148	14.7144	7.75928	4.15234	2.50928	0.675293	80.2702	59.8966	38.6101	17.5819	9.15041	4.72195	2.30862	1.16209	9.74	0.477753	0.389638	0.994294	1.04194	2.24886	2.25344	3.64314	3.51458	4.23283	4.16051
66.5	4.78304	4.82614	4.15021	3.93885	3.14818	3.01499	1.83068	1.79033	1.03501	1.06284	66.5	-0.0374041	0.00216	-0.10645	0.00548	0.015849	0.0109576	-0.0230609	0.0165248	-0.0411883	0.0198221	66.5	80.8462	66.3916	40.8296	14.854	7.81641	4.20068	2.48975	0.745117	80.2702	59.912	38.6562	17.6158	9.16951	4.73205	2.31383	1.16472	9.84	0.465286	0.391472	0.990372	1.04587	2.25435	2.25786	3.65642	3.51541	4.22737	4.16051
66.6	4.78628	4.82614	4.15285	3.93885	3.14951	3.01499	1.82999	1.79033	1.03923	1.06284	66.6	-0.0277658	0.00213	-0.114008	0.0054	0.015325	0.0107977	-0.0243631	0.0162837	-0.0479532	0.0195329	66.6	80.8984	66.4404	40.9702	14.9712	7.90967	4.26123	2.51904	0.701172	80.2702	59.927	38.7018	17.6495	9.18853	4.74211	2.31902	1.16734	9.93999	0.467606	0.393279	0.988036	1.04973	2.26135	2.26216	3.64467	3.51619	4.22967	4.16051
66.7	4.78751	4.82614	4.15297	3.93885	3.15012	3.01499	1.82891	1.79033	1.04246	1.06284	66.7	-0.0230819	0.00209	-0.103068	0.00532	0.00986	0.0106402	-0.0134231	0.0160461	-0.0463974	0.0192478	66.7	80.9297	66.5186	41.0469	15.1157	7.92529	4.27441	2.46875	0.745605	80.2702	59.9418	38.7469	17.683	9.20745	4.75213	2.32418	1.16995	10.04	0.460617	0.39506	0.990358	1.05353	2.28716	2.26634	3.63376	3.51694	4.23906	4.16051
66.8	4.79104	4.82614	4.15511	3.93885	3.15093	3.01499	1.83164	1.79033	1.04257	1.06284	66.8	-0.0321957	0.00206	-0.105926	0.00524	0.00543	0.0104849	-0.0264432	0.0158119	-0.0500332	0.018967	66.8	80.9858	66.5396	41.1289	15.0908	8.06592	4.40039	2.50928	0.744141	80.2702	59.9562	38.7917	17.7163	9.22629	4.76211	2.32932	1.17255	10.14	0.46608	0.396816	1.01067	1.05726	2.30199	2.27042	3.6423	3.51764	4.2562	4.16051
66.9	4.78914	4.82614	4.15051	3.93885	3.15064	3.01499	1.83316	1.79033	1.04207	1.06284	66.9	-0.0262044	0.00203	-0.112447	0.00516	0.012202	0.0103319	-0.0228017	0.0155812	-0.0487416	0.0186902	66.9	80.9604	66.501	41.1597	15.1826	8.12793	4.38721	2.53076	0.785156	80.2702	59.9703	38.8359	17.7495	9.24504	4.77205	2.33445	1.17514	10.24	0.474686	0.398546	1.01926	1.06092	2.29651	2.27438	3.64389	3.5183	4.24837	4.16051
67	4.78936	4.82614	4.15233	3.93885	3.15375	3.01499	1.8385	1.79033	1.04349	1.06284	67	-0.032974	0.002	-0.109833	0.00509	0.00778	0.0101811	-0.0256651	0.0153538	-0.0461271	0.0184175	67	80.96	66.5005	41.2256	15.3037	8.12012	4.3623	2.59912	0.796387	80.2702	59.9841	38.8798	17.7824	9.26371	4.78194	2.33955	1.17772	10.34	0.487961	0.400252	1.01376	1.06452	2.32152	2.27824	3.65013	3.51893	4.27492	4.16051
67.1	4.78988	4.82614	4.15487	3.93885	3.15577	3.01499	1.83771	1.79033	1.0432	1.06284	67.1	-0.0259501	0.00198	-0.114527	0.00502	0.0148062	0.0100326	-0.024882	0.0151298	-0.0469157	0.0181487	67.1	80.8955	66.5474	41.3042	15.374	8.1665	4.43164	2.6084	0.755371	80.2702	59.9976	38.9232	17.8152	9.28229	4.79179	2.34463	1.18029	10.44	0.487183	0.401934	1.02392	1.06806	2.33324	2.282	3.64932	3.51953	4.27489	4.16051
67.2	4.7905	4.82614	4.15598	3.93885	3.15698	3.01499	1.83933	1.79033	1.04199	1.06284	67.2	-0.0209962	0.00195	-0.103333	0.00494	0.0205382	0.00989	-0.022278	0.014909	-0.0560304	0.0178839	67.2	80.8979	66.52	41.3179	15.5039	8.22559	4.37939	2.62939	0.762207	80.2702	60.0108	38.9662	17.8477	9.30079	4.8016	2.3497	1.18285	10.54	0.501251	0.403592	1.01843	1.07153	2.31448	2.28566	3.66261	3.52009	4.26315	4.16051
67.3	4.79062	4.82614	4.158	3.93885	3.15739	3.01499	1.84055	1.79033	1.04702	1.06284	67.3	-0.0163065	0.00192	-0.104884	0.00487	0.0103811	0.00974	-0.0324351	0.0146914	-0.0528971	0.0176229	67.3	80.9287	66.5098	41.3389	15.603	8.24902	4.39697	2.66797	0.774414	80.2702	60.0238	39.0088	17.8801	9.3192	4.81137	2.35474	1.1854	10.64	0.493454	0.405226	1.01923	1.07494	2.31915	2.28921	3.65167	3.52062	4.26312	4.16051
67.4	4.79304	4.82614	4.16044	3.93885	3.1583	3.01499	1.84127	1.79033	1.04853	1.06284	67.4	-0.0212555	0.00189	-0.112182	0.0048	0.0171509	0.0096	-0.0295715	0.014477	-0.0633239	0.0173657	67.4	80.9478	66.4785	41.3491	15.6689	8.32666	4.44775	2.66602	0.733887	80.2702	60.0364	39.0509	17.9124	9.33752	4.8211	2.35976	1.18794	10.74	0.480179	0.406836	1.03014	1.0783	2.33089	2.29268	3.62354	3.52112	4.26314	4.16051
67.5	4.79375	4.82614	4.15975	3.93885	3.15568	3.01499	1.83877	1.79033	1.04913	1.06284	67.5	-0.0230816	0.00186	-0.103068	0.00473	0.00986	0.00946	-0.0204571	0.0142658	-0.0557659	0.0171123	67.5	80.8701	66.481	41.4385	15.7515	8.32861	4.3916	2.64844	0.805664	80.2702	60.0488	39.0927	17.9444	9.35577	4.83079	2.36477	1.19046	10.84	0.48642	0.408424	1.0239	1.08159	2.33791	2.29605	3.62508	3.52159	4.24826	4.16051
67.6	4.79185	4.82614	4.16276	3.93885	3.15959	3.01499	1.8394	1.79033	1.04983	1.06284	67.6	-0.0267282	0.00184	-0.0989023	0.00466	0.0101217	0.00932	-0.0209757	0.0140576	-0.0633188	0.0168626	67.6	80.9458	66.4189	41.4175	15.9204	8.38721	4.41064	2.66943	0.844727	80.2702	60.0608	39.134	17.9763	9.37392	4.84044	2.36975	1.19298	10.94	0.482529	0.409989	1.04105	1.08483	2.34415	2.29933	3.62822	3.52204	4.23888	4.16051
67.7	4.78673	4.82614	4.16095	3.93885	3.15858	3.01499	1.83891	1.79033	1.04963	1.06284	67.7	-0.0194342	0.00181	-0.108012	0.00459	0.0189721	0.00919	-0.0254004	0.0138525	-0.0544684	0.0166165	67.7	80.917	66.4692	41.5269	15.9297	8.29883	4.38965	2.63818	0.84082	80.2702	60.0727	39.1749	18.008	9.392	4.85005	2.37471	1.19549	11.04	0.489563	0.411531	1.04025	1.08801	2.33865	2.30252	3.61803	3.52247	4.2365	4.16051
67.8	4.78643	4.82614	4.15975	3.93885	3.15728	3.01499	1.83923	1.79033	1.04893	1.06284	67.8	-0.0170901	0.00178	-0.0962984	0.00452	0.0213163	0.00905	-0.009	0.0136503	-0.0568087	0.0163741	67.8	80.9067	66.4209	41.6187	15.8936	8.33789	4.33936	2.59766	0.842773	80.2702	60.0842	39.2154	18.0395	9.40999	4.85962	2.37966	1.19799	11.14	0.488007	0.413052	1.05116	1.09114	2.35431	2.30563	3.61568	3.52287	4.23572	4.16051
67.9	4.78704	4.82614	4.15937	3.93885	3.15497	3.01499	1.83836	1.79033	1.05095	1.06284	67.9	-0.0223031	0.00176	-0.0991617	0.00446	0.0254874	0.00892	-0.0165506	0.0134511	-0.0588937	0.0161351	67.9	80.9106	66.3823	41.6484	16.0063	8.33203	4.32178	2.56641	0.84082	80.2702	60.0956	39.2555	18.0708	9.4279	4.86915	2.38458	1.20048	11.24	0.477844	0.414551	1.06914	1.09421	2.37227	2.30865	3.61176	3.52325	4.25131	4.16051
68	4.79119	4.82614	4.1596	3.93885	3.15549	3.01499	1.84181	1.79033	1.04935	1.06284	68	-0.0264637	0.00173	-0.0986378	0.00439	0.0236614	0.00879	-0.00899	0.0132549	-0.0497791	0.0158997	68	80.8545	66.3208	41.7095	16.0596	8.30664	4.24756	2.54688	0.875977	80.2702	60.1066	39.2952	18.102	9.44573	4.87863	2.38948	1.20296	11.34	0.489594	0.416028	1.09099	1.09723	2.36677	2.31159	3.59692	3.5236	4.25987	4.16051
68.1	4.7908	4.82614	4.15862	3.93885	3.1557	3.01499	1.83781	1.79033	1.04895	1.06284	68.1	-0.0319315	0.00171	-0.104106	0.00433	0.0135091	0.00866	-0.009	0.0130614	-0.0599314	0.0156677	68.1	80.8296	66.2314	41.7295	16.1587	8.29736	4.3916	2.56055	0.813965	80.2702	60.1174	39.3345	18.1329	9.46347	4.88808	2.39437	1.20544	11.44	0.502075	0.417485	1.09566	1.10019	2.37225	2.31446	3.59845	3.52394	4.26298	4.16051
68.2	4.79443	4.82614	4.16005	3.93885	3.16163	3.01499	1.83924	1.79033	1.04947	1.06284	68.2	-0.0269876	0.00168	-0.114008	0.00427	0.015325	0.00853	-0.0118661	0.0128708	-0.0549875	0.015439	68.2	80.6802	66.1704	41.8462	16.1826	8.22021	4.38916	2.56836	0.793457	80.2702	60.128	39.3735	18.1638	9.48114	4.89749	2.39923	1.2079	11.54	0.505981	0.41892	1.09799	1.1031	2.37694	2.31725	3.61252	3.52426	4.26297	4.16051
68.3	4.79273	4.82614	4.15756	3.93885	3.15923	3.01499	1.83586	1.79033	1.04918	1.06284	68.3	-0.0301159	0.00166	-0.110881	0.0042	0.0137684	0.00841	-0.0212353	0.012683	-0.0432689	0.0152137	68.3	80.666	66.2617	42.0293	16.1714	8.20703	4.479	2.51807	0.71582	80.2702	60.1384	39.412	18.1944	9.49872	4.90686	2.40408	1.21035	11.64	0.501297	0.420335	1.09409	1.10596	2.3738	2.31996	3.58907	3.52457	4.26762	4.16051
68.4	4.79606	4.82614	4.15898	3.93885	3.15764	3.01499	1.83419	1.79033	1.0515	1.06284	68.4	-0.0303698	0.00163	-0.102544	0.00414	0.00335	0.00829	-0.0246172	0.0124979	-0.0505571	0.0149917	68.4	80.7881	66.2383	42.0664	16.25	8.31006	4.44971	2.44043	0.713379	80.2702	60.1485	39.4502	18.2249	9.51622	4.91619	2.40891	1.21279	11.74	0.496628	0.42173	1.09326	1.10878	2.38083	2.3226	3.58437	3.52485	4.28635	4.16051
68.5	4.80351	4.82614	4.1589	3.93885	3.16148	3.01499	1.83762	1.79033	1.05433	1.06284	68.5	-0.0155287	0.00161	-0.0994213	0.00408	0.00647	0.00817	-0.0269728	0.0123156	-0.0427504	0.014773	68.5	80.7666	66.293	42.2261	16.1626	8.34717	4.44189	2.40918	0.792969	80.2702	60.1584	39.4879	18.2552	9.53364	4.92549	2.41371	1.21522	11.84	0.489578	0.423105	1.10574	1.11154	2.38394	2.32517	3.57417	3.52512	4.28242	4.16051
68.6	4.80353	4.82614	4.15591	3.93885	3.16321	3.01499	1.83665	1.79033	1.05213	1.06284	68.6	-0.0321908	0.00158	-0.102809	0.00402	0.00309	0.00805	-0.0287881	0.0121358	-0.0523781	0.0145574	68.6	80.7471	66.2329	42.2603	16.1489	8.41943	4.42871	2.44531	0.775391	80.2702	60.1681	39.5253	18.2853	9.55098	4.93474	2.4185	1.21765	11.94	0.509109	0.42446	1.1151	1.11425	2.37691	2.32767	3.58588	3.52538	4.27928	4.16051
68.7	4.80505	4.82614	4.15693	3.93885	3.16693	3.01499	1.83556	1.79033	1.05364	1.06284	68.7	-0.0329792	0.00156	-0.102803	0.00396	-3.54e-05	0.00793	-0.0201923	0.0119587	-0.0492603	0.014345	68.7	80.6597	66.3008	42.2993	16.2905	8.40039	4.41504	2.42578	0.783203	80.2702	60.1776	39.5624	18.3152	9.56824	4.94395	2.42327	1.22006	12.04	0.513779	0.425797	1.10571	1.11692	2.38394	2.33011	3.58899	3.52562	4.28943	4.16051
68.8	4.80766	4.82614	4.15987	3.93885	3.16836	3.01499	1.84062	1.79033	1.05705	1.06284	68.8	-0.0256855	0.00154	-0.0978597	0.00391	0.00335	0.00781	-0.0300953	0.0117842	-0.0536854	0.0141356	68.8	80.6797	66.2891	42.3389	16.2515	8.48779	4.35352	2.48779	0.775879	80.2702	60.1868	39.599	18.345	9.58543	4.95313	2.42802	1.22247	12.14	0.516129	0.427113	1.11818	1.11954	2.38941	2.33248	3.58116	3.52585	4.28706	4.16051
68.9	4.80638	4.82614	4.1602	3.93885	3.16737	3.01499	1.84356	1.79033	1.05785	1.06284	68.9	-0.0222982	0.00152	-0.0944723	0.00385	0.0083	0.0077	-0.0235799	0.0116123	-0.0502981	0.0139294	68.9	80.6152	66.2949	42.312	16.4111	8.46875	4.39258	2.44141	0.775391	80.2702	60.1959	39.6353	18.3746	9.60253	4.96227	2.43275	1.22486	12.24	0.525482	0.428412	1.13065	1.12211	2.39641	2.33478	3.59599	3.52607	4.29094	4.16051
69	4.8043	4.82614	4.15602	3.93885	3.16869	3.01499	1.83978	1.79033	1.05605	1.06284	69	-0.0173543	0.00149	-0.0981192	0.00379	0.00465	0.00759	-0.0108235	0.0114428	-0.0461324	0.0137261	69	80.6211	66.2334	42.3511	16.3848	8.48242	4.33398	2.4668	0.762207	80.2702	60.2048	39.6712	18.4041	9.61955	4.97136	2.43746	1.22725	12.34	0.540329	0.429691	1.12985	1.12464	2.40422	2.33703	3.58192	3.52627	4.27766	4.16051
69.1	4.8034	4.82614	4.15594	3.93885	3.17241	3.01499	1.83639	1.79033	1.05715	1.06284	69.1	-0.0186515	0.00147	-0.0978597	0.00374	0.010386	0.00748	-0.0128989	0.0112759	-0.0419669	0.0135258	69.1	80.5806	66.1919	42.4272	16.4194	8.38184	4.42578	2.48438	0.69873	80.2702	60.2134	39.7068	18.4334	9.63649	4.98042	2.44216	1.22962	12.44	0.548126	0.430952	1.11813	1.12713	2.41594	2.33921	3.58578	3.52646	4.28233	4.16051
69.2	4.80582	4.82614	4.15846	3.93885	3.1725	3.01499	1.83931	1.79033	1.06066	1.06284	69.2	-0.0105797	0.00145	-0.106191	0.00368	-0.000295	0.00737	-0.0235802	0.0111113	-0.043264	0.0133284	69.2	80.5903	66.1553	42.5425	16.5273	8.36084	4.37305	2.50146	0.6875	80.2702	60.2219	39.742	18.4625	9.65336	4.98945	2.44683	1.23199	12.54	0.555176	0.432196	1.11031	1.12957	2.41594	2.34134	3.59909	3.52665	4.27919	4.16051
69.3	4.80431	4.82614	4.15556	3.93885	3.172	3.01499	1.83943	1.79033	1.05794	1.06284	69.3	-0.0134427	0.00143	-0.105148	0.00363	0.0023	0.00726	-0.0326993	0.0109492	-0.0484769	0.0131339	69.3	80.6001	66.1924	42.5991	16.5137	8.39404	4.44092	2.47852	0.708496	80.2702	60.2302	39.7768	18.4915	9.67015	4.99843	2.45149	1.23435	12.64	0.545013	0.433421	1.10326	1.13197	2.42844	2.34341	3.58188	3.52682	4.28543	4.16051
69.4	4.80311	4.82614	4.15518	3.93885	3.17372	3.01499	1.84135	1.79033	1.05773	1.06284	69.4	-0.0207416	0.00141	-0.100728	0.00358	0.000483	0.00715	-0.0228016	0.0107894	-0.053426	0.0129423	69.4	80.6216	66.1611	42.6499	16.5234	8.50146	4.43115	2.4873	0.659668	80.2702	60.2383	39.8113	18.5203	9.68686	5.00738	2.45613	1.2367	12.74	0.52861	0.434629	1.09857	1.13432	2.44249	2.34542	3.56546	3.52698	4.28697	4.16051
69.5	4.80091	4.82614	4.15299	3.93885	3.17162	3.01499	1.84347	1.79033	1.05772	1.06284	69.5	-0.0256806	0.00139	-0.0931702	0.00352	0.000229	0.00705	-0.0105591	0.010632	-0.0458679	0.0127534	69.5	80.5981	66.2231	42.8389	16.5122	8.52148	4.375	2.47803	0.69873	80.2702	60.2462	39.8454	18.5489	9.70349	5.01629	2.46075	1.23904	12.84	0.543472	0.43582	1.09387	1.13664	2.44717	2.34738	3.60138	3.52714	4.28932	4.16051
69.6	4.79922	4.82614	4.15041	3.93885	3.16912	3.01499	1.84098	1.79033	1.05944	1.06284	69.6	-0.0207366	0.00137	-0.0975952	0.00347	0.00517	0.00695	-0.0149841	0.0104768	-0.0440521	0.0125673	69.6	80.5889	66.2427	42.9287	16.5527	8.58203	4.40088	2.48926	0.714355	80.2702	60.254	39.8792	18.5774	9.72005	5.02516	2.46535	1.24137	12.94	0.528625	0.436994	1.08682	1.13891	2.44405	2.34929	3.59279	3.52728	4.28383	4.16051
69.7	4.79855	4.82614	4.15054	3.93885	3.16934	3.01499	1.84101	1.79033	1.05905	1.06284	69.7	-0.0126649	0.00135	-0.0926514	0.00342	0.00856	0.00685	-0.0131685	0.0103239	-0.0484773	0.0123839	69.7	80.6099	66.1338	42.8325	16.6133	8.65967	4.35205	2.47559	0.815918	80.2702	60.2616	39.9127	18.6057	9.73653	5.034	2.46993	1.24369	13.04	0.537201	0.438151	1.08055	1.14115	2.42766	2.35114	3.57326	3.52742	4.26585	4.16051
69.8	4.79766	4.82614	4.15127	3.93885	3.16855	3.01499	1.84165	1.79033	1.05996	1.06284	69.8	-0.022298	0.00133	-0.0944722	0.00337	-0.00342	0.00675	-0.011861	0.0101733	-0.0385792	0.0122032	69.8	80.5112	66.103	42.8989	16.5801	8.56494	4.34082	2.53418	0.876465	80.2702	60.269	39.9458	18.6338	9.75293	5.0428	2.4745	1.246	13.14	0.537201	0.439291	1.08211	1.14334	2.44248	2.35295	3.57402	3.52755	4.27442	4.16051
69.9	4.79908	4.82614	4.15269	3.93885	3.16797	3.01499	1.84107	1.79033	1.06057	1.06284	69.9	-0.0207365	0.00131	-0.0850983	0.00332	0.0129854	0.00665	-0.014984	0.0100248	-0.0487364	0.0120251	69.9	80.4902	66.1226	43.0703	16.6504	8.57129	4.42236	2.52588	0.826172	80.2702	60.2762	39.9786	18.6618	9.76926	5.05156	2.47904	1.24831	13.24	0.523926	0.440416	1.10159	1.1455	2.45186	2.35471	3.56465	3.52767	4.27597	4.16051
70	4.7976	4.82614	4.15401	3.93885	3.16489	3.01499	1.84553	1.79033	1.0614	1.06284	70	-0.0163119	0.00129	-0.0720826	0.00327	0.0127256	0.00655	-0.00587	0.00988	-0.0364993	0.0118497	70	80.502	66.0488	43.1563	16.6328	8.60254	4.49365	2.48926	0.788086	80.2702	60.2833	40.011	18.6897	9.78551	5.06028	2.48357	1.2506	13.34	0.540298	0.441524	1.10316	1.14762	2.45422	2.35642	3.56149	3.52779	4.2619	4.16051
70.1	4.79472	4.82614	4.15504	3.93885	3.16472	3.01499	1.84796	1.79033	1.06724	1.06284	70.1	-0.0163063	0.00127	-0.0845743	0.00323	0.0111595	0.00645	-0.0136818	0.00973	-0.0325874	0.0116768	70.1	80.4263	66.1016	43.2368	16.6426	8.62061	4.50977	2.46631	0.836426	80.2702	60.2903	40.0432	18.7173	9.80169	5.06897	2.48808	1.25289	13.44	0.556717	0.442616	1.08673	1.14971	2.455	2.35809	3.55447	3.5279	4.25955	4.16051
70.2	4.7876	4.82614	4.15677	3.93885	3.16302	3.01499	1.84909	1.79033	1.06724	1.06284	70.2	-0.00876	0.00125	-0.0887452	0.00318	0.00465	0.00636	-0.0131686	0.00959	-0.0367587	0.0115064	70.2	80.5078	66.1226	43.4077	16.6528	8.6709	4.47119	2.46826	0.766602	80.2702	60.297	40.075	18.7449	9.81779	5.07762	2.49257	1.25517	13.54	0.550476	0.443693	1.09142	1.15175	2.46983	2.35971	3.52556	3.528	4.2533	4.16051
70.3	4.78961	4.82614	4.15408	3.93885	3.16363	3.01499	1.85081	1.79033	1.07046	1.06284	70.3	-0.0152688	0.00123	-0.0889994	0.00313	0.00205	0.00627	-0.00952	0.00945	-0.0432687	0.0113384	70.3	80.5205	66.1152	43.5005	16.6533	8.72314	4.48242	2.45508	0.856445	80.2702	60.3037	40.1064	18.7722	9.83382	5.08624	2.49705	1.25743	13.64	0.552811	0.444754	1.08672	1.15376	2.47922	2.36129	3.52632	3.5281	4.2478	4.16051
70.4	4.79183	4.82614	4.15483	3.93885	3.16748	3.01499	1.85396	1.79033	1.07308	1.06284	70.4	-0.0215148	0.00122	-0.0843201	0.00309	0.0137635	0.00618	0.00533	0.00931	-0.0377959	0.011173	70.4	80.48	66.084	43.5396	16.6885	8.78418	4.54883	2.52686	0.918457	80.2702	60.3101	40.1376	18.7994	9.84977	5.09482	2.50151	1.25969	13.74	0.551239	0.445801	1.09842	1.15574	2.48158	2.36282	3.53804	3.5282	4.24625	4.16051
70.5	4.79365	4.82614	4.1465	3.93885	3.16669	3.01499	1.85238	1.79033	1.07237	1.06284	70.5	-0.0157928	0.0012	-0.0895233	0.00304	0.00856	0.00609	0.00481	0.00918	-0.0328521	0.01101	70.5	80.439	66.041	43.5493	16.79	8.77295	4.55811	2.53809	0.879883	80.2702	60.3165	40.1684	18.8265	9.86565	5.10336	2.50594	1.26194	13.84	0.548111	0.446832	1.11641	1.15768	2.48314	2.36432	3.52318	3.52828	4.23997	4.16051
70.6	4.7988	4.82614	4.14793	3.93885	3.16973	3.01499	1.85501	1.79033	1.0779	1.06284	70.6	-0.0181327	0.00118	-0.0895284	0.003	0.0155893	0.006	0.0048	0.00904	-0.0234732	0.0108493	70.6	80.4194	66.082	43.6689	16.7651	8.75342	4.51221	2.55762	0.92627	80.2702	60.3227	40.1989	18.8534	9.88145	5.11187	2.51037	1.26419	13.94	0.536392	0.447848	1.11559	1.15959	2.498	2.36577	3.50912	3.52837	4.23137	4.16051
70.7	4.796	4.82614	4.14446	3.93885	3.16815	3.01499	1.85223	1.79033	1.07562	1.06284	70.7	-0.00876	0.00116	-0.0809326	0.00295	0.0171508	0.00591	0.0133971	0.00891	-0.0242616	0.010691	70.7	80.4492	66.1133	43.6611	16.8037	8.79297	4.53174	2.51514	0.927734	80.2702	60.3287	40.2291	18.8801	9.89719	5.12034	2.51477	1.26642	14.04	0.533249	0.448851	1.13278	1.16146	2.50971	2.36719	3.50363	3.52845	4.23134	4.16051
70.8	4.80266	4.82614	4.14941	3.93885	3.17219	3.01499	1.85559	1.79033	1.07996	1.06284	70.8	-0.0160468	0.00115	-0.0882212	0.00291	0.011419	0.00582	0.0139215	0.00878	-0.0362342	0.010535	70.8	80.4292	66.0415	43.6401	16.8428	8.77197	4.56348	2.50684	0.995117	80.2702	60.3347	40.259	18.9067	9.91284	5.12877	2.51916	1.26864	14.14	0.540268	0.449838	1.15386	1.1633	2.50974	2.36856	3.51846	3.52852	4.22821	4.16051
70.9	4.806	4.82614	4.14863	3.93885	3.17423	3.01499	1.85924	1.79033	1.07947	1.06284	70.9	-0.00251	0.00113	-0.0778099	0.00287	0.0234018	0.00574	0.0157419	0.00865	-0.022695	0.0103812	70.9	80.3267	66.0527	43.71	16.7432	8.75098	4.51709	2.53906	1.03564	80.2702	60.3405	40.2886	18.9332	9.92843	5.13717	2.52352	1.27086	14.24	0.555099	0.450812	1.16559	1.16511	2.49727	2.36991	3.52313	3.52859	4.23836	4.16051
71	4.80279	4.82614	4.14554	3.93885	3.17445	3.01499	1.86056	1.79033	1.07917	1.06284	71	-0.00173	0.00111	-0.0754599	0.00283	0.0343425	0.00565	0.0165202	0.00853	-0.0219167	0.0102297	71	80.3203	66.0352	43.6831	16.853	8.76465	4.49365	2.55615	1.01514	80.2702	60.3461	40.3179	18.9595	9.94394	5.14554	2.52787	1.27307	14.34	0.549622	0.451772	1.18279	1.16689	2.50273	2.37121	3.52237	3.52866	4.23599	4.16051
71.1	4.80922	4.82614	4.1518	3.93885	3.18089	3.01499	1.86241	1.79033	1.07981	1.06284	71.1	0.004	0.0011	-0.0681711	0.00279	0.0299123	0.00557	0.0261586	0.0084	-0.00915	0.0100805	71.1	80.3223	66.0845	43.7036	16.8394	8.80371	4.39453	2.52539	0.989746	80.2702	60.3517	40.3469	18.9856	9.95938	5.15387	2.53221	1.27526	14.44	0.550415	0.452718	1.19293	1.16863	2.49652	2.37248	3.51376	3.52872	4.25082	4.16051
71.2	4.81798	4.82614	4.15142	3.93885	3.18814	3.01499	1.86486	1.79033	1.08452	1.06284	71.2	0.0027	0.00108	-0.0647889	0.00274	0.0239255	0.00549	0.0201719	0.00828	-0.0206149	0.00993	71.2	80.3228	66.0239	43.7715	16.8296	8.84717	4.37549	2.45703	0.985352	80.2702	60.3571	40.3756	19.0116	9.97475	5.16216	2.53653	1.27745	14.54	0.560547	0.45365	1.20779	1.17035	2.50276	2.37372	3.52312	3.52878	4.24455	4.16051
71.3	4.82301	4.82614	4.14992	3.93885	3.18924	3.01499	1.86499	1.79033	1.08684	1.06284	71.3	0.00453	0.00107	-0.0676471	0.0027	0.0163679	0.00541	0.0157423	0.00816	-0.0187883	0.00979	71.3	80.3208	65.8936	43.7817	16.8418	8.85498	4.33691	2.49756	1.03125	80.2702	60.3624	40.404	19.0374	9.99005	5.17042	2.54082	1.27964	14.64	0.567596	0.454569	1.21639	1.17203	2.51296	2.37492	3.52623	3.52884	4.2305	4.16051
71.4	4.82314	4.82614	4.15557	3.93885	3.19014	3.01499	1.86423	1.79033	1.08866	1.06284	71.4	0.00166	0.00105	-0.0752004	0.00267	0.0158491	0.00533	0.0167799	0.00804	-0.0114947	0.00965	71.4	80.2544	65.8784	43.835	16.9233	8.7749	4.18555	2.54834	1.06006	80.2702	60.3676	40.4321	19.0631	10.0053	5.17865	2.54511	1.28181	14.74	0.572266	0.455475	1.21018	1.17369	2.52232	2.37609	3.54262	3.52889	4.22344	4.16051
71.5	4.82677	4.82614	4.1573	3.93885	3.19289	3.01499	1.86999	1.79033	1.08926	1.06284	71.5	0.00895	0.00103	-0.0702567	0.00263	0.0301767	0.00525	0.0311075	0.00792	0.000483	0.0095	71.5	80.2261	65.8667	43.7773	16.9766	8.78955	4.22705	2.55615	0.979004	80.2702	60.3727	40.4599	19.0887	10.0204	5.18684	2.54937	1.28397	14.84	0.574631	0.456369	1.21562	1.17532	2.51767	2.37723	3.54497	3.52894	4.23984	4.16051
71.6	4.82538	4.82614	4.15762	3.93885	3.19671	3.01499	1.87304	1.79033	1.08465	1.06284	71.6	0.0066	0.00102	-0.0741627	0.00259	0.0239207	0.00518	0.0350139	0.00781	-0.00187	0.00937	71.6	80.2139	65.7637	43.7446	16.9648	8.73682	4.30615	2.49756	1.01221	80.2702	60.3776	40.4874	19.1141	10.0355	5.195	2.55362	1.28613	14.94	0.575378	0.457249	1.23128	1.17692	2.5208	2.37834	3.54572	3.52899	4.24293	4.16051
71.7	4.82108	4.82614	4.15652	3.93885	3.19896	3.01499	1.87478	1.79033	1.08717	1.06284	71.7	0.00791	0.001	-0.0642598	0.00255	0.0314741	0.0051	0.0261641	0.00769	-0.000554	0.00923	71.7	80.0239	65.7759	43.8271	16.8354	8.68408	4.20801	2.48779	0.94043	80.2702	60.3825	40.5146	19.1394	10.0505	5.20312	2.55785	1.28828	15.04	0.587112	0.458117	1.2469	1.17849	2.50987	2.37942	3.54727	3.52903	4.25151	4.16051
71.8	4.81947	4.82614	4.15665	3.93885	3.19353	3.01499	1.87078	1.79033	1.08825	1.06284	71.8	0.0152028	0.00099	-0.0561932	0.00251	0.0457967	0.00503	0.0381368	0.00758	0.0114186	0.00909	71.8	80.0649	65.8452	43.895	16.8667	8.7666	4.22363	2.42822	0.878418	80.2702	60.3872	40.5416	19.1645	10.0655	5.21121	2.56207	1.29042	15.14	0.591766	0.458972	1.24457	1.18003	2.5052	2.38047	3.5574	3.52907	4.25386	4.16051
71.9	4.82026	4.82614	4.14773	3.93885	3.19502	3.01499	1.8737	1.79033	1.08864	1.06284	71.9	0.00764	0.000975	-0.0449982	0.00248	0.0437164	0.00495	0.0376129	0.00747	0.00621	0.00896	71.9	80.0859	65.8472	43.9868	16.9063	8.74658	4.18848	2.36768	0.882813	80.2702	60.3918	40.5683	19.1894	10.0804	5.21926	2.56626	1.29255	15.24	0.583176	0.459816	1.2532	1.18155	2.50287	2.38149	3.56131	3.52911	4.25462	4.16051
72	4.81989	4.82614	4.1509	3.93885	3.20009	3.01499	1.88477	1.79033	1.09075	1.06284	72	0.0159811	0.000961	-0.053065	0.00244	0.0379843	0.00488	0.0459494	0.00736	0.00361	0.00883	72	80.0649	65.8223	44.0552	16.8755	8.71045	4.19531	2.33887	0.870605	80.2702	60.3964	40.5947	19.2143	10.0952	5.22728	2.57044	1.29467	15.34	0.578506	0.460647	1.2579	1.18303	2.50677	2.38249	3.55663	3.52915	4.2632	4.16051
72.1	4.82967	4.82614	4.15318	3.93885	3.20608	3.01499	1.89629	1.79033	1.09571	1.06284	72.1	0.0139008	0.000947	-0.0457763	0.0024	0.0452728	0.00481	0.043869	0.00725	0.0132446	0.0087	72.1	80.104	65.8066	44.0864	16.8955	8.77637	4.08643	2.35205	0.933105	80.2702	60.4008	40.6208	19.2389	10.1099	5.23527	2.57461	1.29679	15.44	0.576157	0.461466	1.25947	1.1845	2.50523	2.38346	3.56444	3.52919	4.26163	4.16051
72.2	4.83044	4.82614	4.16206	3.93885	3.21847	3.01499	1.90513	1.79033	1.09422	1.06284	72.2	0.0141598	0.000933	-0.041611	0.00237	0.0353847	0.00474	0.041	0.00715	0.0103756	0.00858	72.2	80.0649	65.7544	44.0249	16.9746	8.75928	4.12793	2.35107	0.92041	80.2702	60.4051	40.6467	19.2635	10.1246	5.24322	2.57875	1.29889	15.54	0.571472	0.462274	1.25792	1.18594	2.51773	2.3844	3.56207	3.52922	4.26239	4.16051
72.3	4.82745	4.82614	4.15505	3.93885	3.21859	3.01499	1.90724	1.79033	1.09414	1.06284	72.3	0.0191042	0.00092	-0.0546263	0.00234	0.0364229	0.00467	0.0326693	0.00704	0.00204	0.00845	72.3	80.042	65.7256	44.084	16.9888	8.72461	4.14111	2.34717	0.912109	80.2702	60.4093	40.6722	19.2879	10.1392	5.25114	2.58289	1.30099	15.64	0.571457	0.46307	1.2673	1.18735	2.51306	2.38532	3.57376	3.52925	4.26238	4.16051
72.4	4.82957	4.82614	4.1634	3.93885	3.22165	3.01499	1.9218	1.79033	1.10316	1.06284	72.4	0.0180664	0.000906	-0.0525514	0.0023	0.0338135	0.0046	0.0285034	0.00694	0.0096	0.00833	72.4	80.0132	65.6265	44.0864	16.9932	8.74463	4.08105	2.4209	0.869629	80.2702	60.4135	40.6976	19.3122	10.1537	5.25902	2.587	1.30308	15.74	0.579254	0.463854	1.26576	1.18874	2.51071	2.38621	3.58078	3.52928	4.26704	4.16051
72.5	4.80528	4.82614	4.16205	3.93885	3.21464	3.01499	1.92119	1.79033	1.10316	1.06284	72.5	0.0141602	0.000893	-0.0587921	0.00227	0.0322572	0.00454	0.033188	0.00684	0.00569	0.00821	72.5	79.9355	65.6187	44.1411	17.0356	8.69092	4.16895	2.37842	0.851074	80.2702	60.4175	40.7226	19.3363	10.1682	5.26688	2.5911	1.30516	15.84	0.579254	0.464628	1.27515	1.1901	2.50995	2.38708	3.58391	3.52931	4.24986	4.16051
72.6	4.79729	4.82614	4.16205	3.93885	3.20418	3.01499	1.9218	1.79033	1.10532	1.06284	72.6	0.0253548	0.00088	-0.0600944	0.00223	0.0418953	0.00447	0.0342354	0.00674	0.0168861	0.00809	72.6	79.9858	65.5796	44.0889	17.1025	8.73975	4.13623	2.34766	0.79248	80.2702	60.4215	40.7474	19.3603	10.1826	5.2747	2.59518	1.30724	15.94	0.579254	0.46539	1.27751	1.19144	2.52946	2.38793	3.59015	3.52934	4.26233	4.16051
72.7	4.79625	4.82614	4.16177	3.93885	3.20313	3.01499	1.92119	1.79033	1.10543	1.06284	72.7	0.0136414	0.000867	-0.0608825	0.0022	0.0278321	0.0044	0.0248567	0.00664	0.00986	0.00797	72.7	79.8755	65.6343	44.1763	17.0757	8.73096	4.0293	2.31055	0.825684	80.2702	60.4254	40.772	19.3841	10.1969	5.28248	2.59925	1.3093	16.04	0.576126	0.466142	1.30171	1.19276	2.51308	2.38875	3.5878	3.52936	4.2506	4.16051
72.8	4.79607	4.82614	4.16177	3.93885	3.20295	3.01499	1.9218	1.79033	1.10643	1.06284	72.8	0.00974	0.000854	-0.0655669	0.00217	0.0254823	0.00434	0.031891	0.00655	0.00517	0.00785	72.8	79.8931	65.5957	44.2139	17.0762	8.81885	4.0708	2.38281	0.82373	80.2702	60.4291	40.7963	19.4078	10.2112	5.29024	2.60329	1.31136	16.14	0.594864	0.466883	1.31346	1.19405	2.50917	2.38955	3.60027	3.52939	4.26698	4.16051
72.9	4.79607	4.82614	4.16177	3.93885	3.20211	3.01499	1.92438	1.79033	1.10672	1.06284	72.9	0.0149381	0.000842	-0.0619202	0.00214	0.0213163	0.00428	0.0300596	0.00645	0.00647	0.00774	72.9	79.9438	65.5391	44.2476	17.1792	8.83887	4.12305	2.33252	0.870605	80.2702	60.4328	40.8203	19.4314	10.2253	5.29796	2.60733	1.31341	16.24	0.589401	0.467613	1.32127	1.19532	2.51073	2.39033	3.60495	3.52941	4.26697	4.16051
73	4.79625	4.82614	4.16177	3.93885	3.20211	3.01499	1.92447	1.79033	1.10672	1.06284	73	0.00817	0.00083	-0.0640054	0.00211	0.0247094	0.00421	0.0334527	0.00636	-0.0003	0.00762	73	79.897	65.5298	44.2866	17.1582	8.81152	4.18945	2.38916	0.890625	80.2702	60.4365	40.8441	19.4548	10.2395	5.30565	2.61134	1.31545	16.34	0.587067	0.468333	1.33301	1.19657	2.49434	2.39109	3.60339	3.52943	4.26227	4.16051
73.1	4.79729	4.82614	4.16189	3.93885	3.20295	3.01499	1.92646	1.79033	1.10675	1.06284	73.1	0.0128579	0.000818	-0.062444	0.00208	0.0239205	0.00415	0.0428262	0.00626	0.0083	0.00751	73.1	79.876	65.5493	44.2891	17.1782	8.81348	4.22119	2.38916	0.863281	80.2702	60.44	40.8676	19.4781	10.2535	5.3133	2.61534	1.31748	16.44	0.60347	0.469043	1.32443	1.1978	2.49899	2.39183	3.61275	3.52945	4.26538	4.16051
73.2		4.82614		3.93885		3.01499		1.79033		1.06284	73.2	0.017283	0.000806	-0.0556693	0.00205	0.0283456	0.00409	0.0324045	0.00617	0.00881	0.0074	73.2	79.9473	65.5649	44.2793	17.2876	8.83154	4.20947	2.35791	0.861816	80.2702	60.4435	40.8909	19.5013	10.2675	5.32093	2.61933	1.31951	16.54	0.598785	0.469742	1.33693	1.199	2.4982	2.39255	3.61273	3.52947	4.25911	4.16051
73.3		4.82614		3.93885		3.01499		1.79033		1.06284	73.3	0.0146791	0.000794	-0.0621795	0.00202	0.0241854	0.00403	0.0352785	0.00608	0.00934	0.0073	73.3	79.9219	65.5376	44.2969	17.3301	8.83887	4.19971	2.34277	0.866211	80.2702	60.4468	40.914	19.5243	10.2815	5.32852	2.6233	1.32153	16.64	0.606598	0.470432	1.34865	1.20019	2.49352	2.39325	3.62288	3.52949	4.25441	4.16051
73.4		4.82614		3.93885		3.01499		1.79033		1.06284	73.4	0.0191092	0.000782	-0.0554149	0.00199	0.0332999	0.00397	0.0420432	0.00599	0.00361	0.00719	73.4	79.9185	65.5049	44.3481	17.3652	8.83154	4.20947	2.39502	0.960938	80.2702	60.4501	40.9368	19.5472	10.2953	5.33608	2.62725	1.32354	16.74	0.610504	0.471111	1.32912	1.20135	2.4763	2.39393	3.62288	3.52951	4.24269	4.16051
73.5		4.82614		3.93885		3.01499		1.79033		1.06284	73.5	0.0243123	0.000771	-0.0603588	0.00196	0.0306904	0.00392	0.0511525	0.00591	0.00803	0.00708	73.5	79.9053	65.479	44.3208	17.4224	8.90186	4.22168	2.40674	0.90332	80.2702	60.4534	40.9593	19.57	10.3091	5.3436	2.63119	1.32554	16.84	0.594116	0.471781	1.32132	1.20249	2.48643	2.39459	3.60489	3.52953	4.25047	4.16051
73.6		4.82614		3.93885		3.01499		1.79033		1.06284	73.6	0.0214487	0.00076	-0.0600942	0.00193	0.0278269	0.00386	0.0420481	0.00582	0.0161082	0.00698	73.6	79.8857	65.5254	44.3467	17.4478	8.87256	4.23926	2.3916	0.862305	80.2702	60.4565	40.9817	19.5926	10.3229	5.3511	2.63511	1.32753	16.94	0.583954	0.472441	1.31738	1.20362	2.48175	2.39524	3.6002	3.52954	4.23953	4.16051
73.7		4.82614		3.93885		3.01499		1.79033		1.06284	73.7	0.0287426	0.000749	-0.0621846	0.0019	0.0382488	0.0038	0.0469921	0.00573	0.0116833	0.00688	73.7	79.8755	65.5469	44.3394	17.4272	8.89209	4.28174	2.41113	0.827637	80.2702	60.4596	41.0038	19.6151	10.3365	5.35856	2.63902	1.32952	17.04	0.594101	0.473092	1.32599	1.20472	2.47472	2.39586	3.60487	3.52956	4.22626	4.16051
73.8		4.82614		3.93885		3.01499		1.79033		1.06284	73.8	0.0342153	0.000738	-0.0645243	0.00187	0.0288748	0.00375	0.0571493	0.00565	0.0187124	0.00678	73.8	79.8569	65.5059	44.3862	17.5557	8.90039	4.27881	2.44189	0.871582	80.2702	60.4626	41.0256	19.6375	10.3502	5.366	2.64291	1.3315	17.14	0.587067	0.473734	1.30804	1.20581	2.4747	2.39648	3.58379	3.52957	4.22311	4.16051
73.9		4.82614		3.93885		3.01499		1.79033		1.06284	73.9	0.0276998	0.000727	-0.0522868	0.00185	0.0223592	0.00369	0.05454	0.00557	0.0239156	0.00668	73.9	79.8623	65.4492	44.4219	17.5322	8.9585	4.30176	2.46143	0.894043	80.2702	60.4656	41.0473	19.6597	10.3637	5.3734	2.64678	1.33347	17.24	0.594894	0.474366	1.3096	1.20687	2.49814	2.39707	3.57361	3.52958	4.22466	4.16051
74		4.68094		3.82034		2.92429		1.73647		1.03087	74	0.0362904	0.000716	-0.0522868	0.00182	0.0270436	0.00364	0.0568897	0.00549	0.0145466	0.00658	74	79.8174	65.4575	44.4375	17.5674	8.97217	4.35254	2.44043	0.911133	80.2702	60.4685	41.0687	19.6818	10.3772	5.38077	2.65064	1.33544	17.34	0.60347	0.47499	1.31897	1.20792	2.49109	2.39765	3.57596	3.52959	4.2184	4.16051
74.1		4.5401		3.70539		2.8363		1.68422		0.999848	74.1	0.0237986	0.000706	-0.0554101	0.00179	0.0262705	0.00359	0.0467325	0.00541	0.0161081	0.00649	74.1	79.8062	65.3984	44.3506	17.6787	9.01172	4.40869	2.42871	0.864258	80.2702	60.4713	41.0899	19.7038	10.3906	5.38811	2.65448	1.33739	17.44	0.615204	0.475604	1.30492	1.20895	2.50125	2.39821	3.58531	3.52961	4.21135	4.16051
74.2		4.40349		3.5939		2.75096		1.63354		0.969764	74.2	0.0175476	0.000696	-0.0694733	0.00177	0.0168915	0.00353	0.0475159	0.00533	0.0106354	0.00639	74.2	79.7861	65.4604	44.481	17.7354	9	4.46045	2.4209	0.843262	80.2702	60.4741	41.1108	19.7257	10.404	5.39542	2.65831	1.33934	17.54	0.608948	0.47621	1.31741	1.20996	2.49889	2.39876	3.59309	3.52962	4.21448	4.16051
74.3		4.27101		3.48578		2.66819		1.5844		0.940589	74.3	0.0180667	0.000685	-0.06192	0.00174	0.0213169	0.00348	0.0449069	0.00525	0.0135044	0.0063	74.3	79.7886	65.4468	44.5493	17.7393	9.01172	4.41309	2.44092	0.79248	80.2702	60.4768	41.1316	19.7474	10.4172	5.40269	2.66213	1.34128	17.64	0.606613	0.476807	1.32913	1.21095	2.51372	2.39929	3.59544	3.52963	4.2285	4.16051
74.4		4.14249		3.38089		2.58791		1.53673		0.912288	74.4	0.0167592	0.000675	-0.0600993	0.00171	0.0262655	0.00343	0.0420431	0.00517	0.0106405	0.00621	74.4	79.7939	65.3779	44.6006	17.7671	8.99023	4.42139	2.42285	0.835449	80.2702	60.4794	41.1521	19.769	10.4305	5.40994	2.66592	1.34321	17.74	0.626144	0.477396	1.34474	1.21193	2.52696	2.39981	3.60326	3.52964	4.23941	4.16051
74.5		4.01787		3.27918		2.51005		1.49049		0.884842	74.5	0.00973	0.000666	-0.062439	0.00169	0.0239256	0.00338	0.0365752	0.0051	0.00908	0.00612	74.5	79.8433	65.3789	44.604	17.7183	9.03027	4.37305	2.49268	0.853027	80.2702	60.482	41.1724	19.7905	10.4436	5.41715	2.66971	1.34514	17.84	0.650345	0.477976	1.36972	1.21288	2.52069	2.40032	3.61728	3.52965	4.24564	4.16051
74.6		3.89697		3.18051		2.43453		1.44565		0.858218	74.6	0.00608	0.000656	-0.0629626	0.00167	0.0241804	0.00333	0.0352736	0.00502	-0.00239	0.00603	74.6	79.7671	65.3872	44.6299	17.791	9.04297	4.34375	2.48145	0.880859	80.2702	60.4845	41.1925	19.8119	10.4567	5.42434	2.67347	1.34706	17.94	0.673767	0.478548	1.38766	1.21383	2.54022	2.40081	3.61961	3.52966	4.26984	4.16051
74.7		3.77971		3.08481		2.36128		1.40215		0.832396	74.7	0.015981	0.000646	-0.0632273	0.00164	0.0301717	0.00328	0.0412649	0.00495	0.00751	0.00594	74.7	79.7632	65.3677	44.6421	17.8398	9.08252	4.3208	2.48975	0.85498	80.2702	60.487	41.2124	19.8331	10.4698	5.43149	2.67723	1.34897	18.04	0.688599	0.479112	1.40176	1.21475	2.52849	2.40129	3.62036	3.52966	4.2542	4.16051
74.8		3.666		2.99201		2.29024		1.35997		0.807354	74.8	0.0102546	0.000637	-0.06192	0.00162	0.036164	0.00323	0.0449073	0.00488	0.00647	0.00585	74.8	79.7266	65.3799	44.7144	17.8774	9.0415	4.38135	2.49121	0.8125	80.2702	60.4894	41.232	19.8542	10.4828	5.43862	2.68096	1.35087	18.14	0.722977	0.479667	1.38768	1.21566	2.53783	2.40176	3.64691	3.52967	4.24713	4.16051
74.9		3.55569		2.90198		2.22133		1.31905		0.783061	74.9	0.00582	0.000628	-0.0632222	0.00159	0.0317332	0.00319	0.0506389	0.00481	0.0200145	0.00577	74.9	79.709	65.3506	44.6201	17.9404	9.07324	4.36621	2.56982	0.766113	80.2702	60.4917	41.2515	19.8752	10.4957	5.44571	2.68469	1.35277	18.24	0.722229	0.480215	1.38765	1.21655	2.56044	2.40221	3.64146	3.52968	4.26193	4.16051
75		3.44872		2.81467		2.1545		1.27936		0.759503	75	0.0123388	0.000618	-0.0551507	0.00157	0.034342	0.00314	0.0430852	0.00474	0.0194952	0.00568	75	79.6763	65.3174	44.6943	17.9688	9.12207	4.37256	2.51172	0.76416	80.2702	60.494	41.2707	19.896	10.5086	5.45278	2.68839	1.35466	18.34	0.697998	0.480755	1.40404	1.21743	2.57057	2.40265	3.62033	3.52969	4.27125	4.16051
75.1		3.34495		2.72998		2.08967		1.24087		0.736651	75.1	0.00869	0.000609	-0.068171	0.00155	0.0260063	0.0031	0.0503746	0.00467	0.0111595	0.0056	75.1	79.6089	65.3198	44.666	17.9185	9.16162	4.3623	2.54346	0.725586	80.2702	60.4963	41.2898	19.9168	10.5214	5.45981	2.69209	1.35654	18.44	0.711273	0.481287	1.39229	1.21829	2.55183	2.40308	3.63515	3.52969	4.26033	4.16051
75.2		3.2443		2.64784		2.0268		1.20353		0.714486	75.2	0.000621	0.0006	-0.0590566	0.00152	0.0312144	0.00305	0.0423076	0.0046	0.0210521	0.00552	75.2	79.6597	65.2998	44.7129	17.9834	9.15186	4.41895	2.53174	0.69873	80.2702	60.4985	41.3086	19.9374	10.5341	5.46682	2.69577	1.35841	18.54	0.712814	0.481812	1.38292	1.21914	2.50572	2.4035	3.62886	3.5297	4.23998	4.16051
75.3		3.1467		2.56818		1.96582		1.16732		0.692991	75.3	-0.00876	0.000592	-0.0660858	0.0015	0.0171511	0.00301	0.0407412	0.00453	0.00934	0.00544	75.3	79.646	65.3057	44.7036	18.02	9.16162	4.40186	2.48193	0.668457	80.2702	60.5006	41.3273	19.9579	10.5468	5.47379	2.69943	1.36028	18.64	0.722977	0.482329	1.35632	1.21997	2.50179	2.40391	3.61794	3.52971	4.24696	4.16051
75.4		3.05202		2.4909		1.90667		1.1322		0.67214	75.4	-0.0100555	0.000583	-0.061142	0.00148	0.0322571	0.00296	0.0363159	0.00447	0.013504	0.00536	75.4	79.6479	65.3682	44.791	18.0088	9.13037	4.38477	2.50586	0.636719	80.2702	60.5028	41.3457	19.9783	10.5594	5.48074	2.70308	1.36214	18.74	0.70108	0.482839	1.36957	1.22079	2.51347	2.4043	3.59291	3.52971	4.2493	4.16051
75.5		2.9602		2.41597		1.84931		1.09814		0.651919	75.5	-0.00381	0.000575	-0.0564525	0.00146	0.0260059	0.00292	0.0378772	0.0044	0.023656	0.00528	75.5	79.7061	65.3374	44.8228	18.0332	9.19092	4.3833	2.52295	0.627441	80.2702	60.5048	41.364	19.9985	10.572	5.48766	2.70671	1.36399	18.84	0.72525	0.483341	1.37192	1.22159	2.53847	2.40469	3.59755	3.52972	4.25395	4.16051
75.6		2.87113		2.34327		1.79367		1.0651		0.632304	75.6	-0.000686	0.000566	-0.0626982	0.00144	0.0158541	0.00288	0.0316317	0.00434	0.0127261	0.0052	75.6	79.6968	65.3315	44.8032	18.1011	9.22314	4.44531	2.521	0.65625	80.2702	60.5068	41.3821	20.0187	10.5845	5.49454	2.71033	1.36583	18.94	0.730698	0.483836	1.37971	1.22238	2.54396	2.40506	3.59833	3.52972	4.25864	4.16051
75.7	2.79447	2.78474	2.35027	2.27277	1.87637	1.7397	1.2212	1.03305	0.6763	0.613278	75.7	0.00947	0.000558	-0.0548909	0.00142	0.0119426	0.00283	0.0324046	0.00427	0.0205333	0.00513	75.7	79.7295	65.3179	44.8447	18.0811	9.24414	4.47266	2.56152	0.606445	80.2702	60.5088	41.3999	20.0387	10.5969	5.5014	2.71394	1.36767	19.04	0.739273	0.484325	1.38751	1.22316	2.52834	2.40543	3.61237	3.52973	4.26019	4.16051
75.8	2.75893	2.70096	2.29293	2.20439	1.8134	1.68736	1.2212	1.00197	0.6763	0.594828	75.8	-0.000422	0.00055	-0.0632271	0.0014	0.00361	0.00279	0.0295466	0.00421	0.0200099	0.00505	75.8	79.6987	65.3486	44.9243	18.1396	9.2666	4.36621	2.56396	0.629883	80.2702	60.5107	41.4176	20.0586	10.6093	5.50823	2.71753	1.3695	19.14	0.743973	0.484806	1.39767	1.22392	2.50568	2.40578	3.59987	3.52973	4.23909	4.16051
75.9	2.6185	2.61969	2.25159	2.13806	1.81259	1.63659	1.21739	0.971824	0.676325	0.576931	75.9	0.000875	0.000542	-0.0611369	0.00138	0.0096	0.00275	0.0378774	0.00415	0.0142873	0.00498	75.9	79.7588	65.3218	44.9775	18.1792	9.38477	4.45703	2.55566	0.635742	80.2702	60.5126	41.4351	20.0784	10.6216	5.51503	2.7211	1.37132	19.24	0.729935	0.48528	1.3766	1.22467	2.51427	2.40613	3.59909	3.52973	4.22736	4.16051
76	2.46149	2.54088	2.2183	2.07374	1.7936	1.58735	1.2024	0.942587	0.734399	0.559574	76	0.00426	0.000534	-0.0632272	0.00136	0.00361	0.00271	0.0342307	0.00409	0.0153251	0.00491	76	79.7007	65.2109	44.8784	18.2241	9.39453	4.49414	2.56201	0.687988	80.2702	60.5144	41.4524	20.0981	10.6339	5.5218	2.72467	1.37314	19.34	0.712723	0.485748	1.36021	1.2254	2.52519	2.40646	3.57797	3.52974	4.21873	4.16051
76.1	2.4593	2.46442	2.1731	2.01134	1.7936	1.53959	1.1273	0.914226	0.751075	0.542737	76.1	0.00062	0.000526	-0.0668692	0.00134	-0.00472	0.00267	0.0188699	0.00403	0.011683	0.00483	76.1	79.6196	65.2188	44.9077	18.2305	9.33301	4.56396	2.61621	0.660645	80.2702	60.5162	41.4695	20.1176	10.6461	5.52854	2.72821	1.37495	19.44	0.724442	0.486209	1.3485	1.22613	2.52829	2.40679	3.56004	3.52974	4.22729	4.16051
76.2	2.3624	2.39027	2.0641	1.95082	1.6775	1.49326	1.1016	0.886718	0.734399	0.526407	76.2	-0.00772	0.000518	-0.0650431	0.00132	-0.0130564	0.00263	0.0222524	0.00397	0.0111593	0.00476	76.2	79.6294	65.207	44.9551	18.3022	9.44775	4.46729	2.61475	0.550293	80.2702	60.518	41.4865	20.1371	10.6582	5.53526	2.73175	1.37675	19.54	0.708038	0.486663	1.34454	1.22684	2.54938	2.40711	3.52565	3.52975	4.22572	4.16051
76.3	2.3624	2.31836	2.0052	1.89213	1.6775	1.44834	0.934199	0.860041	0.734399	0.51057	76.3	0.000616	0.000511	-0.0723369	0.0013	-0.0016	0.00259	0.0266777	0.00391	0.00777	0.00469	76.3	79.6084	65.2012	44.9282	18.3418	9.44434	4.52637	2.52539	0.538574	80.2702	60.5197	41.5032	20.1564	10.6703	5.54194	2.73527	1.37855	19.64	0.691589	0.487111	1.39531	1.22753	2.52827	2.40742	3.52563	3.52975	4.22263	4.16051
76.4	2.1701	2.2486	1.8482	1.8352	1.5677	1.40476	0.9021	0.834164	0.5845	0.495208	76.4	0.00374	0.000503	-0.0590617	0.00128	-0.0016	0.00256	0.021993	0.00386	0.00777	0.00463	76.4	79.5903	65.2109	44.958	18.3652	9.46582	4.54346	2.49609	0.546387	80.2702	60.5214	41.5198	20.1756	10.6824	5.5486	2.73877	1.38033	19.74	0.746323	0.487552	1.347	1.22822	2.5079	2.40772	3.52174	3.52975	4.25918	4.16051
76.5	2.04099	2.18096	1.89289	1.77999	1.55459	1.3625	1.01249	0.809068	0.553293	0.48031	76.5	-0.00928	0.000496	-0.0744168	0.00126	-0.00993	0.00252	0.0175632	0.0038	0.00882	0.00456	76.5	79.5811	65.2617	44.9878	18.4004	9.47363	4.56299	2.49414	0.529297	80.2702	60.523	41.5362	20.1947	10.6944	5.55523	2.74226	1.38212	19.84	0.835236	0.487988	1.2883	1.22889	2.52484	2.40802	3.47798	3.52976	4.12866	4.16051
76.6	2.0124	2.11533	1.8649	1.72643	1.5383	1.3215	0.9519	0.784725	0.6489	0.465858	76.6	-0.00537	0.000489	-0.0814516	0.00124	-0.0146181	0.00248	0.0206908	0.00374	-0.00134	0.00449	76.6	79.5913	65.2383	45.0752	18.4209	9.56543	4.48145	2.5249	0.449707	80.2702	60.5246	41.5525	20.2137	10.7063	5.56183	2.74574	1.38389	19.94	0.793945	0.488416	1.15828	1.22955	3.37887	2.4083	3.43806	3.52976	4.4645	4.16051
76.7	1.7892	2.05168	1.7278	1.67448	1.3746	1.28174	0.809404	0.761113	0.531704	0.451841	76.7	-0.0157878	0.000482	-0.0762431	0.00122	-0.00941	0.00245	0.0141805	0.00369	-4.07e-05	0.00443	76.7	79.6069	65.2285	45.0557	18.4341	9.61182	4.54639	2.48291	0.44043	80.2702	60.5262	41.5685	20.2326	10.7181	5.5684	2.7492	1.38566	20.04	0.13063	0.488839	1.44409	1.2302	1.69522	2.40858	3.42096	3.52976	3.75428	4.16051
76.8	1.7794	1.98996	1.6348	1.62411	1.4004	1.24318	0.833196	0.738216	0.552296	0.438248	76.8	-0.0236058	0.000475	-0.0840607	0.00121	-0.0172276	0.00241	0.0180812	0.00364	0.00934	0.00436	76.8	79.6182	65.1079	45.0234	18.415	9.62158	4.58154	2.50635	0.506348	80.2702	60.5277	41.5844	20.2514	10.73	5.57495	2.75265	1.38742	20.14	1.02823	0.489256		1.23084		2.40885	4.00706	3.52976		4.16051
76.9	1.805	1.93008	1.643	1.57524	1.4254	1.20577	0.8386	0.716004	0.5558	0.425061	76.9	-0.0222982	0.000468	-0.0913442	0.00119	-0.0198262	0.00238	0.00299	0.00358	-0.00655	0.0043	76.9	79.6187	65.1006	45.127	18.4858	9.57129	4.65527	2.54297	0.535156	80.2702	60.5292	41.6001	20.27	10.7417	5.58146	2.75609	1.38917	20.24		0.489667		1.23084		2.40885		3.52977		4.16051
77	1.7751	1.87202	1.6171	1.52785	1.3657	1.1695	0.823398	0.694463	0.536198	0.412274	77	-0.0228171	0.000461	-0.0942131	0.00117	-0.0156607	0.00234	0.0048	0.00353	-0.00394	0.00423	77	79.6128	65.1187	45.2246	18.542	9.57764	4.66309	2.53076	0.458008	80.2702	60.5307	41.6157	20.2886	10.7534	5.58795	2.75951	1.39092	20.34		0.489667	1.47397	1.21525	1.89465	2.37834		3.52977	4.08125	4.1078
77.1	1.6531	1.81569	1.4959	1.48188	1.2621	1.13431	0.7691	0.673568	0.4887	0.399869	77.1	-0.0207367	0.000454	-0.0843199	0.00115	-0.00732	0.00231	0.00845	0.00348	0.00204	0.00417	77.1	79.6289	65.2192	45.3584	18.6021	9.68311	4.71338	2.48047	0.47168	80.2702	60.5321	41.631	20.307	10.7651	5.59442	2.76292	1.39266	20.44	0.841461	0.483464	1.18181	1.19985	2.88525	2.34821	3.71397	3.48505	4.00076	4.05576
77.2	1.5862	1.76106	1.4198	1.43729	1.186	1.10018	0.740901	0.653301	0.465301	0.387837	77.2	-0.00824	0.000447	-0.0819702	0.00114	-0.0135803	0.00227	0.00533	0.00343	0.00595	0.00411	77.2	79.7021	65.231	45.3291	18.5405	9.7373	4.81494	2.48438	0.49707	80.2702	60.5335	41.6462	20.3253	10.7766	5.60085	2.76631	1.39439	20.54	0.428955	0.477338	1.10056	1.18465	2.89154	2.31845	3.17101	3.44089	3.8297	4.00438
77.3	1.5115	1.70808	1.3528	1.39405	1.1453	1.06708	0.717899	0.633647	0.442699	0.37617	77.3	-0.0196935	0.000441	-0.0910897	0.00112	-0.0133153	0.00224	-0.00144	0.00338	-0.00395	0.00405	77.3	79.708	65.209	45.3682	18.605	9.75244	4.84375	2.54492	0.578613	80.2702	60.5349	41.6613	20.3436	10.7882	5.60726	2.7697	1.39612	20.64	0.437546	0.471291	1.23259	1.16964	2.72044	2.28908	3.38663	3.3973	4.01406	3.95364
77.4	1.479	1.65668	1.316	1.35211	1.1349	1.03498	0.6928	0.614581	0.4063	0.364851	77.4	-0.0142263	0.000435	-0.0778096	0.0011	-0.00785	0.00221	0.00793	0.00333	-0.0109761	0.00399	77.4	79.6396	65.2383	45.3955	18.6987	9.7251	4.82324	2.64404	0.540039	80.2702	60.5363	41.6762	20.3617	10.7997	5.61364	2.77306	1.39784	20.74	0.418793	0.46532	1.39274	1.15483	2.58685	2.26008	3.32726	3.35426	3.89375	3.90356
77.5	1.4696	1.60684	1.331	1.31143	1.1361	1.00384	0.712496	0.596092	0.451496	0.353875	77.5	-0.0160463	0.000428	-0.0843146	0.00109	-0.0143526	0.00218	0.0107939	0.00328	-0.00108	0.00393	77.5	79.6499	65.2109	45.4185	18.8447	9.8125	4.77246	2.61279	0.520508	80.2702	60.5376	41.6909	20.3797	10.8111	5.61999	2.77642	1.39955	20.84	0.646133	0.459426	1.33102	1.1402	2.60557	2.23145	3.42647	3.31177	3.80701	3.8541
77.6	1.4135	1.55849	1.2908	1.27197	1.0888	0.973634	0.6891	0.578156	0.4162	0.343227	77.6	-0.0098	0.000422	-0.0749408	0.00107	-0.0151421	0.00214	0.00767	0.00323	0.0083	0.00388	77.6	79.6318	65.1787	45.4771	18.8501	9.82617	4.82275	2.56396	0.55957	80.2702	60.5388	41.7055	20.3976	10.8225	5.62632	2.77976	1.40126	20.94	0.643799	0.453605	1.32945	1.12575	2.64543	2.20318	3.35773	3.26981	3.74061	3.80528
77.7	1.3818	1.5116	1.2645	1.2337	1.0678	0.944339	0.681701	0.56076	0.415601	0.3329	77.7	-0.00147	0.000416	-0.0705159	0.00106	-0.00681	0.00211	0.000376	0.00319	0.00959	0.00382	77.7	79.6113	65.1318	45.436	18.8931	9.84277	4.78174	2.58545	0.573242	80.2702	60.5401	41.7199	20.4154	10.8338	5.63262	2.78309	1.40296	21.04	0.669571	0.447858	1.27868	1.11149	2.59153	2.17527	3.26631	3.22838	3.58359	3.75706
77.8	1.3289	1.46613	1.2217	1.19658	1.0455	0.915929	0.668699	0.54389	0.392699	0.322885	77.8	-0.012919	0.00041	-0.0608773	0.00104	-0.0135751	0.00208	0.00689	0.00314	0.0106406	0.00376	77.8	79.5488	65.1611	45.5142	18.9419	9.83447	4.79443	2.64355	0.55957	80.2702	60.5413	41.7342	20.4331	10.845	5.63889	2.7864	1.40465	21.14	0.667236	0.442185	1.2318	1.09741	2.53839	2.14771	3.14679	3.18748	3.51406	3.70947
77.9	1.2923	1.42201	1.2	1.16058	1.019	0.88837	0.6432	0.527525	0.3811	0.31317	77.9	-0.00902	0.000404	-0.0663452	0.00103	-0.0260773	0.00205	0.00923	0.00309	0.00517	0.00371	77.9	79.5703	65.1294	45.4873	18.9751	9.80371	4.85449	2.62061	0.580566	80.2702	60.5425	41.7483	20.4507	10.8563	5.64514	2.7897	1.40633	21.24	0.609421	0.436583	1.17867	1.0835	2.45088	2.1205	3.17804	3.1471	3.44373	3.66247
78	1.2415	1.37923	1.1704	1.12566	0.994199	0.861644	0.628099	0.511655	0.360099	0.303748	78	-0.00824	0.000398	-0.0710402	0.00101	-0.00889	0.00202	0.0264176	0.00305	0.0121965	0.00366	78	79.5298	65.1592	45.4854	19.0127	9.83447	4.75635	2.64404	0.57666	80.2702	60.5437	41.7622	20.4681	10.8674	5.65135	2.79299	1.40801	21.34	0.613327	0.431052	1.11069	1.06978	2.44386	2.09364	3.13741	3.10723	3.36952	3.61607
78.1	1.1873	1.33773	1.1235	1.09179	0.9606	0.835718	0.5924	0.49626	0.3335	0.294609	78.1	-0.0116271	0.000392	-0.0689545	0.000995	-0.0146179	0.00199	0.020691	0.003	0.00647	0.0036	78.1	79.5498	65.2388	45.5361	19.0342	9.82373	4.80469	2.65381	0.508789	80.2702	60.5448	41.776	20.4855	10.8785	5.65755	2.79626	1.40969	21.44	0.582077	0.425591	1.11618	1.05623	2.40558	2.06711	2.9749	3.06787	3.30076	3.57026
78.2	1.1475	1.29748	1.0752	1.05894	0.939	0.810572	0.5737	0.481328	0.3129	0.285744	78.2	-0.0191701	0.000386	-0.0671285	0.000981	-0.0120137	0.00196	0.0201671	0.00296	0.0114238	0.00355	78.2	79.5439	65.1538	45.4902	18.9897	9.88574	4.81641	2.6748	0.557617	80.2702	60.5459	41.7897	20.5028	10.8896	5.66371	2.79952	1.41135	21.54	0.565674	0.420199	1.14821	1.04284	2.33292	2.04092	3.05617	3.029	3.25311	3.52503
78.3	1.1153	1.25845	1.0446	1.02708	0.9102	0.786186	0.5529	0.466848	0.3036	0.277148	78.3	-0.0150097	0.000381	-0.0574903	0.000967	-0.000819	0.00193	0.0180866	0.00292	0.0187122	0.0035	78.3	79.4238	65.1084	45.5156	18.9707	9.82666	4.77734	2.69092	0.581055	80.2702	60.547	41.8032	20.52	10.9006	5.66986	2.80277	1.41301	21.64	0.572708	0.414876	1.15367	1.02963	2.25558	2.01507	2.86397	2.99062	3.18045	3.48037
78.4	1.0918	1.22058	1.0214	0.99618	0.8861	0.762531	0.5488	0.452801	0.2891	0.268809	78.4	-0.0176137	0.000375	-0.0655721	0.000953	-0.000295	0.00191	0.0272014	0.00287	0.0176646	0.00345	78.4	79.4312	65.1226	45.4517	19.0801	9.85547	4.74658	2.72168	0.482422	80.2702	60.5481	41.8166	20.5371	10.9115	5.67597	2.80601	1.41467	21.74	0.581299	0.40962	1.11461	1.01659	2.17043	1.98954	2.76787	2.95274	3.08281	3.43628
78.5	1.0558	1.18386	0.9973	0.966211	0.8542	0.739591	0.5311	0.439179	0.2776	0.260722	78.5	-0.0126597	0.00037	-0.0606183	0.000939	0.00622	0.00188	0.018865	0.00283	0.0179342	0.0034	78.5	79.3447	65.1123	45.3916	19.1641	9.84766	4.80664	2.69531	0.429688	80.2702	60.5492	41.8298	20.554	10.9224	5.68206	2.80923	1.41632	21.84	0.553162	0.40443	1.05679	1.00371	2.09621	1.96433	2.71397	2.91533	2.98279	3.39274
78.6	1.0056	1.14824	0.9675	0.937139	0.8166	0.717337	0.5086	0.425964	0.2708	0.252877	78.6	-0.00798	0.000364	-0.0621797	0.000925	0.00621	0.00185	0.0243374	0.00279	0.0140224	0.00335	78.6	79.3442	65.1011	45.4077	19.0771	9.84375	4.79346	2.73389	0.472656	80.2702	60.5502	41.8429	20.5709	10.9333	5.68812	2.81244	1.41796	21.94	0.54068	0.399307	1.02241	0.990994	2.05714	1.93945	2.7132	2.8784	2.88045	3.34976
78.7	0.967301	1.11369	0.943101	0.908941	0.789701	0.695754	0.493901	0.413148	0.265801	0.245269	78.7	-0.017868	0.000359	-0.0697327	0.000911	0.00101	0.00182	0.0167847	0.00275	0.0205383	0.0033	78.7	79.3521	65.1006	45.4092	19.083	9.875	4.7876	2.68701	0.430176	80.2702	60.5512	41.8558	20.5877	10.944	5.69416	2.81563	1.41959	22.04	0.520355	0.394248	0.986482	0.978438	2.06886	1.91488	2.69833	2.84193	2.88202	3.30732
78.8	0.930199	1.08019	0.918499	0.881596	0.768299	0.674822	0.484699	0.400718	0.262199	0.23789	78.8	-0.027247	0.000354	-0.0752054	0.000898	0.0057	0.0018	0.01444	0.00271	0.0228781	0.00325	78.8	79.3057	65.1108	45.4468	19.1147	9.88867	4.77637	2.6748	0.430176	80.2702	60.5521	41.8686	20.6043	10.9548	5.70017	2.81882	1.42122	22.14	0.503174	0.389253	1.00992	0.966043	2.02824	1.89062	2.64444	2.80592	2.82655	3.26542
78.9	0.8857	1.04768	0.889	0.85507	0.7378	0.654518	0.4621	0.388661	0.2443	0.230732	78.9	-0.0267283	0.000349	-0.0723368	0.000885	0.00699	0.00177	-0.00144	0.00267	0.0280813	0.0032	78.9	79.2729	65.0815	45.4004	19.1436	9.91455	4.82568	2.69092	0.432129	80.2702	60.5531	41.8813	20.6209	10.9655	5.70615	2.82199	1.42284	22.24	0.503952	0.384322	0.988831	0.953805	1.99933	1.86667	2.6171	2.77038	2.78905	3.22405
79	0.8477	1.01617	0.858	0.829346	0.7084	0.634827	0.4482	0.376969	0.2386	0.223791	79	-0.0225576	0.000343	-0.0752006	0.000872	0.00648	0.00174	0.00428	0.00263	0.0228831	0.00316	79	79.2168	65.123	45.4492	19.2334	9.88721	4.7959	2.74365	0.450195	80.2702	60.554	41.8938	20.6374	10.9761	5.71211	2.82515	1.42446	22.34	0.50708	0.379453	0.971635	0.941721	1.99933	1.84302	2.56944	2.73528	2.78357	3.18321
79.1	0.8183	0.98559	0.8331	0.804392	0.6823	0.615726	0.4325	0.365626	0.2349	0.217057	79.1	-0.0249022	0.000338	-0.068176	0.000859	-0.00134	0.00172	0.00975	0.00259	0.0150605	0.00311	79.1	79.186	65.104	45.4517	19.2837	9.98682	4.8667	2.82178	0.401367	80.2702	60.5549	41.9062	20.6538	10.9867	5.71805	2.82829	1.42606	22.44	0.516449	0.374646	0.979445	0.929791	1.96262	1.81967	2.55069	2.70063	2.71014	3.14288
79.2	0.782901	0.955935	0.802301	0.780189	0.654301	0.5972	0.416401	0.354625	0.230301	0.210526	79.2	-0.0249074	0.000334	-0.0634816	0.000847	0.00804	0.00169	0.00741	0.00255	0.0197551	0.00306	79.2	79.167	65.1016	45.4419	19.3643	9.99707	4.89844	2.76123	0.382324	80.2702	60.5558	41.9184	20.67	10.9972	5.72396	2.83142	1.42767	22.54	0.539886	0.369899	0.96695	0.918011	1.95558	1.79661	2.53975	2.66641	2.67108	3.10306
79.3	0.747099	0.927176	0.772099	0.756717	0.630799	0.579233	0.400199	0.343956	0.217499	0.204193	79.3	-0.0311529	0.000329	-0.0720773	0.000834	0.0096	0.00167	0.0105341	0.00252	0.0111597	0.00302	79.3	79.1743	65.1235	45.522	19.3926	9.95605	4.97656	2.75537	0.414063	80.2702	60.5567	41.9306	20.6862	11.0077	5.72984	2.83454	1.42926	22.64	0.52739	0.365213	0.981797	0.906381	1.93605	1.77385	2.49132	2.63263	2.63515	3.06375
79.4	0.7076	0.899279	0.7451	0.733949	0.6019	0.561805	0.3786	0.333607	0.2006	0.198049	79.4	-0.0207316	0.000324	-0.0655619	0.000822	0.00283	0.00164	0.0107931	0.00248	0.0192312	0.00298	79.4	79.2271	65.1431	45.6108	19.4224	10.0073	4.98779	2.71338	0.371094	80.2702	60.5576	41.9426	20.7023	11.0182	5.7357	2.83765	1.43085	22.74	0.530518	0.360587	1.00601	0.894898	1.89308	1.75138	2.47256	2.59928	2.57733	3.02494
79.5	0.679799	0.872224	0.720099	0.711868	0.580899	0.544903	0.358499	0.323571	0.186599	0.192091	79.5	-0.0311578	0.000319	-0.0642698	0.00081	-0.00212	0.00162	0.00116	0.00244	0.0142829	0.00293	79.5	79.2158	65.1821	45.6191	19.541	10.0459	4.9668	2.69482	0.42334	80.2702	60.5584	41.9544	20.7183	11.0286	5.74154	2.84075	1.43244	22.84	0.523483	0.356018	1.00601	0.883561	1.85011	1.72919	2.45303	2.56635	2.53749	2.98661
79.6	0.6524	0.84598	0.699	0.690449	0.5606	0.528508	0.3383	0.313835	0.1791	0.186311	79.6	-0.0181328	0.000314	-0.0629627	0.000798	-0.000814	0.0016	-0.00457	0.00241	0.0273079	0.00289	79.6	79.2759	65.1934	45.6382	19.5024	10.0679	4.97607	2.69531	0.503418	80.2702	60.5592	41.9662	20.7342	11.0389	5.74735	2.84383	1.43402	22.94	0.492233	0.351508	0.990387	0.872368	1.80714	1.70729	2.41397	2.53384	2.51093	2.94878
79.7	0.633001	0.820526	0.675901	0.669674	0.547901	0.512606	0.325601	0.304392	0.176001	0.180705	79.7	-0.0181325	0.00031	-0.0676473	0.000787	0.00387	0.00157	-0.00692	0.00237	0.0202739	0.00285	79.7	79.2539	65.1924	45.6987	19.5635	10.1274	4.88818	2.72412	0.54248	80.2702	60.56	41.9778	20.75	11.0492	5.75313	2.8469	1.43559	23.04	0.476608	0.347055	0.973984	0.861315	1.78761	1.68566	2.37022	2.50173	2.47968	2.91142
79.8	0.610699	0.795841	0.659899	0.649528	0.535599	0.497184	0.317999	0.295235	0.172099	0.175269	79.8	-0.0254211	0.000305	-0.0686951	0.000775	-0.00186	0.00155	-0.0142058	0.00234	0.0223542	0.00281	79.8	79.3047	65.0991	45.6895	19.7344	10.2153	4.90625	2.72217	0.559082	80.2702	60.5608	41.9892	20.7657	11.0594	5.75889	2.84996	1.43715	23.14	0.476608	0.342658	0.945068	0.850403	1.75636	1.6643	2.32881	2.47004	2.40781	2.87453
79.9	0.592	0.771895	0.6389	0.629984	0.526	0.482225	0.3046	0.286351	0.1622	0.169995	79.9	-0.0233409	0.000301	-0.0642649	0.000764	-0.00212	0.00153	-0.00119	0.0023	0.0260061	0.00276	79.9	79.2427	65.0562	45.6719	19.7734	10.1436	4.88867	2.73145	0.54248	80.2702	60.5615	42.0006	20.7813	11.0696	5.76463	2.853	1.43871	23.24	0.484421	0.338317	0.942734	0.83963	1.72511	1.64322	2.31944	2.43875	2.36795	2.83812
80	0.571099	0.748673	0.617799	0.611032	0.512999	0.467717	0.300399	0.277737	0.154099	0.164881	80	-0.0246429	0.000297	-0.0702515	0.000753	-0.0104522	0.00151	0.000641	0.00227	0.0176697	0.00272	80	79.1553	65.0718	45.6992	19.8237	10.1299	4.87744	2.7627	0.499512	80.2702	60.5623	42.0118	20.7968	11.0798	5.77034	2.85604	1.44027	23.34	0.476608	0.334031	0.92398	0.828993	1.68292	1.6224	2.27335	2.40785	2.31171	2.80216
80.1	0.5456	0.726146	0.5962	0.592646	0.494	0.453644	0.2989	0.26938	0.1407	0.15992	80.1	-0.0230817	0.000292	-0.0757244	0.000742	0.00283	0.00148	-0.00483	0.00224	0.0145465	0.00268	80.1	79.1436	65.1025	45.7285	19.8335	10.0952	4.84619	2.72168	0.443359	80.2702	60.563	42.0229	20.8123	11.0899	5.77603	2.85906	1.44181	23.44	0.43364	0.329799	0.909134	0.818491	1.66261	1.60185	2.23428	2.37735	2.26796	2.76666
80.2	0.5213	0.704297	0.5762	0.574814	0.4859	0.439995	0.2882	0.261275	0.1334	0.155108	80.2	-0.016571	0.000288	-0.0692139	0.000731	-0.00238	0.00146	-0.0100403	0.00221	0.0171509	0.00265	80.2	79.1162	65.0449	45.8315	19.8335	10.1455	4.88916	2.73486	0.481934	80.2702	60.5637	42.0339	20.8276	11.0999	5.78169	2.86207	1.44336	23.54	0.418793	0.325621	0.91539	0.808121	1.63762	1.58155	2.17647	2.34723	2.22186	2.73161
80.3	0.4939	0.683109	0.5505	0.557521	0.4725	0.426758	0.2675	0.253415	0.1175	0.150442	80.3	-0.021256	0.000284	-0.0660861	0.00072	-0.00707	0.00144	0.00168	0.00217	0.0265193	0.00261	80.3	79.0781	64.9634	45.7173	19.7749	10.1558	4.91846	2.78027	0.443359	80.2702	60.5644	42.0448	20.8428	11.1099	5.78733	2.86506	1.44489	23.64	0.425049	0.321496	0.900543	0.797883	1.60089	1.56152	2.13663	2.31749	2.17108	2.697
80.4	0.4625	0.662555	0.5266	0.540746	0.4543	0.413917	0.249	0.24579	0.1042	0.145915	80.4	-0.0288086	0.00028	-0.076767	0.00071	-0.017746	0.00142	-0.00665	0.00214	0.013504	0.00257	80.4	79.0039	64.9844	45.7695	19.8105	10.1074	4.93604	2.83984	0.472656	80.2702	60.5651	42.0556	20.858	11.1199	5.79294	2.86805	1.44642	23.74	0.406296	0.317423	0.872422	0.787775	1.61574	1.54173	2.11319	2.28813	2.1664	2.66283
80.5	0.4337	0.642623	0.506	0.524478	0.4351	0.401465	0.2336	0.238395	0.0952001	0.141525	80.5	-0.0238644	0.000275	-0.0647889	0.0007	-0.00264	0.0014	-0.00171	0.00211	0.0184482	0.00253	80.5	79.0464	65.0034	45.8101	19.8242	10.1172	4.91895	2.83252	0.430176	80.2702	60.5658	42.0662	20.8731	11.1298	5.79853	2.87102	1.44794	23.84	0.390671	0.313402	0.845856	0.777795	1.62355	1.5222	2.08116	2.25914	2.15546	2.6291
80.6	0.4137	0.623287	0.4905	0.508697	0.4291	0.389385	0.2215	0.231222	0.0877	0.137267	80.6	-0.0236005	0.000271	-0.0692087	0.000689	-0.00238	0.00138	0.00168	0.00208	0.0187121	0.00249	80.6	79.0952	64.9526	45.7578	19.8149	10.1348	4.97461	2.69043	0.501953	80.2702	60.5664	42.0767	20.888	11.1396	5.8041	2.87398	1.44946	23.94	0.41098	0.309431	0.838042	0.767941	1.59152	1.50292	2.04678	2.23052	2.12343	2.59579
80.7	0.3884	0.604533	0.4675	0.493391	0.4202	0.377669	0.2039	0.224265	0.0763003	0.133137	80.7	-0.0217794	0.000268	-0.0666097	0.000679	0.000224	0.00136	-0.00353	0.00205	0.0236613	0.00246	80.7	79.0229	64.9316	45.7876	19.7241	10.1641	4.90527	2.66309	0.51123	80.2702	60.5671	42.0871	20.9029	11.1494	5.80964	2.87693	1.45097	24.04	0.432861	0.305511	0.845856	0.758212	1.58136	1.48388	2.03897	2.20226	2.08905	2.5629
80.8	0.3777	0.586346	0.4498	0.478548	0.4055	0.366307	0.1925	0.217518	0.0666997	0.129132	80.8	-0.0256804	0.000264	-0.0587922	0.000669	0.00101	0.00134	0.00584	0.00202	0.0174104	0.00242	80.8	79.0234	64.9219	45.7368	19.7935	10.1948	4.96729	2.64355	0.51123	80.2702	60.5677	42.0974	20.9177	11.1592	5.81516	2.87987	1.45248	24.14	0.421921	0.301641	0.838043	0.748606	1.56418	1.46508	1.99913	2.17436	2.04999	2.53044
80.9	0.3593	0.568704	0.4328	0.464149	0.3931	0.355286	0.1828	0.210973	0.0597	0.125246	80.9	-0.0295919	0.00026	-0.0658315	0.00066	0.001	0.00132	0.00741	0.00199	0.032252	0.00239	80.9	79.0176	64.8911	45.6592	19.813	10.1777	4.94043	2.63184	0.511719	80.2702	60.5683	42.1076	20.9324	11.1689	5.82066	2.8828	1.45398	24.24	0.409424	0.297819	0.833359	0.739123	1.55011	1.44652	1.95694	2.14682	2.02577	2.49838
81	0.3493	0.551595	0.4208	0.450186	0.3816	0.344597	0.1761	0.204626	0.0552998	0.121478	81	-0.0259458	0.000256	-0.0637411	0.00065	0.007	0.0013	-0.000662	0.00196	0.03277	0.00235	81	78.9668	64.9023	45.7095	19.8306	10.1372	4.97754	2.63232	0.551758	80.2702	60.5689	42.1177	20.947	11.1786	5.82613	2.88571	1.45547	24.34	0.378952	0.294046	0.804444	0.729759	1.5298	1.42819	1.89757	2.11962	1.99998	2.46673
81.1	0.3494	0.534998	0.4207	0.43664	0.3758	0.334229	0.1786	0.19847	0.0597	0.117823	81.1	-0.0381868	0.000252	-0.0798898	0.00064	-0.00134	0.00128	-0.0199373	0.00193	0.0142882	0.00232	81.1	78.9648	64.8154	45.7036	19.9028	10.1665	4.9873	2.66309	0.51123	80.2702	60.5695	42.1276	20.9616	11.1882	5.83158	2.88861	1.45696	24.44	0.387543	0.290321	0.802886	0.720514	1.52512	1.4101	1.86787	2.09277	1.9664	2.43548
81.2	0.3313	0.5189	0.4041	0.423502	0.3598	0.324172	0.1704	0.192498	0.0509004	0.114278	81.2	-0.032196	0.000249	-0.0723419	0.000631	-0.00551	0.00126	-0.0303497	0.0019	0.0140228	0.00228	81.2	78.938	64.8545	45.7407	19.8916	10.1606	5.00684	2.60059	0.549805	80.2702	60.57	42.1375	20.976	11.1978	5.83701	2.8915	1.45844	24.54	0.386765	0.286643	0.773986	0.711385	1.50949	1.39223	1.871	2.06625	1.90936	2.40462
81.3	0.3227	0.50329	0.3977	0.410761	0.3455	0.31442	0.1735	0.186707	0.0477996	0.11084	81.3	-0.0319315	0.000245	-0.0720775	0.000622	0.00179	0.00124	-0.0355631	0.00188	0.0158437	0.00225	81.3	78.9458	64.8525	45.77	19.9424	10.186	4.92285	2.67334	0.552246	80.2702	60.5706	42.1472	20.9904	11.2073	5.84241	2.89438	1.45992	24.64	0.405518	0.283012	0.744293	0.702373	1.4837	1.37459	1.87881	2.04008	1.87343	2.37416
81.4	0.3049	0.488146	0.388	0.398402	0.332	0.304959	0.1717	0.181089	0.0402	0.107505	81.4	-0.0298512	0.000241	-0.0637408	0.000613	0.00387	0.00123	-0.0272267	0.00185	0.0241802	0.00222	81.4	78.8857	64.8232	45.877	19.981	10.2271	4.86865	2.66553	0.569336	80.2702	60.5711	42.1569	21.0046	11.2168	5.84779	2.89725	1.46139	24.74	0.363327	0.279426	0.741165	0.693475	1.47198	1.35718	1.83116	2.01423	1.86639	2.34408
81.5	0.2858	0.473461	0.3793	0.386417	0.3188	0.295785	0.1588	0.175641	0.0301999	0.104271	81.5	-0.0303748	0.000238	-0.0603589	0.000604	0.00648	0.00121	-0.0246223	0.00182	0.0221002	0.00219	81.5	78.9355	64.7163	45.8809	19.9756	10.2271	4.87988	2.74121	0.571777	80.2702	60.5716	42.1664	21.0188	11.2262	5.85315	2.90011	1.46286	24.84	0.343796	0.275886	0.73648	0.68469	1.4384	1.33999	1.79678	1.98871	1.83437	2.31438
81.6	0.2724	0.459215	0.3668	0.37479	0.3072	0.286885	0.1503	0.170356	0.0282	0.101134	81.6	-0.0327159	0.000234	-0.0564581	0.000595	0.0220937	0.00119	-0.0144664	0.0018	0.0252217	0.00215	81.6	78.8867	64.6284	45.8809	20.0205	10.2192	4.97559	2.67383	0.591309	80.2702	60.5722	42.1759	21.0329	11.2356	5.85848	2.90295	1.46431	24.94	0.351608	0.272391	0.709137	0.676016	1.41339	1.32301	1.78116	1.96352	1.79764	2.28506
81.7	0.261801	0.445398	0.358901	0.363513	0.298401	0.278253	0.147701	0.16523	0.0267008	0.0980905	81.7	-0.0301102	0.000231	-0.0679063	0.000586	0.010646	0.00117	-0.0235795	0.00177	0.0129806	0.00212	81.7	78.7778	64.627	45.832	20.104	10.1294	4.99707	2.70264	0.563477	80.2702	60.5727	42.1852	21.0469	11.245	5.86379	2.90578	1.46577	25.04	0.340668	0.26894	0.700547	0.667451	1.40402	1.30625	1.75381	1.93864	1.77109	2.25611
81.8	0.248299	0.431998	0.353299	0.352577	0.295699	0.269882	0.145199	0.16026	0.0294993	0.0951396	81.8	-0.0298511	0.000228	-0.0629627	0.000578	0.0116833	0.00116	-0.0147297	0.00174	0.020274	0.00209	81.8	78.7876	64.6543	45.9199	20.1235	10.1299	4.98779	2.62646	0.483887	80.2702	60.5732	42.1944	21.0609	11.2543	5.86908	2.90861	1.46722	25.14	0.335983	0.265533	0.702102	0.658995	1.38214	1.2897	1.71007	1.91408	1.73436	2.22753
81.9	0.2375	0.419	0.3556	0.341968	0.2887	0.261762	0.1394	0.155438	0.0305	0.092277	81.9	-0.0243841	0.000224	-0.0496827	0.000569	0.0124659	0.00114	-0.0186315	0.00172	0.0210566	0.00206	81.9	78.8442	64.6353	45.9917	20.0454	10.2061	5.02881	2.54688	0.512695	80.2702	60.5736	42.2035	21.0747	11.2636	5.87435	2.91142	1.46866	25.24	0.342239	0.262169	0.6857	0.650647	1.37433	1.27336	1.68819	1.88983	1.72186	2.19931
82	0.2187	0.406395	0.3465	0.33168	0.2802	0.253887	0.1404	0.150761	0.0291998	0.0895009	82	-0.0241185	0.000221	-0.0572305	0.000561	0.0111598	0.00112	-0.0207158	0.00169	0.0111598	0.00203	82	78.8574	64.5537	45.939	20.0552	10.27	5.04883	2.54492	0.581543	80.2702	60.5741	42.2126	21.0885	11.2728	5.87959	2.91422	1.4701	25.34	0.356293	0.258848	0.682571	0.642404	1.34856	1.25723	1.67178	1.86589	1.67421	2.17145
82.1	0.2045	0.394167	0.3414	0.321701	0.2703	0.246248	0.13	0.146225	0.0242	0.0868079	82.1	-0.0293331	0.000218	-0.0507256	0.000553	0.0114231	0.00111	-0.00718	0.00167	0.0129795	0.002	82.1	78.8267	64.5483	45.9805	20.0459	10.2686	4.97314	2.62354	0.643555	80.2702	60.5746	42.2215	21.1022	11.282	5.88482	2.917	1.47153	25.44	0.356293	0.255569	0.66539	0.634265	1.33917	1.2413	1.69522	1.84225	1.67186	2.14394
82.2	0.195	0.382307	0.3305	0.312021	0.2714	0.238838	0.1309	0.141825	0.0289003	0.084196	82.2	-0.0387063	0.000215	-0.0600989	0.000545	0.00205	0.00109	-0.021235	0.00164	0.0153251	0.00197	82.2	78.7954	64.5562	46.0005	20.1226	10.2979	4.91943	2.66602	0.62207	80.2702	60.575	42.2303	21.1158	11.2911	5.89001	2.91978	1.47295	25.54	0.363327	0.252331	0.681793	0.62623	1.33684	1.22558	1.67882	1.81891	1.65781	2.11677
82.3	0.1819	0.370806	0.3202	0.302634	0.2633	0.231653	0.1236	0.137559	0.0293997	0.081663	82.3	-0.0342761	0.000211	-0.0595754	0.000537	0.00413	0.00107	-0.0355579	0.00162	0.015849	0.00194	82.3	78.8677	64.5098	45.9927	20.1533	10.3584	4.9502	2.6543	0.620117	80.2702	60.5755	42.2391	21.1293	11.3002	5.89519	2.92255	1.47437	25.64	0.363327	0.249134	0.681015	0.618296	1.31964	1.21005	1.66866	1.79587	1.64764	2.08996
82.4	0.1608	0.359648	0.3046	0.293528	0.2601	0.224683	0.1095	0.13342	0.0172	0.0792059	82.4	-0.0407868	0.000208	-0.0574951	0.000529	0.00934	0.00106	-0.0303498	0.0016	0.00934	0.00191	82.4	78.8271	64.5063	45.939	20.1265	10.3589	4.95068	2.6333	0.69043	80.2702	60.5759	42.2477	21.1427	11.3092	5.90035	2.9253	1.47579	25.74	0.361771	0.245978	0.681793	0.610463	1.27745	1.19472	1.62257	1.77312	1.62108	2.06348
82.5	0.1524	0.348829	0.2934	0.284698	0.2581	0.217923	0.101	0.129406	0.0119999	0.076823	82.5	-0.037145	0.000205	-0.0632222	0.000521	-0.00107	0.00104	-0.0313925	0.00157	0.0083	0.00189	82.5	78.7749	64.4985	45.8613	20.1255	10.3574	4.98193	2.69336	0.651855	80.2702	60.5763	42.2562	21.1561	11.3182	5.90548	2.92804	1.47719	25.84	0.364105	0.242862	0.670853	0.602729	1.25871	1.17958	1.57959	1.75065	1.59608	2.03734
82.6	0.1437	0.338333	0.2869	0.276131	0.2511	0.211366	0.0951	0.125512	0.00919998	0.0745115	82.6	-0.0426125	0.000202	-0.0640054	0.000514	0.00283	0.00103	-0.027491	0.00155	0.00438	0.00186	82.6	78.7378	64.5278	45.8813	20.207	10.3906	4.96875	2.64307	0.578613	80.2702	60.5767	42.2647	21.1694	11.3272	5.91059	2.93078	1.4786	25.94	0.364883	0.239785	0.666168	0.595094	1.24464	1.16464	1.5546	1.72848	1.56483	2.01153
82.7	0.1393	0.328153	0.2761	0.267823	0.2436	0.205007	0.0852002	0.121736	0.00350017	0.0722696	82.7	-0.0340171	0.000199	-0.05541	0.000506	0.00126	0.00101	-0.0306144	0.00153	0.0083	0.00183	82.7	78.7378	64.5063	45.8403	20.1646	10.3599	4.99072	2.64355	0.583984	80.2702	60.5771	42.2731	21.1826	11.3361	5.91568	2.9335	1.48	26.04	0.370361	0.236747	0.65445	0.587554	1.23293	1.14988	1.53506	1.70658	1.53436	1.98604
82.8	0.1337	0.318281	0.265	0.259766	0.2385	0.198839	0.0803998	0.118074	-0.00120019	0.0700954	82.8	-0.043396	0.000196	-0.0616607	0.000499	0.000488	0.000998	-0.0227966	0.0015	0.00986	0.00181	82.8	78.6694	64.5469	45.8813	20.1753	10.3701	5.02393	2.64551	0.601563	80.2702	60.5775	42.2813	21.1957	11.345	5.92075	2.93621	1.48139	26.14	0.37114	0.233748	0.649765	0.580111	1.22198	1.13532	1.50694	1.68496	1.52811	1.96088
82.9	0.1261	0.308704	0.2603	0.25195	0.2326	0.192856	0.0748	0.114521	-0.00589997	0.0679863	82.9	-0.0506841	0.000194	-0.0595801	0.000492	0.00257	0.000983	-0.0277501	0.00148	0.00257	0.00178	82.9	78.6465	64.5186	45.8701	20.1675	10.4282	5.08008	2.66309	0.572754	80.2702	60.5779	42.2895	21.2087	11.3538	5.92579	2.93891	1.48278	26.24	0.382858	0.230786	0.659134	0.572761	1.2173	1.12093	1.49991	1.66361	1.50156	1.93604
83	0.1223	0.299417	0.2523	0.24437	0.2264	0.187055	0.0731997	0.111076	-0.00900031	0.065941	83	-0.0475568	0.000191	-0.0689497	0.000484	-0.00056	0.000969	-0.0371198	0.00146	0.00412	0.00175	83	78.6079	64.5205	45.9033	20.187	10.4502	5.07275	2.62451	0.621582	80.2702	60.5783	42.2976	21.2217	11.3626	5.93082	2.9416	1.48416	26.34	0.399261	0.227863	0.651322	0.565505	1.22043	1.10673	1.48897	1.64253	1.4828	1.91151
83.1	0.1163	0.290408	0.2403	0.237017	0.2192	0.181426	0.0706	0.107733	-0.0159	0.063957	83.1	-0.0449577	0.000188	-0.0663505	0.000477	-0.00107	0.000955	-0.0431114	0.00144	0.000483	0.00173	83.1	78.6294	64.5376	45.8936	20.1587	10.4736	5.11133	2.59326	0.600586	80.2702	60.5787	42.3056	21.2346	11.3713	5.93582	2.94427	1.48553	26.44	0.406296	0.224976	0.653671	0.558341	1.2173	1.09271	1.45694	1.62173	1.45155	1.8873
83.2	0.104	0.28167	0.2295	0.229886	0.2128	0.175967	0.0658002	0.104492	-0.0161998	0.0620326	83.2	-0.0535479	0.000185	-0.062444	0.00047	-0.00733	0.000941	-0.033742	0.00142	0.00439	0.0017	83.2	78.6367	64.5708	45.8452	20.1865	10.4907	5.10742	2.56689	0.592773	80.2702	60.579	42.3135	21.2474	11.38	5.9408	2.94694	1.4869	26.54	0.409424	0.222126	0.641952	0.551267	1.18292	1.07887	1.44835	1.60118	1.41873	1.86339
83.3	0.0980998	0.273196	0.2233	0.22297	0.2059	0.170674	0.0667998	0.101348	-0.0193002	0.0601664	83.3	-0.0454764	0.000183	-0.0637409	0.000464	-0.00394	0.000927	-0.0397238	0.0014	-0.00239	0.00168	83.3	78.668	64.5571	45.834	20.2373	10.4893	5.04346	2.59521	0.713379	80.2702	60.5794	42.3213	21.2601	11.3887	5.94576	2.9496	1.48827	26.64	0.417236	0.219312	0.624756	0.544283	1.15558	1.0652	1.45303	1.58089	1.39374	1.83978
83.4	0.0898	0.264976	0.215	0.216261	0.1921	0.165538	0.061	0.0982989	-0.0241	0.0583561	83.4	-0.0426131	0.00018	-0.0561932	0.000457	0.00283	0.000914	-0.0407668	0.00138	-0.00889	0.00165	83.4	78.6699	64.5674	45.8706	20.2275	10.5029	5.08984	2.646	0.68457	80.2702	60.5797	42.3291	21.2727	11.3973	5.9507	2.95224	1.48963	26.74	0.403946	0.216533	0.616166	0.537388	1.13371	1.05171	1.43037	1.56087	1.38046	1.81647
83.5	0.0865	0.257004	0.2083	0.209755	0.1829	0.160558	0.0573	0.0953417	-0.0297	0.0566005	83.5	-0.0379226	0.000177	-0.0640002	0.00045	-0.0120132	0.0009	-0.0423324	0.00136	-0.0190475	0.00163	83.5	78.7261	64.54	45.7856	20.3579	10.5166	5.07764	2.64648	0.744629	80.2702	60.5801	42.3367	21.2853	11.4059	5.95562	2.95488	1.49098	26.84	0.398483	0.21379	0.63649	0.53058	1.1048	1.03838	1.41319	1.54109	1.36327	1.79346
83.6	0.0845	0.249271	0.2079	0.203444	0.1795	0.155727	0.0539	0.092473	-0.0273	0.0548974	83.6	-0.0384423	0.000175	-0.0621847	0.000444	-0.0125329	0.000887	-0.0428521	0.00134	-0.00629	0.0016	83.6	78.6699	64.5361	45.8306	20.3384	10.4424	5.104	2.68506	0.819824	80.2702	60.5804	42.3443	21.2978	11.4144	5.96051	2.9575	1.49233	26.94	0.393799	0.211082	0.612259	0.523859	1.0759	1.02523	1.39835	1.52157	1.33437	1.77074
83.7	0.0807003	0.241771	0.2044	0.197322	0.1752	0.151042	0.0484003	0.0896906	-0.0270997	0.0532456	83.7	-0.0308943	0.000172	-0.0640056	0.000437	-0.0120192	0.000874	-0.0399886	0.00132	-0.00498	0.00158	83.7	78.5688	64.5166	45.834	20.3286	10.4175	5.11133	2.64209	0.744629	80.2702	60.5807	42.3518	21.3102	11.4229	5.96539	2.96012	1.49368	27.04	0.375046	0.208407	0.602889	0.517221	1.0423	1.01224	1.37022	1.50229	1.29999	1.7483
83.8	0.0770998	0.234498	0.2028	0.191386	0.1717	0.146498	0.0441998	0.0869923	-0.0293002	0.0516438	83.8	-0.0384467	0.00017	-0.073115	0.000431	-0.00941	0.000862	-0.0490973	0.0013	-0.0164435	0.00156	83.8	78.6172	64.48	45.856	20.395	10.4297	5.1543	2.60547	0.750488	80.2702	60.581	42.3592	21.3226	11.4314	5.97025	2.96272	1.49502	27.14	0.375046	0.205767	0.585694	0.510669	1.05637	0.999415	1.33662	1.48326	1.28046	1.72615
83.9	0.0737	0.227442	0.2016	0.185628	0.1689	0.14209	0.0441	0.0843748	-0.0347	0.0500899	83.9	-0.044952	0.000167	-0.0733795	0.000424	-0.0190426	0.000849	-0.0493618	0.00128	-0.0128018	0.00154	83.9	78.6284	64.4756	45.8438	20.4189	10.4824	5.08008	2.55713	0.740723	80.2702	60.5813	42.3665	21.3349	11.4398	5.97508	2.96531	1.49635	27.24	0.343796	0.20316	0.595077	0.5042	1.04074	0.986754	1.31631	1.46447	1.27187	1.70429
84	0.0649999	0.2206	0.2001	0.180043	0.1702	0.137815	0.0382999	0.0818365	-0.0366001	0.048583	84	-0.0504248	0.000165	-0.0671335	0.000418	-0.0276434	0.000837	-0.0431159	0.00126	-0.0206091	0.00151	84	78.6069	64.48	45.856	20.3965	10.5093	5.14844	2.60352	0.704102	80.2702	60.5816	42.3738	21.3471	11.4481	5.97989	2.96789	1.49768	27.34	0.339111	0.200587	0.588044	0.497812	1.0423	0.974253	1.2921	1.44592	1.27187	1.6827
84.1	0.0555	0.213962	0.1926	0.174626	0.1659	0.133668	0.0306	0.0793741	-0.0445	0.0471212	84.1	-0.0488645	0.000162	-0.0554101	0.000412	-0.0159208	0.000824	-0.0431119	0.00124	-0.0276395	0.00149	84.1	78.6577	64.4468	45.8516	20.3462	10.4829	5.0415	2.7168	0.713867	80.2702	60.5819	42.3809	21.3592	11.4565	5.98469	2.97047	1.499	27.44	0.336761	0.198045	0.588043	0.491505	1.02589	0.96191	1.25694	1.4276	1.26952	1.66138
84.2	0.0493003	0.207524	0.1871	0.169372	0.1591	0.129646	0.0272003	0.0769859	-0.0486997	0.0457034	84.2	-0.0426127	0.00016	-0.0608774	0.000406	-0.0135753	0.000812	-0.0438945	0.00123	-0.0268657	0.00147	84.2	78.6362	64.4688	45.8613	20.3604	10.4902	5.02051	2.70313	0.743652	80.2702	60.5822	42.388	21.3712	11.4648	5.98946	2.97303	1.50032	27.54	0.331299	0.195536	0.576324	0.485278	1.01105	0.949723	1.2421	1.40951	1.24608	1.64033
84.3	0.0451998	0.201281	0.18	0.164276	0.1546	0.125746	0.0260998	0.0746698	-0.0487002	0.0443284	84.3	-0.0441737	0.000158	-0.0694728	0.0004	-0.0221705	0.0008	-0.0454554	0.00121	-0.0252985	0.00145	84.3	78.6553	64.3979	45.832	20.4092	10.5117	5.0459	2.77783	0.653809	80.2702	60.5825	42.395	21.3832	11.473	5.99421	2.97558	1.50163	27.64	0.320358	0.193059	0.556793	0.479131	1.02043	0.937692	1.23038	1.39165	1.21718	1.61955
84.4	0.0391	0.195225	0.1728	0.159333	0.1481	0.121963	0.0228	0.0724231	-0.0519	0.0429947	84.4	-0.0506793	0.000155	-0.0744221	0.000394	-0.015401	0.000789	-0.0402423	0.00119	-0.0318042	0.00143	84.4	78.6143	64.3306	45.8345	20.4219	10.5098	5.02246	2.77734	0.642578	80.2702	60.5828	42.402	21.3951	11.4812	5.99894	2.97812	1.50294	27.74	0.314102	0.190613	0.563827	0.473061	0.979019	0.925812	1.20772	1.37402	1.1664	1.59903
84.5	0.0348997	0.189352	0.1705	0.15454	0.1453	0.118293	0.0201997	0.0702443	-0.0536003	0.0417012	84.5	-0.0478207	0.000153	-0.0699921	0.000389	-0.0226895	0.000777	-0.0405118	0.00117	-0.0398862	0.00141	84.5	78.5581	64.3804	45.856	20.4316	10.4502	5.03271	2.74268	0.64209	80.2702	60.583	42.4088	21.407	11.4894	6.00365	2.98065	1.50424	27.84	0.307083	0.188199	0.52945	0.467068	0.979019	0.914084	1.20538	1.35662	1.15623	1.57877
84.6	0.0267	0.183654	0.1646	0.14989	0.1425	0.114734	0.0164	0.0681308	-0.0556	0.0404465	84.6	-0.0439154	0.000151	-0.0653079	0.000383	-0.0226904	0.000766	-0.0412909	0.00116	-0.0289465	0.00139	84.6	78.5381	64.2715	45.8345	20.4399	10.4824	5.08301	2.70752	0.584473	80.2702	60.5833	42.4156	21.4187	11.4975	6.00835	2.98317	1.50554	27.94	0.27739	0.185814	0.517731	0.461151	0.962616	0.902503	1.16866	1.33943	1.13046	1.55877
84.7	0.0269002	0.178128	0.1596	0.14538	0.1373	0.111282	0.0149002	0.0660808	-0.0563998	0.0392295	84.7	-0.0342814	0.000149	-0.0673929	0.000377	-0.0318094	0.000755	-0.044932	0.00114	-0.0247751	0.00137	84.7	78.5376	64.2583	45.7939	20.4009	10.4321	5.07129	2.73535	0.63623	80.2702	60.5836	42.4223	21.4304	11.5056	6.01302	2.98568	1.50683	28.04	0.270355	0.18346	0.506012	0.455308	0.945419	0.891069	1.14131	1.32246	1.12576	1.53902
84.8	0.0232998	0.172769	0.1535	0.141006	0.1346	0.107934	0.0136998	0.0640928	-0.0569002	0.0380493	84.8	-0.0446926	0.000146	-0.0731198	0.000372	-0.0305019	0.000744	-0.0412899	0.00112	-0.0328518	0.00135	84.8	78.5186	64.2891	45.7944	20.3823	10.4131	5.08154	2.75635	0.564453	80.2702	60.5838	42.4289	21.442	11.5137	6.01767	2.98818	1.50812	28.14	0.260986	0.181136	0.506012	0.44954	0.930588	0.87978	1.12022	1.30571	1.11093	1.51953
84.9	0.0151	0.167571	0.1442	0.136764	0.126	0.104687	0.00500002	0.0621643	-0.0595	0.0369044	84.9	-0.0532886	0.000144	-0.0676472	0.000366	-0.042226	0.000733	-0.0459796	0.00111	-0.0258228	0.00133	84.9	78.5576	64.248	45.7847	20.4639	10.4399	5.06006	2.729	0.555176	80.2702	60.5841	42.4355	21.4536	11.5217	6.0223	2.99067	1.5094	28.24	0.253952	0.178841	0.498199	0.443845	0.916519	0.868635	1.09834	1.28916	1.09686	1.50028
85	0.00889968	0.16253	0.141	0.132649	0.1301	0.101537	0.00149968	0.0602942	-0.0596003	0.0357942	85	-0.054067	0.000142	-0.0707754	0.000361	-0.0398763	0.000722	-0.0514425	0.00109	-0.0312856	0.00131	85	78.5244	64.209	45.7534	20.4155	10.46	5.13428	2.68652	0.605469	80.2702	60.5843	42.442	21.4651	11.5297	6.02691	2.99315	1.51068	28.34	0.249268	0.176576	0.501327	0.438222	0.901673	0.85763	1.07961	1.27283	1.09373	1.48127
85.1	0.00320003	0.15764	0.1315	0.128658	0.1261	0.098482	2.65e-08	0.05848	-0.0634	0.0347172	85.1	-0.0532888	0.00014	-0.0629628	0.000356	-0.0351918	0.000712	-0.0553487	0.00107	-0.0305074	0.00129	85.1	78.4761	64.2183	45.7437	20.4531	10.4507	5.15332	2.75635	0.605469	80.2702	60.5845	42.4484	21.4765	11.5376	6.0315	2.99563	1.51196	28.44	0.246918	0.174339	0.479447	0.43267	0.901672	0.846765	1.06319	1.25671	1.07265	1.4625
85.2	-0.0048994	0.152896	0.130401	0.124787	0.124901	0.0955188	-0.000799403	0.0567204	-0.0640994	0.0336726	85.2	-0.0592802	0.000138	-0.0705106	0.000351	-0.0411833	0.000701	-0.0535277	0.00106	-0.0364988	0.00127	85.2	78.5073	64.3081	45.7773	20.4526	10.4604	5.20166	2.81543	0.594238	80.2702	60.5848	42.4547	21.4878	11.5455	6.03608	2.99809	1.51322	28.54	0.242233	0.17213	0.48648	0.427189	0.900894	0.836037	1.06241	1.24079	1.04295	1.44397
85.3	-0.00210054	0.148297	0.133899	0.121033	0.125999	0.0926452	0.00109946	0.055014	-0.0601005	0.0326596	85.3	-0.0527697	0.000136	-0.0780688	0.000345	-0.0510759	0.000691	-0.0571795	0.00104	-0.0299883	0.00125	85.3	78.5986	64.3096	45.7949	20.4336	10.4741	5.26074	2.80615	0.603516	80.2702	60.585	42.461	21.4991	11.5534	6.04063	3.00054	1.51449	28.64	0.242233	0.169949	0.478668	0.421777	0.884491	0.825446	1.04756	1.22507	1.0289	1.42568
85.4	0.00240002	0.143835	0.137	0.117391	0.1276	0.0898577	0.00310002	0.0533587	-0.0553	0.0316769	85.4	-0.0415707	0.000134	-0.0621848	0.00034	-0.055502	0.000681	-0.0514432	0.00103	-0.02738	0.00123	85.4	78.5986	64.2881	45.834	20.4512	10.5327	5.28174	2.83691	0.683594	80.2702	60.5852	42.4672	21.5103	11.5612	6.04516	3.00298	1.51574	28.74	0.222702	0.167796	0.450546	0.416433	0.877456	0.814989	1.01866	1.20955	1.03123	1.40762
85.5	-0.00210009	0.139507	0.13	0.113859	0.1257	0.0871544	-0.000900092	0.0517535	-0.0608001	0.0307239	85.5	-0.0532888	0.000132	-0.0668689	0.000335	-0.0508169	0.000671	-0.0467581	0.00101	-0.0344137	0.00121	85.5	78.5986	64.3198	45.873	20.4419	10.6118	5.28955	2.87793	0.666016	80.2702	60.5854	42.4734	21.5214	11.569	6.04968	3.00541	1.517	28.84	0.210983	0.16567	0.45523	0.411158	0.856369	0.804664	0.992096	1.19422	1.00546	1.38979
85.6	-0.00239999	0.13531	0.1271	0.110434	0.1279	0.084532	-0.00149999	0.0501963	-0.061	0.0297995	85.6	-0.0530241	0.00013	-0.0744172	0.000331	-0.0568083	0.000661	-0.0527495	0.000997	-0.0302427	0.0012	85.6	78.6245	64.2979	45.9038	20.5146	10.6396	5.2334	2.89746	0.64502	80.2702	60.5856	42.4794	21.5325	11.5768	6.05417	3.00783	1.51824	28.94	0.219574	0.163572	0.442734	0.405949	0.858703	0.79447	0.99678	1.17909	1.0117	1.37218
85.7	-0.0029998	0.131239	0.1269	0.107111	0.1276	0.0819886	-0.000699804	0.048686	-0.0577998	0.0289029	85.7	-0.0605822	0.000128	-0.0741626	0.000326	-0.0588884	0.000652	-0.0579576	0.000983	-0.0409288	0.00118	85.7	78.6567	64.3384	45.8862	20.604	10.5635	5.23145	2.92676	0.694336	80.2702	60.5858	42.4854	21.5435	11.5845	6.05865	3.01024	1.51949	29.04	0.193802	0.161499	0.440384	0.400806	0.847763	0.784404	0.982727	1.16416	0.98436	1.35479
85.8	-0.00860019	0.12729	0.1245	0.103888	0.1272	0.079522	-0.00030019	0.0472213	-0.0606002	0.0280334	85.8	-0.0470381	0.000126	-0.0754651	0.000321	-0.0523787	0.000642	-0.049098	0.000968	-0.043788	0.00116	85.8	78.686	64.3076	45.8652	20.6812	10.6431	5.30371	3.03662	0.655273	80.2702	60.586	42.4914	21.5544	11.5922	6.0631	3.01264	1.52072	29.14	0.191452	0.159453	0.424759	0.395728	0.825897	0.774467	0.981934	1.14941	0.971862	1.33763
85.9	-0.014	0.12346	0.1203	0.100763	0.1241	0.0771293	-0.00220003	0.0458005	-0.0591	0.0271899	85.9	-0.0509488	0.000125	-0.0692136	0.000316	-0.0484769	0.000633	-0.056915	0.000954	-0.0414426	0.00114	85.9	78.6177	64.3164	45.855	20.7129	10.6411	5.35059	2.98535	0.656738	80.2702	60.5862	42.4972	21.5653	11.5998	6.06754	3.01503	1.52196	29.24	0.173477	0.157433	0.420074	0.390715	0.799332	0.764656	0.964752	1.13485	0.943741	1.32069
86	-0.0152004	0.119746	0.1196	0.0977312	0.1222	0.0748089	-0.00410042	0.0444226	-0.0593004	0.0263719	86	-0.0535481	0.000123	-0.0671287	0.000312	-0.0557606	0.000623	-0.0470173	0.00094	-0.0495198	0.00113	86	78.5752	64.3379	45.875	20.7637	10.6509	5.28027	3.0166	0.635742	80.2702	60.5864	42.5031	21.5761	11.6074	6.07196	3.01742	1.52319	29.34	0.178955	0.155439	0.403671	0.385765	0.782928	0.754968	0.95694	1.12047	0.948425	1.30395
86.1	-0.018	0.116143	0.1187	0.0947906	0.1191	0.072558	-0.004	0.043086	-0.06	0.0255784	86.1	-0.0553691	0.000121	-0.0689492	0.000307	-0.0482128	0.000614	-0.047282	0.000927	-0.0513408	0.00111	86.1	78.6563	64.354	45.9546	20.7813	10.7012	5.28027	2.94678	0.655273	80.2702	60.5866	42.5088	21.5869	11.615	6.07636	3.01979	1.52441	29.44	0.168793	0.15347	0.404449	0.380878	0.775894	0.745404	0.940536	1.10627	0.936706	1.28743
86.2	-0.0202997	0.112649	0.1161	0.0919385	0.1161	0.0703749	-0.00269972	0.0417896	-0.0638997	0.0248088	86.2	-0.0634464	0.000119	-0.0770265	0.000303	-0.0523838	0.000605	-0.0530094	0.000913	-0.040665	0.0011	86.2	78.6646	64.2856	45.8613	20.7832	10.75	5.2417	2.94678	0.71582	80.2702	60.5868	42.5145	21.5975	11.6225	6.08074	3.02215	1.52563	29.54	0.174271	0.151525	0.396637	0.376052	0.761047	0.73596	0.92569	1.09226	0.917175	1.27112
86.3	-0.0248003	0.10926	0.1147	0.0891726	0.1179	0.0682577	-0.00420028	0.0405324	-0.0645003	0.0240624	86.3	-0.0663091	0.000117	-0.0752052	0.000298	-0.0646154	0.000597	-0.0558721	0.0009	-0.0482122	0.00108	86.3	78.5835	64.3145	45.8535	20.7817	10.7266	5.23633	3.03662	0.771973	80.2702	60.587	42.5201	21.6081	11.63	6.0851	3.02451	1.52684	29.64	0.161758	0.149606	0.393509	0.371288	0.756363	0.726636	0.913971	1.07842	0.909362	1.25502
86.4	-0.0288	0.105972	0.1134	0.0864895	0.1137	0.0662039	0.000299996	0.0393128	-0.0656	0.0233384	86.4	-0.0577195	0.000116	-0.0806684	0.000294	-0.06306	0.000588	-0.0519669	0.000887	-0.0466568	0.00106	86.4	78.5654	64.2603	45.8184	20.8442	10.7593	5.31396	3.13623	0.694336	80.2702	60.5871	42.5257	21.6187	11.6375	6.08944	3.02685	1.52805	29.74	0.167236	0.14771	0.387268	0.366585	0.747772	0.717431	0.885849	1.06476	0.880462	1.23912
86.5	-0.0356	0.102784	0.1077	0.0838875	0.1109	0.0642122	0.00229999	0.0381301	-0.066	0.0226363	86.5	-0.0699509	0.000114	-0.0905657	0.00029	-0.0588883	0.000579	-0.0595139	0.000874	-0.0542039	0.00105	86.5	78.4971	64.2681	45.8677	20.8721	10.752	5.34277	3.03711	0.694336	80.2702	60.5873	42.5311	21.6292	11.6449	6.09376	3.02919	1.52926	29.84	0.171921	0.145839	0.377105	0.36194	0.717301	0.708342	0.879593	1.05127	0.867951	1.22342
86.6	-0.0384	0.0996914	0.1058	0.0813635	0.1079	0.0622802	0.000799994	0.0369828	-0.0657	0.0219552	86.6	-0.0637056	0.000112	-0.0772858	0.000285	-0.0620118	0.000571	-0.0532686	0.000861	-0.0456086	0.00103	86.6	78.5068	64.2563	45.8638	20.8799	10.7622	5.33301	3.04688	0.638672	80.2702	60.5875	42.5366	21.6396	11.6523	6.09807	3.03151	1.53046	29.94	0.164108	0.143991	0.370072	0.357355	0.714172	0.699368	0.855377	1.03795	0.853897	1.20792
86.7	-0.0382998	0.0966918	0.1055	0.0789154	0.1088	0.0604062	-0.000199753	0.0358701	-0.0647998	0.0212946	86.7	-0.0694321	0.000111	-0.0830129	0.000281	-0.0747727	0.000563	-0.0496262	0.000848	-0.0583695	0.00102	86.7	78.4658	64.2754	45.8828	20.9224	10.7603	5.28516	3.08789	0.658203	80.2702	60.5876	42.542	21.6499	11.6596	6.10236	3.03383	1.53165	30.04	0.15239	0.142167	0.369293	0.352828	0.724335	0.690508	0.843658	1.0248	0.85077	1.19262
86.8	-0.0414003	0.0937829	0.1052	0.0765413	0.103	0.058589	9.97e-05	0.034791	-0.0641003	0.020654	86.8	-0.0733445	0.000109	-0.0837963	0.000277	-0.0708725	0.000554	-0.0480607	0.000836	-0.0622818	0.001	86.8	78.4941	64.2485	45.957	20.8643	10.8184	5.29248	3.12939	0.644531	80.2702	60.5878	42.5473	21.6602	11.6669	6.10663	3.03613	1.53284	30.14	0.164108	0.140366	0.357575	0.348358	0.733704	0.68176	0.843658	1.01182	0.83905	1.17751
86.9	-0.0381	0.0909611	0.1095	0.0742382	0.1067	0.0568261	0.00329998	0.0337441	-0.0626	0.0200325	86.9	-0.0730798	0.000108	-0.0780697	0.000273	-0.0784204	0.000546	-0.0556085	0.000824	-0.0620172	0.000988	86.9	78.4966	64.2349	45.9438	20.8862	10.8032	5.31396	3.17578	0.666016	80.2702	60.5879	42.5525	21.6704	11.6742	6.11088	3.03843	1.53403	30.24	0.173477	0.138588	0.377106	0.343945	0.716522	0.673123	0.847565	0.998999	0.819519	1.16259
87	-0.0360003	0.0882246	0.1097	0.0720048	0.1031	0.0551165	0.00419972	0.032729	-0.0612003	0.0194299	87	-0.0793294	0.000106	-0.0890039	0.000269	-0.0893545	0.000538	-0.0571737	0.000812	-0.0729513	0.000974	87	78.4541	64.2866	46.0171	20.8721	10.8096	5.3042	3.21826	0.656738	80.2702	60.5881	42.5577	21.6806	11.6815	6.11511	3.04072	1.53521	30.34	0.185989	0.136832	0.377106	0.339587	0.709488	0.664596	0.850693	0.986344	0.819519	1.14787
87.1	-0.0402	0.0855701	0.1084	0.0698383	0.0986	0.0534582	0.0055	0.0317442	-0.0597	0.0188452	87.1	-0.0676119	0.000104	-0.0765074	0.000265	-0.0831148	0.00053	-0.0571749	0.0008	-0.0667116	0.000959	87.1	78.5366	64.2891	46.0059	20.9229	10.8828	5.37256	3.25	0.62793	80.2702	60.5882	42.5629	21.6907	11.6887	6.11932	3.043	1.53639	30.44	0.195358	0.135099	0.372421	0.335285	0.702453	0.656176	0.828812	0.973848	0.816391	1.13332
87.2	-0.0469998	0.0829954	0.107	0.067737	0.0942002	0.0518497	0.00680018	0.0307891	-0.0585998	0.0182782	87.2	-0.0723016	0.000103	-0.0757194	0.000261	-0.0823267	0.000523	-0.0587366	0.000788	-0.0659235	0.000945	87.2	78.4966	64.3159	45.9458	20.9058	10.8906	5.40576	3.23828	0.686035	80.2702	60.5884	42.5679	21.7008	11.6958	6.12352	3.04527	1.53756	30.54	0.200043	0.133387	0.38179	0.331037	0.704803	0.647863	0.819443	0.96151	0.81015	1.11896
87.3	-0.0503002	0.0804985	0.1045	0.0656992	0.0921998	0.0502898	0.00659982	0.0298628	-0.0573002	0.0177283	87.3	-0.0725554	0.000101	-0.076767	0.000257	-0.077896	0.000515	-0.0566558	0.000777	-0.0685271	0.000932	87.3	78.4941	64.3564	45.9463	20.894	10.8989	5.33936	3.27686	0.678223	80.2702	60.5885	42.573	21.7107	11.703	6.1277	3.04753	1.53873	30.64	0.211761	0.131697	0.385696	0.326844	0.693863	0.639655	0.80928	0.949329	0.800766	1.10479
87.4	-0.0545	0.0780765	0.1027	0.0637224	0.0906	0.0487767	0.00179999	0.0289643	-0.0627	0.0171949	87.4	-0.0725607	9.99e-05	-0.0822349	0.000254	-0.0857138	0.000507	-0.0621237	0.000765	-0.0739951	0.000918	87.4	78.4653	64.4067	45.9971	20.9468	10.8989	5.38281	3.28857	0.657227	80.2702	60.5887	42.5779	21.7207	11.7101	6.13186	3.04978	1.53989	30.74	0.207077	0.130029	0.372421	0.322703	0.678238	0.631551	0.81163	0.937302	0.795304	1.09079
87.5	-0.0575002	0.0757276	0.1008	0.0618053	0.0900998	0.0473093	0.00179978	0.0280929	-0.0620002	0.0166776	87.5	-0.0746457	9.85e-05	-0.0858763	0.00025	-0.0799863	0.0005	-0.0493619	0.000754	-0.0721738	0.000905	87.5	78.4883	64.4243	46.0146	21.0127	10.9727	5.41162	3.28613	0.665039	80.2702	60.5888	42.5829	21.7305	11.7172	6.136	3.05202	1.54105	30.84	0.213333	0.128382	0.345078	0.318615	0.681366	0.623551	0.792877	0.925428	0.796081	1.07697
87.6	-0.0623	0.0734491	0.0936	0.0599457	0.0864	0.0458858	-0.00250002	0.0272476	-0.0656	0.0161758	87.6	-0.0707347	9.7e-05	-0.0835367	0.000246	-0.0877941	0.000493	-0.0524852	0.000743	-0.0737407	0.000891	87.6	78.5161	64.4072	45.9644	21.0532	11.0273	5.34326	3.30762	0.676758	80.2702	60.5889	42.5877	21.7403	11.7242	6.14012	3.05426	1.5422	30.94	0.200043	0.126755	0.345855	0.314578	0.663391	0.615651	0.765533	0.913704	0.780457	1.06333
87.7	-0.0624998	0.0712391	0.0961002	0.058142	0.0875002	0.0445051	0.00120022	0.0264278	-0.0635998	0.0156891	87.7	-0.0670928	9.56e-05	-0.0838013	0.000243	-0.0802459	0.000486	-0.0597838	0.000732	-0.0802459	0.000878	87.7	78.4775	64.4146	45.9448	21.1216	11.0391	5.31201	3.36035	0.675293	80.2702	60.5891	42.5925	21.75	11.7312	6.14423	3.05648	1.54335	31.04	0.206299	0.125149	0.345856	0.310593	0.642303	0.607851	0.776474	0.902127	0.764053	1.04986
87.8	-0.0621002	0.0690959	0.0964998	0.0563929	0.0882998	0.0431662	0.00309978	0.0256327	-0.0626002	0.0152171	87.8	-0.0644838	9.42e-05	-0.0905609	0.000239	-0.0776369	0.000479	-0.0540468	0.000722	-0.0729524	0.000866	87.8	78.458	64.374	45.877	21.2368	11.0005	5.35107	3.40723	0.660156	80.2702	60.5892	42.5973	21.7597	11.7382	6.14832	3.0587	1.5445	31.14	0.203171	0.123564	0.345856	0.306658	0.627456	0.60015	0.766312	0.890699	0.764831	1.03656
87.9	-0.0621	0.0670169	0.0954	0.0546961	0.0873	0.0418674	0.00350001	0.0248615	-0.065	0.0147592	87.9	-0.0652722	9.28e-05	-0.0835367	0.000236	-0.0706127	0.000472	-0.0399883	0.000711	-0.0737408	0.000853	87.9	78.4077	64.3774	45.9058	21.272	11.0005	5.39209	3.37598	0.599609	80.2702	60.5893	42.602	21.7693	11.7451	6.15239	3.0609	1.54564	31.24	0.203171	0.121998	0.345855	0.302773	0.605576	0.592547	0.753815	0.879415	0.742173	1.02343
88	-0.0648002	0.0650008	0.0936998	0.0530506	0.0881998	0.0406079	0.00539976	0.0241135	-0.0644002	0.0143152	88	-0.060582	9.15e-05	-0.0890096	0.000232	-0.0823258	0.000465	-0.047017	0.000701	-0.0737351	0.000841	88	78.4365	64.3447	45.8862	21.272	10.9927	5.42773	3.4165	0.549805	80.2702	60.5895	42.6067	21.7789	11.752	6.15645	3.0631	1.54677	31.34	0.203171	0.120453	0.331009	0.298937	0.626678	0.585041	0.752258	0.868274	0.746078	1.01046
88.1	-0.0669	0.063045	0.091	0.0514544	0.0841	0.039386	0.00280001	0.023388	-0.0656	0.0138845	88.1	-0.0595353	9.01e-05	-0.087962	0.000229	-0.0719101	0.000458	-0.0483201	0.000691	-0.0750382	0.000828	88.1	78.4365	64.3442	45.8789	21.2407	10.9502	5.46191	3.40674	0.527832	80.2702	60.5896	42.6113	21.7884	11.7589	6.16048	3.06529	1.5479	31.44	0.185196	0.118927	0.33023	0.29515	0.619644	0.577629	0.736618	0.857274	0.73671	0.997659
88.2	-0.0704999	0.061148	0.0864001	0.0499062	0.0799001	0.038201	-0.000999913	0.0226843	-0.0688999	0.0134667	88.2	-0.0676072	8.88e-05	-0.0811871	0.000226	-0.0729477	0.000451	-0.0360825	0.00068	-0.0760758	0.000816	88.2	78.4756	64.3774	45.9395	21.2935	11.0029	5.48145	3.40674	0.525879	80.2702	60.5897	42.6158	21.7979	11.7657	6.1645	3.06747	1.54903	31.54	0.199265	0.11742	0.318512	0.291411	0.611053	0.570311	0.757721	0.846413	0.7164	0.985019
88.3	-0.0715001	0.0593084	0.0838999	0.0484048	0.0754999	0.0370517	-0.00230012	0.0220018	-0.0681001	0.0130616	88.3	-0.0715171	8.75e-05	-0.0811915	0.000222	-0.0877982	0.000445	-0.0376426	0.00067	-0.0799857	0.000804	88.3	78.4404	64.4448	45.9761	21.2837	11.0073	5.53223	3.40674	0.561035	80.2702	60.5898	42.6203	21.8072	11.7725	6.16851	3.06964	1.55015	31.64	0.185989	0.115933	0.305237	0.287719	0.596207	0.563086	0.746002	0.83569	0.707016	0.972541
88.4	-0.0724	0.0575239	0.0829	0.0469483	0.074	0.0359369	0.00330001	0.0213398	-0.0669	0.0126686	88.4	-0.0608472	8.63e-05	-0.0791118	0.000219	-0.0904034	0.000438	-0.0402478	0.000661	-0.0810345	0.000793	88.4	78.4966	64.4043	45.9971	21.2622	11.0688	5.46973	3.48877	0.530273	80.2702	60.5899	42.6248	21.8166	11.7793	6.17249	3.0718	1.55127	31.74	0.171921	0.114464	0.302887	0.284074	0.593079	0.555952	0.732727	0.825103	0.722642	0.96022
88.5	-0.0754004	0.0557934	0.0806996	0.0455359	0.0733996	0.0348558	0.00789959	0.0206978	-0.0650004	0.0122875	88.5	-0.0624031	8.5e-05	-0.0806681	0.000216	-0.0841469	0.000432	-0.0441536	0.000651	-0.0825905	0.000781	88.5	78.5063	64.3853	46.0073	21.375	11.1113	5.55127	3.5083	0.549316	80.2702	60.59	42.6292	21.8258	11.786	6.17646	3.07396	1.55239	31.84	0.171921	0.113014	0.304444	0.280475	0.591522	0.548909	0.710846	0.81465	0.736709	0.948055
88.6	-0.0743	0.0541146	0.0831	0.0441658	0.0753	0.033807	0.0112	0.0200751	-0.0617	0.0119178	88.6	-0.0569307	8.38e-05	-0.076767	0.000213	-0.0802462	0.000425	-0.0418093	0.000642	-0.0685274	0.00077	88.6	78.4385	64.4116	45.9546	21.3652	11.1001	5.55127	3.52539	0.576172	80.2702	60.5901	42.6335	21.8351	11.7927	6.18041	3.0761	1.5535	31.94	0.173477	0.111582	0.310699	0.276922	0.584488	0.541955	0.712402	0.804329	0.725769	0.936045
88.7	-0.0712998	0.0524864	0.0822002	0.0428369	0.0788002	0.0327898	0.0116002	0.019471	-0.0608998	0.0115592	88.7	-0.0663152	8.25e-05	-0.0806735	0.00021	-0.0841527	0.000419	-0.0293126	0.000632	-0.0646214	0.000758	88.7	78.4561	64.4155	45.9971	21.3901	11.1099	5.54443	3.59521	0.561035	80.2702	60.5902	42.6378	21.8442	11.7994	6.18434	3.07824	1.5546	32.04	0.182861	0.110168	0.309921	0.273414	0.586045	0.535089	0.729599	0.794139	0.722642	0.924185
88.8	-0.0731002	0.0509074	0.0832998	0.0415482	0.0779998	0.0318033	0.00899982	0.0188853	-0.0616002	0.0112114	88.8	-0.0670873	8.13e-05	-0.0806679	0.000207	-0.0794622	0.000413	-0.0293065	0.000623	-0.0779058	0.000747	88.8	78.4775	64.3745	45.9468	21.4019	11.1504	5.58301	3.60742	0.475098	80.2702	60.5903	42.6421	21.8533	11.806	6.18826	3.08037	1.5557	32.14	0.171921	0.108773	0.311478	0.26995	0.603241	0.52831	0.722565	0.784078	0.740616	0.912477
88.9	-0.0684	0.0493756	0.0886	0.0402981	0.0821	0.0308464	0.0147	0.018317	-0.0564	0.0108741	88.9	-0.0676121	8.01e-05	-0.0843199	0.000203	-0.0776371	0.000407	-0.0298313	0.000614	-0.0760807	0.000736	88.9	78.4985	64.3853	45.9478	21.4136	11.1504	5.61572	3.57178	0.548828	80.2702	60.5904	42.6463	21.8624	11.8126	6.19216	3.08249	1.5568	32.24	0.168793	0.107395	0.329453	0.26653	0.604797	0.521617	0.719437	0.774145	0.737488	0.900917
89	-0.0661004	0.0478902	0.0899996	0.0390858	0.0843996	0.0299184	0.0160996	0.017766	-0.0530004	0.0105469	89	-0.0566762	7.9e-05	-0.074941	0.000201	-0.0823262	0.000401	-0.0306142	0.000605	-0.0667012	0.000726	89	78.4775	64.3555	45.9009	21.4097	11.1821	5.57129	3.62451	0.509766	80.2702	60.5905	42.6504	21.8714	11.8192	6.19604	3.0846	1.55789	32.34	0.186768	0.106034	0.331009	0.263153	0.579025	0.515009	0.725693	0.764338	0.722641	0.889504
89.1	-0.0665	0.0464493	0.0913	0.0379097	0.085	0.0290182	0.0181	0.0172314	-0.0517	0.0102296	89.1	-0.0574545	7.78e-05	-0.0788473	0.000198	-0.0698294	0.000395	-0.0228018	0.000596	-0.0729575	0.000715	89.1	78.4478	64.3281	45.918	21.4717	11.1626	5.63184	3.58496	0.529785	80.2702	60.5906	42.6545	21.8803	11.8258	6.19991	3.0867	1.55898	32.44	0.195358	0.104691	0.326325	0.25982	0.58136	0.508484	0.731155	0.754655	0.717956	0.878235
89.2	-0.0727999	0.0450517	0.0955001	0.0367691	0.0837001	0.0281451	0.0169001	0.016713	-0.0541999	0.00992181	89.2	-0.0637048	7.67e-05	-0.0772856	0.000195	-0.0721735	0.00039	-0.0220178	0.000587	-0.0721735	0.000705	89.2	78.4087	64.2739	45.8989	21.4331	11.1934	5.67285	3.58594	0.498047	80.2702	60.5907	42.6586	21.8892	11.8323	6.20376	3.08879	1.56006	32.54	0.18364	0.103364	0.323197	0.256528	0.58136	0.502042	0.726471	0.745094	0.710144	0.867108
89.3	-0.0790001	0.0436963	0.0913999	0.0356629	0.0864999	0.0272984	0.0158999	0.0162102	-0.0537001	0.00962332	89.3	-0.0506805	7.56e-05	-0.0712947	0.000192	-0.0755523	0.000384	-0.0207123	0.000579	-0.061499	0.000694	89.3	78.3774	64.354	45.936	21.4238	11.1528	5.74316	3.61621	0.519531	80.2702	60.5908	42.6626	21.898	11.8387	6.20759	3.09088	1.56114	32.64	0.188324	0.102055	0.322418	0.253278	0.580582	0.495682	0.71788	0.735654	0.70546	0.856123
89.4	-0.0839	0.0423816	0.0855	0.0345899	0.0852	0.026477	0.0141	0.0157224	-0.0548	0.00933377	89.4	-0.0590205	7.45e-05	-0.0804138	0.000189	-0.076858	0.000378	-0.0290523	0.00057	-0.076858	0.000684	89.4	78.4258	64.3442	45.9189	21.4038	11.2173	5.729	3.61621	0.466797	80.2702	60.5909	42.6666	21.9068	11.8452	6.21141	3.09296	1.56222	32.74	0.187546	0.100762	0.309143	0.250069	0.591522	0.489402	0.714752	0.726335	0.701553	0.845277
89.5	-0.0852003	0.0411066	0.0849997	0.0335493	0.0860997	0.0256805	0.0163997	0.0152494	-0.0544003	0.00905297	89.5	-0.0644885	7.34e-05	-0.0788472	0.000186	-0.082326	0.000373	-0.0228015	0.000562	-0.0846758	0.000674	89.5	78.4048	64.3174	45.9912	21.4033	11.2427	5.71436	3.63525	0.476563	80.2702	60.591	42.6706	21.9155	11.8516	6.21521	3.09503	1.56329	32.84	0.178955	0.0994856	0.314606	0.246901	0.588394	0.483202	0.703033	0.717133	0.691391	0.834569
89.6	-0.0863	0.0398697	0.0816	0.0325398	0.0823	0.0249078	0.0134	0.0147906	-0.0554	0.00878058	89.6	-0.0621442	7.23e-05	-0.0757244	0.000184	-0.0823316	0.000367	-0.0251417	0.000554	-0.0706128	0.000664	89.6	78.4673	64.3052	45.9873	21.3628	11.2939	5.72217	3.63135	0.527344	80.2702	60.5911	42.6745	21.9242	11.858	6.219	3.09709	1.56436	32.94	0.191452	0.0982253	0.311478	0.243773	0.584488	0.477081	0.703033	0.708048	0.694519	0.823996
89.7	-0.0874001	0.0386701	0.0773999	0.0315607	0.0825999	0.0241583	0.0136999	0.0143456	-0.0525001	0.00851638	89.7	-0.0543261	7.12e-05	-0.0749409	0.000181	-0.0862322	0.000362	-0.0313921	0.000546	-0.072957	0.000655	89.7	78.4751	64.2646	45.9663	21.3999	11.3306	5.72998	3.64355	0.491211	80.2702	60.5911	42.6783	21.9328	11.8644	6.22277	3.09914	1.56542	33.04	0.195358	0.0969808	0.329453	0.240685	0.588394	0.471036	0.707718	0.699077	0.69374	0.813556
89.8	-0.0919999	0.0375067	0.0724001	0.0306112	0.0790001	0.0234316	0.0106001	0.013914	-0.0536999	0.00826017	89.8	-0.0618846	7.02e-05	-0.063746	0.000178	-0.0836284	0.000357	-0.0170696	0.000538	-0.0797222	0.000645	89.8	78.4658	64.3076	45.9585	21.4019	11.3794	5.71484	3.70605	0.527832	80.2702	60.5912	42.6821	21.9414	11.8707	6.22652	3.10118	1.56648	33.14	0.191452	0.0957522	0.334136	0.237636	0.576675	0.465069	0.713196	0.690221	0.667175	0.80325
89.9	-0.0969	0.0363782	0.0714	0.0296902	0.0751	0.0227265	0.011	0.0134953	-0.0564	0.00801164	89.9	-0.0673524	6.92e-05	-0.0738984	0.000176	-0.0773774	0.000351	-0.0209809	0.00053	-0.0797272	0.000636	89.9	78.4771	64.2944	45.9473	21.4336	11.4009	5.72021	3.7041	0.527832	80.2702	60.5913	42.6859	21.9499	11.877	6.23025	3.10322	1.56753	33.24	0.203171	0.0945391	0.311477	0.234625	0.568863	0.459177	0.710846	0.681477	0.652328	0.793074
90	-0.0988002	0.0352838	0.0731998	0.028797	0.0757998	0.0220428	0.0112998	0.0130893	-0.0558002	0.00777061	90	-0.0621437	6.82e-05	-0.0835366	0.000173	-0.0792031	0.000346	-0.0329537	0.000522	-0.0823311	0.000626	90	78.4673	64.2964	45.9668	21.4336	11.4492	5.7417	3.7041	0.520508	80.2702	60.5914	42.6896	21.9583	11.8832	6.23397	3.10524	1.56858	33.34	0.188324	0.0933415	0.306793	0.231653	0.557144	0.45336	0.695999	0.672843	0.647644	0.783026
90.1	-0.0974	0.0342222	0.0742	0.0279305	0.0757	0.0213796	0.0135	0.0126955	-0.055	0.00753681	90.1	-0.0545853	6.72e-05	-0.0751999	0.000171	-0.081807	0.000341	-0.0394639	0.000515	-0.0747727	0.000617	90.1	78.4561	64.3213	45.9473	21.4531	11.4805	5.74463	3.66748	0.566895	80.2702	60.5915	42.6933	21.9667	11.8895	6.23768	3.10726	1.56963	33.44	0.190674	0.092159	0.302109	0.228718	0.549332	0.447617	0.691315	0.664319	0.646088	0.773107
90.2	-0.1027	0.0331925	0.0741003	0.0270901	0.0768003	0.0207363	0.0164003	0.0123135	-0.0542997	0.00731004	90.2	-0.0579787	6.62e-05	-0.0762433	0.000168	-0.0828505	0.000336	-0.0280104	0.000507	-0.0664473	0.000608	90.2	78.4561	64.3271	45.9785	21.5039	11.4707	5.78467	3.66309	0.557617	80.2702	60.5915	42.6969	21.9751	11.8957	6.24137	3.10927	1.57067	33.54	0.195358	0.0909913	0.295075	0.22582	0.548554	0.441946	0.678818	0.655903	0.655457	0.763312
90.3	-0.1019	0.0321939	0.0755997	0.0262752	0.0782997	0.0201125	0.0172997	0.0119431	-0.0530003	0.00709012	90.3	-0.0517272	6.52e-05	-0.0731202	0.000166	-0.0844116	0.000331	-0.0326995	0.0005	-0.0711364	0.000599	90.3	78.4849	64.2676	45.9399	21.5132	11.519	5.82178	3.7041	0.574707	80.2702	60.5916	42.7005	21.9834	11.9018	6.24504	3.11128	1.57171	33.64	0.195358	0.0898386	0.299759	0.22296	0.562607	0.436347	0.671783	0.647593	0.648422	0.753642
90.4	-0.0969	0.0312252	0.08	0.0254846	0.082	0.0195073	0.0196	0.0115837	-0.0505	0.00687679	90.4	-0.0405324	6.43e-05	-0.0705157	0.000163	-0.0700886	0.000327	-0.0347798	0.000492	-0.0732167	0.000591	90.4	78.478	64.269	45.9219	21.5137	11.5024	5.82227	3.66113	0.626465	80.2702	60.5917	42.7041	21.9916	11.908	6.24869	3.11327	1.57274	33.74	0.203171	0.0887005	0.311478	0.220135	0.565735	0.430819	0.679596	0.639389	0.647644	0.744094
90.5	-0.0950002	0.0302858	0.0791998	0.0247179	0.0785998	0.0189205	0.0217998	0.0112352	-0.0466002	0.0066699	90.5	-0.0478161	6.33e-05	-0.0598401	0.000161	-0.0726879	0.000322	-0.0373791	0.000485	-0.0711315	0.000582	90.5	78.4971	64.3105	45.9199	21.5112	11.5435	5.82422	3.71338	0.629395	80.2702	60.5917	42.7076	21.9998	11.9141	6.25233	3.11526	1.57377	33.84	0.196136	0.0875768	0.313827	0.217346	0.55246	0.425361	0.671783	0.631289	0.624985	0.734667
90.6	-0.0923	0.0293746	0.0809	0.0239742	0.0805	0.0183512	0.0263	0.0108972	-0.0448	0.00646922	90.6	-0.0543313	6.24e-05	-0.0640053	0.000158	-0.0792031	0.000317	-0.0321755	0.000478	-0.0674844	0.000574	90.6	78.4761	64.2661	45.9204	21.5815	11.5825	5.80469	3.65576	0.628418	80.2702	60.5918	42.7111	22.008	11.9202	6.25596	3.11724	1.5748	33.94	0.195358	0.0864673	0.303665	0.214593	0.557144	0.419972	0.668655	0.623291	0.628112	0.72536
90.7	-0.0942997	0.0284907	0.0809003	0.0232528	0.0791003	0.017799	0.0261003	0.0105693	-0.0451997	0.00627457	90.7	-0.0538073	6.15e-05	-0.0681661	0.000156	-0.0786791	0.000312	-0.0363359	0.000471	-0.0771227	0.000565	90.7	78.4375	64.27	45.9028	21.6011	11.6104	5.75195	3.69385	0.646484	80.2702	60.5919	42.7145	22.0161	11.9262	6.25957	3.11921	1.57582	34.04	0.190674	0.0853718	0.318512	0.211874	0.544647	0.414651	0.652252	0.615395	0.626556	0.71617
90.8	-0.0956003	0.0276336	0.0821997	0.0225533	0.0813997	0.0172635	0.0260997	0.0102513	-0.0443003	0.0060858	90.8	-0.0452174	6.06e-05	-0.0658317	0.000154	-0.069311	0.000308	-0.0340022	0.000464	-0.0771235	0.000557	90.8	78.4009	64.2778	45.9004	21.6123	11.583	5.70215	3.73535	0.636719	80.2702	60.5919	42.7179	22.0241	11.9323	6.26316	3.12117	1.57684	34.14	0.191452	0.0842903	0.305237	0.20919	0.529023	0.409398	0.652252	0.607598	0.608582	0.707097
90.9	-0.0954	0.0268022	0.083	0.0218747	0.0799	0.0167441	0.0279	0.00994289	-0.044	0.00590269	90.9	-0.0608413	5.97e-05	-0.0744219	0.000152	-0.082585	0.000303	-0.0425918	0.000458	-0.0739943	0.000549	90.9	78.3984	64.2363	45.7915	21.5938	11.5596	5.66309	3.72363	0.597656	80.2702	60.592	42.7213	22.0321	11.9383	6.26674	3.12312	1.57785	34.24	0.178955	0.0832224	0.295075	0.20654	0.539169	0.404212	0.639755	0.599901	0.608581	0.698139
91	-0.0955002	0.0259958	0.0861998	0.0212166	0.0799998	0.0162404	0.0273998	0.00964376	-0.0430002	0.00572511	91	-0.0506848	5.89e-05	-0.0650434	0.000149	-0.0755566	0.000299	-0.0402478	0.000451	-0.0708722	0.000541	91	78.3188	64.2661	45.7705	21.6011	11.542	5.71191	3.74707	0.597168	80.2702	60.5921	42.7246	22.0401	11.9442	6.2703	3.12507	1.57886	34.34	0.164886	0.0821681	0.303665	0.203923	0.525895	0.399091	0.608505	0.592301	0.589829	0.689295
91.1	-0.0944	0.0252137	0.0866	0.0205782	0.0811	0.0157517	0.0259	0.00935359	-0.0417	0.00555285	91.1	-0.0543264	5.8e-05	-0.0710347	0.000147	-0.0776418	0.000295	-0.0438893	0.000444	-0.0698293	0.000533	91.1	78.2974	64.2148	45.7295	21.5669	11.5815	5.71191	3.72119	0.529297	80.2702	60.5921	42.7279	22.048	11.9502	6.27385	3.12701	1.57987	34.44	0.178955	0.0811272	0.295075	0.20134	0.532928	0.394035	0.603027	0.584798	0.584365	0.680562
91.2	-0.0958003	0.024455	0.0848997	0.019959	0.0831997	0.0152778	0.0246997	0.00907216	-0.0407003	0.00538577	91.2	-0.0426133	5.71e-05	-0.0671339	0.000145	-0.0752976	0.00029	-0.043895	0.000438	-0.0542099	0.000525	91.2	78.2485	64.2056	45.7183	21.522	11.5308	5.69385	3.64746	0.546875	80.2702	60.5922	42.7312	22.0558	11.9561	6.27738	3.12894	1.58087	34.54	0.160202	0.0800993	0.29039	0.198789	0.534485	0.389043	0.596786	0.577388	0.562485	0.67194
91.3	-0.1036	0.0237193	0.0794003	0.0193586	0.0777003	0.0148182	0.0192003	0.00879923	-0.0499997	0.00522375	91.3	-0.0407916	5.63e-05	-0.0715535	0.000143	-0.0664416	0.000286	-0.0381671	0.000431	-0.0664416	0.000517	91.3	78.2275	64.2271	45.751	21.4146	11.6147	5.70557	3.62207	0.527344	80.2702	60.5922	42.7344	22.0636	11.962	6.2809	3.13086	1.58187	34.64	0.176605	0.0790846	0.291947	0.19627	0.525895	0.384114	0.593658	0.570074	0.569519	0.663427
91.4	-0.1084	0.0230056	0.0752	0.0187761	0.0766	0.0143723	0.0201	0.00853447	-0.0519	0.00506657	91.4	-0.0506838	5.55e-05	-0.0837958	0.000141	-0.0716494	0.000282	-0.0480593	0.000425	-0.0786837	0.00051	91.4	78.2178	64.208	45.7583	21.3823	11.6396	5.77783	3.59473	0.556641	80.2702	60.5923	42.7376	22.0714	11.9678	6.2844	3.13278	1.58286	34.74	0.172699	0.0780827	0.287262	0.193784	0.526672	0.379248	0.593658	0.562852	0.566391	0.655023
91.5	-0.1114	0.0223135	0.0764999	0.0182113	0.0739999	0.0139399	0.0216999	0.00827772	-0.0504001	0.00491415	91.5	-0.0415654	5.47e-05	-0.0746769	0.000139	-0.0664372	0.000278	-0.0459751	0.000419	-0.0734715	0.000502	91.5	78.2271	64.1396	45.7798	21.3745	11.5894	5.76221	3.61475	0.595215	80.2702	60.5924	42.7407	22.0791	11.9736	6.28789	3.13469	1.58385	34.84	0.178955	0.0770935	0.287262	0.191329	0.528244	0.374444	0.59053	0.555721	0.563278	0.646725
91.6	-0.116	0.0216421	0.0778	0.0176633	0.0714	0.0135205	0.0231	0.00802866	-0.0481	0.00476629	91.6	-0.0444387	5.39e-05	-0.0853628	0.000137	-0.0739949	0.000274	-0.0386861	0.000413	-0.0841573	0.000495	91.6	78.2295	64.1675	45.7515	21.4521	11.6113	5.77197	3.64355	0.585449	80.2702	60.5924	42.7439	22.0868	11.9794	6.29136	3.13659	1.58484	34.94	0.19223	0.0761168	0.282578	0.188905	0.525894	0.3697	0.581161	0.548681	0.550766	0.638531
91.7	-0.1191	0.020991	0.0743	0.0171318	0.0692	0.0131137	0.0223	0.00778708	-0.0469	0.00462288	91.7	-0.0538073	5.31e-05	-0.0900471	0.000135	-0.0739946	0.00027	-0.0316515	0.000407	-0.0818071	0.000488	91.7	78.23	64.1865	45.7998	21.5024	11.647	5.79346	3.65088	0.577148	80.2702	60.5925	42.7469	22.0944	11.9852	6.29482	3.13848	1.58582	35.04	0.182861	0.0751525	0.268509	0.186512	0.518082	0.365016	0.574127	0.541729	0.538269	0.630442
91.8	-0.1191	0.0203595	0.0721	0.0166164	0.0688	0.0127192	0.0193	0.00755282	-0.0487	0.0044838	91.8	-0.0465186	5.23e-05	-0.0843145	0.000133	-0.0713905	0.000266	-0.0392097	0.000401	-0.0745185	0.000481	91.8	78.2085	64.1382	45.7397	21.5117	11.6328	5.85352	3.65674	0.620117	80.2702	60.5925	42.75	22.102	11.9909	6.29826	3.14037	1.5868	35.14	0.164108	0.0742004	0.27945	0.184149	0.517303	0.360392	0.554596	0.534866	0.546081	0.622455
91.9	-0.1191	0.0197469	0.0706	0.0161165	0.0676	0.0123365	0.0176	0.00732556	-0.051	0.00434889	91.9	-0.042613	5.16e-05	-0.090571	0.000131	-0.0604505	0.000262	-0.032176	0.000395	-0.0737409	0.000474	91.9	78.2393	64.0781	45.7314	21.5337	11.6138	5.85596	3.62598	0.604004	80.2702	60.5926	42.753	22.1095	11.9966	6.30169	3.14224	1.58778	35.24	0.167236	0.0732604	0.275543	0.181816	0.511048	0.355826	0.557724	0.52809	0.530457	0.614569
92	-0.117	0.0191528	0.0692999	0.0156316	0.0670999	0.0119653	0.0174999	0.00710518	-0.0556001	0.00421806	92	-0.0418288	5.08e-05	-0.0827535	0.000129	-0.0698287	0.000258	-0.0360762	0.000389	-0.0745131	0.000467	92	78.251	64.0493	45.7104	21.5752	11.5557	5.81445	3.63525	0.646973	80.2702	60.5926	42.756	22.117	12.0023	6.3051	3.14411	1.58875	35.34	0.179733	0.0723323	0.275543	0.179513	0.518081	0.351318	0.565536	0.5214	0.530456	0.606783
92.1	-0.1186	0.0185765	0.0664	0.0151613	0.0679	0.0116053	0.016	0.00689139	-0.0598	0.00409114	92.1	-0.0220397	5.01e-05	-0.0746819	0.000127	-0.0633147	0.000254	-0.0350401	0.000384	-0.073477	0.00046	92.1	78.2397	64.0708	45.6841	21.6016	11.5151	5.83496	3.62598	0.615234	80.2702	60.5927	42.7589	22.1244	12.008	6.3085	3.14598	1.58972	35.44	0.18129	0.0714159	0.279449	0.177239	0.506363	0.346868	0.552246	0.514795	0.514832	0.599096
92.2	-0.1252	0.0180176	0.0621	0.0147051	0.0648	0.0112561	0.0116	0.00668404	-0.0638	0.00396804	92.2	-0.0196989	4.93e-05	-0.0817105	0.000125	-0.0726926	0.000251	-0.0373838	0.000378	-0.0641019	0.000453	92.2	78.2793	63.9717	45.6694	21.6445	11.5547	5.78564	3.59424	0.594238	80.2702	60.5927	42.7618	22.1318	12.0136	6.31188	3.14783	1.59068	35.54	0.190674	0.0705111	0.272415	0.174993	0.506363	0.342473	0.554596	0.508273	0.514053	0.591506
92.3	-0.1307	0.0174755	0.0591	0.0142627	0.065	0.0109175	0.00680002	0.00648296	-0.0649	0.00384867	92.3	-0.0259447	4.86e-05	-0.0824939	0.000123	-0.0773821	0.000247	-0.0303545	0.000372	-0.0578508	0.000447	92.3	78.2109	64.0322	45.6909	21.6226	11.5347	5.87598	3.60352	0.618164	80.2702	60.5927	42.7647	22.1391	12.0192	6.31525	3.14968	1.59164	35.64	0.200043	0.0696179	0.258361	0.172776	0.495423	0.338134	0.539749	0.501834	0.503892	0.584012
92.4	-0.1332	0.0169497	0.057	0.0138336	0.0633	0.010589	0.00199999	0.00628789	-0.0689	0.00373287	92.4	-0.0251624	4.79e-05	-0.0684359	0.000122	-0.064881	0.000243	-0.0342566	0.000367	-0.0555121	0.00044	92.4	78.1685	64.0298	45.6597	21.6831	11.5957	5.87354	3.59619	0.57666	80.2702	60.5928	42.7676	22.1464	12.0248	6.31861	3.15152	1.5926	35.74	0.190674	0.0687359	0.24585	0.170587	0.501679	0.333851	0.533508	0.495476	0.521866	0.576614
92.5	-0.1373	0.0164398	0.0526001	0.0134174	0.0591001	0.0102704	-0.00179988	0.00609873	-0.0707999	0.00362057	92.5	-0.0353184	4.72e-05	-0.0762428	0.00012	-0.0680028	0.00024	-0.0373784	0.000362	-0.0515996	0.000434	92.5	78.1392	63.9819	45.7026	21.6523	11.4868	5.84277	3.55322	0.59668	80.2702	60.5928	42.7704	22.1537	12.0303	6.32195	3.15335	1.59355	35.84	0.175827	0.0678651	0.258362	0.168426	0.506363	0.329621	0.520218	0.489199	0.523422	0.569309
92.6	-0.1315	0.0159452	0.0568	0.0130137	0.0617	0.00996141	0.00100001	0.00591523	-0.0658	0.00351163	92.6	-0.031154	4.65e-05	-0.0767622	0.000118	-0.0685228	0.000236	-0.0402482	0.000356	-0.0521196	0.000427	92.6	78.1416	64.0088	45.6714	21.6523	11.4966	5.83301	3.5127	0.586426	80.2702	60.5929	42.7732	22.1609	12.0358	6.32527	3.15517	1.5945	35.94	0.195358	0.0670054	0.268509	0.166292	0.507919	0.325445	0.523346	0.483002	0.518737	0.562097
92.7	-0.129	0.0154654	0.0583002	0.0126221	0.0627002	0.00966168	0.00280015	0.00573725	-0.0660998	0.00340597	92.7	-0.0202181	4.58e-05	-0.0697327	0.000116	-0.0732119	0.000233	-0.0300906	0.000351	-0.0599368	0.000421	92.7	78.1514	63.9312	45.6328	21.6641	11.5547	5.80615	3.52588	0.598633	80.2702	60.5929	42.7759	22.168	12.0413	6.32858	3.15699	1.59544	36.04	0.191452	0.0661564	0.276321	0.164186	0.5009	0.321322	0.523346	0.476882	0.506241	0.554975
92.8	-0.1311	0.0150001	0.0572999	0.0122424	0.0655999	0.00937102	0.00479985	0.00556465	-0.0673001	0.0033035	92.8	-0.0249017	4.52e-05	-0.0759884	0.000115	-0.0716546	0.000229	-0.024627	0.000346	-0.0599359	0.000415	92.8	78.1299	63.8398	45.5029	21.645	11.5142	5.76514	3.58447	0.60791	80.2702	60.593	42.7786	22.1751	12.0468	6.33188	3.1588	1.59638	36.14	0.195358	0.0653183	0.250549	0.162106	0.49855	0.317251	0.527252	0.470841	0.4953	0.547944
92.9	-0.1333	0.0145488	0.0545	0.011874	0.0592	0.00908906	0.000999996	0.00539721	-0.0733	0.00320411	92.9	-0.0288086	4.45e-05	-0.0697324	0.000113	-0.0778961	0.000226	-0.0261841	0.000341	-0.0497742	0.000409	92.9	78.1108	63.7803	45.4932	21.7134	11.4927	5.84668	3.5957	0.615723	80.2702	60.593	42.7813	22.1822	12.0522	6.33516	3.16061	1.59732	36.24	0.187546	0.0644908	0.244293	0.160052	0.483704	0.313232	0.506165	0.464876	0.48436	0.541003
93	-0.1374	0.0141111	0.0493001	0.0115168	0.0548001	0.00881562	-0.00169988	0.00523484	-0.0768999	0.00310771	93	-0.0282896	4.39e-05	-0.0738986	0.000111	-0.0844114	0.000223	-0.0303496	0.000336	-0.0562895	0.000403	93	78.1206	63.7954	45.4429	21.7231	11.4761	5.80566	3.57471	0.555664	80.2702	60.593	42.784	22.1892	12.0577	6.33843	3.1624	1.59825	36.34	0.18364	0.0636738	0.24585	0.158024	0.482147	0.309264	0.49678	0.458986	0.490616	0.534149
93.1	-0.1398	0.0136865	0.0453	0.0111703	0.0524	0.00855037	-0.0031	0.00507733	-0.0759	0.00301421	93.1	-0.0275073	4.32e-05	-0.0754653	0.00011	-0.070354	0.00022	-0.0241046	0.000331	-0.0555072	0.000397	93.1	78.0933	63.7939	45.4233	21.6846	11.4502	5.85205	3.5415	0.557129	80.2702	60.5931	42.7866	22.1962	12.063	6.34169	3.16419	1.59918	36.44	0.18364	0.0628672	0.246643	0.156022	0.483703	0.305346	0.500687	0.453172	0.496078	0.527382
93.2	-0.1393	0.0132747	0.0437003	0.0108342	0.0559003	0.0082931	-0.00349973	0.00492456	-0.0725997	0.00292351	93.2	-0.0202177	4.26e-05	-0.0705105	0.000108	-0.0771177	0.000216	-0.029312	0.000326	-0.0677488	0.000391	93.2	78.082	63.7021	45.394	21.6606	11.4775	5.79199	3.57471	0.559082	80.2702	60.5931	42.7892	22.2032	12.0684	6.34493	3.16597	1.60011	36.54	0.18364	0.0620707	0.245072	0.154046	0.479019	0.301478	0.487411	0.44743	0.487488	0.5207
93.3	-0.133	0.0128754	0.0414997	0.0105083	0.0602997	0.00804361	-0.000500281	0.00477641	-0.0711003	0.00283556	93.3	-0.0202125	4.2e-05	-0.0752053	0.000107	-0.0841468	0.000213	-0.0246223	0.000322	-0.0669654	0.000386	93.3	78.0625	63.7314	45.4312	21.6841	11.439	5.8833	3.58594	0.578613	80.2702	60.5932	42.7918	22.2101	12.0737	6.34815	3.16774	1.60103	36.64	0.18364	0.0612843	0.236481	0.152094	0.457931	0.297658	0.488968	0.441762	0.482803	0.514104
93.4	-0.1334	0.012488	0.0418	0.0101921	0.0604	0.00780159	-0.00140001	0.0046327	-0.0708	0.00275024	93.4	-0.0238649	4.14e-05	-0.0733792	0.000105	-0.0768587	0.00021	-0.0181124	0.000317	-0.0487368	0.00038	93.4	78.1084	63.6514	45.4121	21.6338	11.4761	5.854	3.56885	0.559082	80.2702	60.5932	42.7944	22.2169	12.079	6.35136	3.16951	1.60195	36.74	0.188324	0.060508	0.23648	0.150167	0.445419	0.293887	0.484283	0.436165	0.464829	0.507591
93.5	-0.1345	0.0121123	0.043	0.00988546	0.0564	0.00756689	-0.00210003	0.00449333	-0.0697	0.00266751	93.5	-0.0178733	4.08e-05	-0.0705162	0.000103	-0.0669609	0.000207	-0.0199333	0.000312	-0.0458732	0.000374	93.5	78.0112	63.75	45.481	21.6367	11.4155	5.78467	3.56543	0.555176	80.2702	60.5932	42.7969	22.2237	12.0843	6.35456	3.17127	1.60287	36.84	0.185989	0.0597414	0.21695	0.148265	0.447769	0.290164	0.479599	0.43064	0.459366	0.50116
93.6	-0.1277	0.0117478	0.0429	0.00958802	0.0539	0.00733921	-0.00230001	0.00435813	-0.0666	0.00258724	93.6	-0.01709	4.02e-05	-0.0697327	0.000102	-0.0732118	0.000204	-0.0214998	0.000308	-0.0497743	0.000369	93.6	78.1196	63.7505	45.4893	21.5356	11.5142	5.83545	3.56348	0.525391	80.2702	60.5933	42.7994	22.2305	12.0896	6.35775	3.17302	1.60378	36.94	0.173477	0.0589846	0.221634	0.146387	0.462616	0.286488	0.464752	0.425184	0.475769	0.494811
93.7	-0.124	0.0113943	0.0424002	0.00929953	0.0542002	0.00711838	0.00170023	0.004227	-0.0639998	0.0025094	93.7	-0.0113573	3.96e-05	-0.0640002	0.0001	-0.0776415	0.000201	-0.0274858	0.000303	-0.0495195	0.000364	93.7	78.0767	63.6514	45.4214	21.6138	11.5342	5.90527	3.54395	0.624023	80.2702	60.5933	42.8018	22.2372	12.0948	6.36092	3.17477	1.60469	37.04	0.175827	0.0582373	0.238831	0.144532	0.459487	0.282859	0.46553	0.419797	0.467956	0.488542
93.8	-0.1205	0.0110516	0.0414998	0.00901976	0.0559998	0.00690423	0.00339977	0.00409983	-0.0631002	0.0024339	93.8	-0.0207418	3.9e-05	-0.0702565	9.9e-05	-0.081548	0.000198	-0.0313924	0.000299	-0.0456136	0.000358	93.8	78.0596	63.6826	45.4629	21.604	11.5337	5.9458	3.63477	0.64209	80.2702	60.5933	42.8043	22.2439	12.1	6.36408	3.17651	1.60559	37.14	0.178955	0.0574995	0.229446	0.142701	0.436051	0.279275	0.479599	0.414479	0.456238	0.482353
93.9	-0.1236	0.010719	0.0359	0.00874837	0.0518	0.00669649	0.000299997	0.00397647	-0.0659	0.00236067	93.9	-0.0246431	3.84e-05	-0.0726014	9.76e-05	-0.0737306	0.000195	-0.0259249	0.000294	-0.0495149	0.000353	93.9	78.04	63.7427	45.4937	21.7554	11.5537	5.89404	3.62305	0.610352	80.2702	60.5934	42.8067	22.2506	12.1052	6.36722	3.17824	1.6065	37.24	0.175827	0.056771	0.21695	0.140893	0.439957	0.275737	0.472565	0.409228	0.457016	0.476242
94	-0.127	0.0103966	0.0358	0.00848518	0.0509	0.00649503	-0.000100013	0.00385684	-0.0689	0.00228965	94	-0.0173488	3.79e-05	-0.0778044	9.62e-05	-0.0812831	0.000192	-0.0311275	0.00029	-0.0484767	0.000348	94	78.0928	63.7036	45.4619	21.8726	11.6074	5.89502	3.51025	0.655762	80.2702	60.5934	42.8091	22.2572	12.1103	6.37035	3.17996	1.60739	37.34	0.171921	0.0560518	0.220856	0.139108	0.43605	0.272244	0.457718	0.404044	0.443741	0.470209
94.1	-0.1264	0.0100837	0.0339	0.00822988	0.0517	0.00629961	0.000799988	0.0037408	-0.0689	0.00222076	94.1	-0.0126653	3.73e-05	-0.0699922	9.47e-05	-0.0719151	0.00019	-0.0334783	0.000286	-0.0406651	0.000343	94.1	78.1313	63.6704	45.3926	21.791	11.625	5.95215	3.56543	0.68457	80.2702	60.5934	42.8114	22.2637	12.1155	6.37347	3.18168	1.60829	37.44	0.172699	0.0553417	0.212265	0.137346	0.428238	0.268795	0.460068	0.398925	0.42421	0.464252
94.2	-0.126599	0.00978033	0.0374005	0.00798225	0.0546005	0.00611006	0.00510054	0.00362824	-0.0651995	0.00215394	94.2	-0.0126652	3.68e-05	-0.0770265	9.34e-05	-0.0765995	0.000187	-0.0366062	0.000282	-0.0453495	0.000338	94.2	78.0713	63.6431	45.4561	21.873	11.5576	5.89551	3.58447	0.665039	80.2702	60.5934	42.8137	22.2703	12.1206	6.37657	3.18339	1.60918	37.54	0.174271	0.0546406	0.197418	0.135606	0.411834	0.26539	0.453033	0.393871	0.420303	0.45837
94.3	-0.121301	0.0094861	0.0451994	0.00774211	0.0600994	0.00592625	0.0149994	0.00351909	-0.0558006	0.00208914	94.3	-0.0202121	3.62e-05	-0.0681707	9.2e-05	-0.0677432	0.000184	-0.0363406	0.000278	-0.0583743	0.000333	94.3	78.0532	63.6299	45.4434	21.9351	11.5791	5.94482	3.59619	0.657227	80.2702	60.5935	42.8161	22.2767	12.1257	6.37966	3.1851	1.61007	37.64	0.153946	0.0539484	0.188827	0.133888	0.389954	0.262027	0.442093	0.388881	0.402329	0.452563
94.4	-0.1196	0.00920068	0.0487	0.00750916	0.0642	0.00574793	0.0222	0.0034132	-0.0523	0.00202628	94.4	-0.0259452	3.57e-05	-0.0699972	9.07e-05	-0.0711265	0.000181	-0.0397239	0.000274	-0.0547233	0.000328	94.4	78.0415	63.6533	45.4648	21.9736	11.6064	5.97363	3.55518	0.726563	80.2702	60.5935	42.8183	22.2832	12.1307	6.38274	3.18679	1.61095	37.74	0.154739	0.0532649	0.175537	0.132192	0.389176	0.258708	0.431946	0.383955	0.414048	0.44683
94.5	-0.1233	0.00892388	0.0472001	0.00728325	0.0618001	0.00557501	0.0184001	0.00331052	-0.0548999	0.00196532	94.5	-0.0269873	3.52e-05	-0.0640054	8.93e-05	-0.0792028	0.000179	-0.0360815	0.00027	-0.0627996	0.000323	94.5	78.0107	63.6807	45.4614	22.0342	11.6162	5.9248	3.58643	0.73291	80.2702	60.5935	42.8206	22.2896	12.1357	6.3858	3.18848	1.61183	37.84	0.137543	0.0525901	0.173203	0.130517	0.389175	0.25543	0.426468	0.379091	0.417175	0.441169
94.6	-0.1223	0.00865537	0.0452	0.00706411	0.0633	0.00540727	0.0156	0.00321091	-0.0539	0.00190619	94.6	-0.0103207	3.47e-05	-0.0637414	8.8e-05	-0.074255	0.000176	-0.0342618	0.000266	-0.0578519	0.000319	94.6	78.0576	63.6826	45.5132	22.0459	11.6636	5.92334	3.6333	0.773926	80.2702	60.5936	42.8228	22.296	12.1408	6.38885	3.19017	1.61271	37.94	0.139893	0.0519239	0.185699	0.128864	0.389175	0.252194	0.433502	0.374288	0.421081	0.43558
94.7	-0.1248	0.00839494	0.0435001	0.00685156	0.0609001	0.00524457	0.0144001	0.0031143	-0.0574999	0.00184883	94.7	-0.00798	3.42e-05	-0.060618	8.67e-05	-0.067225	0.000174	-0.0248819	0.000262	-0.0476938	0.000314	94.7	78.04	63.5503	45.4629	22.062	11.6846	5.93311	3.63525	0.771973	80.2702	60.5936	42.825	22.3023	12.1457	6.39189	3.19184	1.61358	38.04	0.145355	0.051266	0.179443	0.127231	0.384491	0.248999	0.43663	0.369546	0.412491	0.430062
94.8	-0.1255	0.00814239	0.0457999	0.00664544	0.0574999	0.00508679	0.0168999	0.00302061	-0.0578001	0.00179321	94.8	-0.0103251	3.37e-05	-0.0598398	8.55e-05	-0.0711314	0.000171	-0.040507	0.000258	-0.0516002	0.000309	94.8	77.9702	63.5815	45.4224	22.1128	11.6265	5.96582	3.63379	0.805176	80.2702	60.5936	42.8272	22.3086	12.1507	6.39491	3.19351	1.61445	38.14	0.153168	0.0506166	0.188049	0.125619	0.373551	0.245845	0.442871	0.364864	0.402329	0.424613
94.9	-0.1275	0.0078974	0.046	0.00644549	0.0556	0.00493374	0.0209	0.00292972	-0.0569	0.00173926	94.9	0.00296	3.32e-05	-0.056717	8.42e-05	-0.0578467	0.000169	-0.0295721	0.000254	-0.0406653	0.000305	94.9	77.9604	63.6401	45.4307	22.1519	11.646	5.9624	3.61426	0.745117	80.2702	60.5936	42.8293	22.3148	12.1556	6.39792	3.19517	1.61532	38.24	0.143021	0.0499753	0.173981	0.124028	0.377457	0.24273	0.440536	0.360242	0.409363	0.419234
95	-0.1315	0.00765981	0.0411001	0.00625158	0.0524001	0.00478531	0.0161001	0.00284159	-0.0623999	0.00168693	95	-0.000162	3.27e-05	-0.0528054	8.3e-05	-0.0680031	0.000166	-0.0248817	0.00025	-0.0469154	0.0003	95	77.9897	63.6226	45.4746	22.1523	11.6758	5.87305	3.5249	0.795898	80.2702	60.5937	42.8315	22.321	12.1605	6.40092	3.19683	1.61618	38.34	0.142227	0.0493422	0.177887	0.122456	0.370422	0.239655	0.429596	0.355678	0.409362	0.413923
95.1	-0.1349	0.00742934	0.0381	0.00606348	0.0522	0.00464132	0.0147	0.00275609	-0.0619	0.00163618	95.1	0.00453	3.22e-05	-0.0559288	8.18e-05	-0.0664423	0.000164	-0.026449	0.000247	-0.0422266	0.000296	95.1	77.9839	63.6519	45.4536	22.1543	11.627	5.89648	3.52295	0.803711	80.2702	60.5937	42.8336	22.3272	12.1654	6.40391	3.19848	1.61704	38.44	0.147705	0.0487171	0.178665	0.120905	0.377456	0.236619	0.433502	0.351172	0.416397	0.408679
95.2	-0.1342	0.0072058	0.0350002	0.00588104	0.0539002	0.00450167	0.0132002	0.00267316	-0.0587998	0.00158695	95.2	-0.00381	3.17e-05	-0.0564522	8.06e-05	-0.0646157	0.000161	-0.0207162	0.000243	-0.0435281	0.000292	95.2	77.9805	63.5908	45.3618	22.1353	11.6274	5.93506	3.54248	0.788086	80.2702	60.5937	42.8357	22.3333	12.1703	6.40688	3.20012	1.6179	38.54	0.157074	0.0480999	0.189606	0.119373	0.372772	0.233621	0.426468	0.346723	0.400772	0.403502
95.3	-0.1292	0.00698902	0.0305998	0.00570411	0.0573998	0.00436625	0.0109998	0.00259274	-0.0529002	0.0015392	95.3	-0.00537	3.13e-05	-0.0580137	7.94e-05	-0.0732113	0.000159	-0.0269619	0.00024	-0.0380551	0.000287	95.3	77.9272	63.6318	45.3232	22.2632	11.6152	5.86523	3.50537	0.774902	80.2702	60.5937	42.8377	22.3394	12.1751	6.40984	3.20176	1.61875	38.64	0.175827	0.0474905	0.181015	0.117861	0.36261	0.230662	0.445221	0.342331	0.382797	0.39839
95.4	-0.1278	0.00677873	0.0356	0.00553248	0.061	0.00423487	0.0138	0.00251473	-0.0503	0.00149289	95.4	-0.00745	3.08e-05	-0.0554097	7.83e-05	-0.062017	0.000157	-0.0235801	0.000236	-0.0424857	0.000283	95.4	77.9409	63.6821	45.4258	22.2437	11.5977	5.92578	3.49414	0.72168	80.2702	60.5938	42.8398	22.3455	12.1799	6.41279	3.20339	1.6196	38.74	0.162552	0.0468889	0.167725	0.116368	0.346207	0.22774	0.443665	0.337994	0.382019	0.393343
95.5	-0.1268	0.0065748	0.0362999	0.00536604	0.0606999	0.00410747	0.0156999	0.00243907	-0.0509001	0.00144798	95.5	0.000356	3.04e-05	-0.0452524	7.71e-05	-0.0635784	0.000154	-0.0235851	0.000233	-0.030772	0.000279	95.5	77.9741	63.645	45.356	22.2754	11.6362	5.91797	3.43359	0.706543	80.2702	60.5938	42.8418	22.3515	12.1847	6.41572	3.20501	1.62045	38.84	0.161758	0.0462949	0.161484	0.114894	0.353241	0.224854	0.426468	0.333712	0.397644	0.38836
95.6	-0.1269	0.00637697	0.0373	0.00520459	0.0616	0.00398388	0.0153	0.00236569	-0.0504	0.00140441	95.6	-0.00538	2.99e-05	-0.0580185	7.6e-05	-0.0630537	0.000152	-0.0238386	0.000229	-0.0302473	0.000275	95.6	77.9253	63.6221	45.415	22.1836	11.6479	5.97607	3.42822	0.744629	80.2702	60.5938	42.8438	22.3575	12.1895	6.41864	3.20663	1.62129	38.94	0.15239	0.0457084	0.166168	0.113438	0.347763	0.222006	0.414749	0.329484	0.394516	0.38344
95.7	-0.1257	0.0061851	0.0413001	0.00504799	0.0644001	0.00386401	0.0163001	0.00229451	-0.0497999	0.00136215	95.7	0.00166	2.95e-05	-0.0587975	7.49e-05	-0.0661829	0.00015	-0.0269678	0.000226	-0.0310266	0.000271	95.7	77.9336	63.6528	45.397	22.2129	11.668	5.98389	3.48633	0.73877	80.2702	60.5938	42.8457	22.3634	12.1942	6.42155	3.20824	1.62213	39.04	0.159424	0.0451293	0.158356	0.112001	0.345429	0.219193	0.428818	0.32531	0.385147	0.378582
95.8	-0.1262	0.00599902	0.0414999	0.00489612	0.0640999	0.00374777	0.0162999	0.00222548	-0.0524001	0.00132117	95.8	-0.00459	2.91e-05	-0.0572308	7.38e-05	-0.070872	0.000148	-0.0332133	0.000223	-0.0310313	0.000267	95.8	77.9546	63.6313	45.4048	22.2437	11.689	6.02441	3.48633	0.785645	80.2702	60.5938	42.8477	22.3693	12.1989	6.42445	3.20984	1.62297	39.14	0.153946	0.0445576	0.153671	0.110582	0.338394	0.216416	0.418655	0.321189	0.374985	0.373786
95.9	-0.1214	0.00581852	0.0444	0.0047488	0.0662	0.003635	0.0188	0.00215852	-0.0509	0.00128142	95.9	-0.0105793	2.86e-05	-0.0515033	7.27e-05	-0.0674793	0.000145	-0.0313923	0.000219	-0.0346729	0.000263	95.9	78.001	63.6719	45.4409	22.2651	11.7573	6.01367	3.49609	0.768066	80.2702	60.5939	42.8496	22.3752	12.2036	6.42733	3.21144	1.6238	39.24	0.154739	0.0439931	0.148193	0.109181	0.338394	0.213675	0.409286	0.31712	0.378113	0.36905
96	-0.1175	0.00564348	0.0432999	0.00460594	0.0661999	0.00352564	0.0161999	0.00209358	-0.0509001	0.00124287	96	-0.0103199	2.82e-05	-0.0512443	7.17e-05	-0.0742543	0.000143	-0.0311329	0.000216	-0.0312855	0.000259	96	77.9697	63.7324	45.5322	22.2871	11.7261	6.01416	3.48584	0.773438	80.2702	60.5939	42.8515	22.381	12.2083	6.4302	3.21303	1.62463	39.34	0.16098	0.0434358	0.153672	0.107798	0.329025	0.210968	0.406937	0.313102	0.368744	0.364375
96.1	-0.1156	0.00547367	0.0403	0.00446735	0.0664	0.00341956	0.0169	0.00203059	-0.0505	0.00120548	96.1	-0.0105848	2.78e-05	-0.0515087	7.06e-05	-0.0713911	0.000141	-0.0313978	0.000213	-0.0354567	0.000256	96.1	77.9912	63.7017	45.5054	22.3374	11.8057	6.04541	3.51514	0.802246	80.2702	60.5939	42.8534	22.3868	12.213	6.43306	3.21461	1.62546	39.44	0.159424	0.0428855	0.153671	0.106432	0.319642	0.208295	0.409286	0.309136	0.351548	0.359759
96.2	-0.1179	0.00530897	0.0355	0.00433294	0.0685	0.00331667	0.0113	0.00196949	-0.0496	0.0011692	96.2	-0.0129241	2.74e-05	-0.0460358	6.96e-05	-0.0604553	0.000139	-0.0220184	0.00021	-0.037796	0.000252	96.2	77.9839	63.7432	45.5044	22.3628	11.7495	6.07227	3.5752	0.82373	80.2702	60.5939	42.8552	22.3926	12.2176	6.43591	3.21619	1.62628	39.54	0.164108	0.0423422	0.134918	0.105084	0.311829	0.205656	0.39444	0.305219	0.358582	0.355201
96.3	-0.1174	0.00514926	0.0334	0.00420259	0.0656	0.00321689	0.00640003	0.00191024	-0.0515	0.00113403	96.3	-0.000163	2.7e-05	-0.0332742	6.86e-05	-0.064097	0.000137	-0.0209756	0.000207	-0.0469156	0.000248	96.3	77.9419	63.7256	45.4634	22.3433	11.7754	6.05322	3.58301	0.804199	80.2702	60.5939	42.8571	22.3983	12.2222	6.43874	3.21776	1.6271	39.64	0.137543	0.0418057	0.139603	0.103753	0.318085	0.203051	0.390533	0.301352	0.36171	0.350701
96.4	-0.1183	0.00499432	0.0327	0.00407613	0.0657	0.0031201	0.0077	0.00185276	-0.0505	0.00109991	96.4	-0.00719	2.66e-05	-0.0403037	6.76e-05	-0.0633138	0.000135	-0.0116017	0.000204	-0.0422261	0.000245	96.4	77.9458	63.708	45.4609	22.4053	11.7476	6.1167	3.60645	0.785645	80.2702	60.594	42.8589	22.404	12.2268	6.44156	3.21932	1.62792	39.74	0.139893	0.0412761	0.149765	0.102438	0.323547	0.200478	0.382721	0.297535	0.363266	0.346258
96.5	-0.1225	0.00484407	0.0344	0.00395351	0.0654	0.00302624	0.00649996	0.00179702	-0.0506	0.00106682	96.5	-0.0142261	2.62e-05	-0.0473377	6.66e-05	-0.070348	0.000133	-0.0162861	0.000201	-0.042226	0.000241	96.5	77.9414	63.6201	45.4707	22.4365	11.7939	6.09375	3.59521	0.775879	80.2702	60.594	42.8607	22.4097	12.2313	6.44437	3.22088	1.62873	39.84	0.145355	0.0407532	0.151321	0.10114	0.317307	0.197938	0.393661	0.293765	0.366394	0.341871
96.6	-0.1252	0.00469832	0.0336	0.00383455	0.068	0.00293518	0.0039	0.00174295	-0.0502	0.00103472	96.6	-0.015009	2.58e-05	-0.0364019	6.56e-05	-0.0711308	0.000131	-0.0162907	0.000198	-0.0351964	0.000237	96.6	77.9102	63.6226	45.4341	22.4233	11.814	6.10547	3.53857	0.771973	80.2702	60.594	42.8625	22.4153	12.2359	6.44717	3.22244	1.62955	39.94	0.156296	0.0402369	0.141953	0.0998591	0.30011	0.195431	0.403809	0.290044	0.358582	0.33754
96.7	-0.1236	0.00455696	0.033	0.00371918	0.069	0.00284687	-0.000199977	0.00169051	-0.0517	0.00100359	96.7	-0.00564	2.55e-05	-0.031713	6.47e-05	-0.0578514	0.000129	-0.011602	0.000195	-0.0234734	0.000234	96.7	77.9604	63.6133	45.4629	22.437	11.9072	6.1748	3.57129	0.754883	80.2702	60.594	42.8643	22.4209	12.2404	6.44995	3.22398	1.63035	40.04	0.162552	0.0397271	0.127106	0.098594	0.292297	0.192955	0.397568	0.286369	0.358582	0.333264
96.8	-0.1257	0.00441987	0.0304	0.00360729	0.0698	0.00276122	0.000299996	0.00163965	-0.0543	0.000973395	96.8	-0.0118816	2.51e-05	-0.0254621	6.37e-05	-0.0562847	0.000127	-0.0162914	0.000192	-0.0351971	0.000231	96.8	77.9121	63.6343	45.4648	22.4717	11.915	6.22314	3.52295	0.783691	80.2702	60.594	42.866	22.4264	12.2449	6.45273	3.22552	1.63116	40.14	0.153946	0.0392239	0.13179	0.0973449	0.294647	0.19051	0.382721	0.282741	0.353897	0.329042
96.9	-0.128	0.00428688	0.0288	0.00349875	0.0691	0.00267814	-0.00109999	0.00159032	-0.0559	0.000944107	96.9	-0.00121	2.47e-05	-0.0265045	6.28e-05	-0.0620117	0.000126	-0.0220184	0.000189	-0.040924	0.000227	96.9	77.9624	63.6631	45.5244	22.4214	11.9463	6.2666	3.60449	0.754883	80.2702	60.594	42.8677	22.432	12.2494	6.45549	3.22705	1.63196	40.24	0.159424	0.0387269	0.131012	0.0961117	0.275894	0.188097	0.386627	0.279159	0.346863	0.324873
97	-0.1295	0.00415791	0.0286	0.00339349	0.0663	0.00259757	-0.00400003	0.00154247	-0.0562	0.000915704	97	-0.00433	2.44e-05	-0.028071	6.19e-05	-0.067484	0.000124	-0.0134221	0.000187	-0.0393621	0.000224	97	77.9912	63.7114	45.5205	22.4951	11.9453	6.271	3.56396	0.803223	80.2702	60.5941	42.8694	22.4374	12.2538	6.45824	3.22858	1.63276	40.34	0.149261	0.0382363	0.110703	0.0948941	0.27745	0.185714	0.379593	0.275623	0.351547	0.320758
97.1	-0.1307	0.00403281	0.0239	0.00329139	0.0642	0.00251941	-0.00440001	0.00149606	-0.0601	0.000888152	97.1	-0.00511	2.4e-05	-0.0265046	6.1e-05	-0.0659186	0.000122	-0.00639	0.000184	-0.0260779	0.000221	97.1	78.0415	63.7329	45.5537	22.4839	11.9727	6.31348	3.51514	0.835938	80.2702	60.5941	42.8711	22.4429	12.2583	6.46098	3.2301	1.63355	40.44	0.147705	0.0377519	0.112259	0.0936919	0.278244	0.183361	0.370224	0.272131	0.349213	0.316694
97.2	-0.1319	0.00391146	0.0211999	0.00319235	0.0627999	0.00244361	-0.00170006	0.00145105	-0.0590001	0.000861428	97.2	0.00374	2.37e-05	-0.013743	6.01e-05	-0.0633187	0.00012	-0.00535	0.000181	-0.0320687	0.000217	97.2	78.0205	63.7686	45.5498	22.5244	11.9731	6.33496	3.58643	0.862793	80.2702	60.5941	42.8728	22.4483	12.2627	6.4637	3.23162	1.63434	40.54	0.153946	0.0372736	0.110702	0.0925049	0.275895	0.181038	0.371002	0.268683	0.339829	0.312682
97.3	-0.1318	0.00379379	0.0220001	0.00309631	0.0586001	0.00237009	-0.00479995	0.0014074	-0.0617999	0.000835513	97.3	0.00218	2.33e-05	-0.016866	5.92e-05	-0.066442	0.000118	-0.00692	0.000179	-0.022695	0.000214	97.3	78.0791	63.7529	45.5635	22.5918	12.0352	6.31787	3.604	0.892578	80.2702	60.5941	42.8744	22.4537	12.267	6.46642	3.23313	1.63513	40.64	0.146927	0.0368014	0.120072	0.091333	0.287613	0.178745	0.374908	0.265279	0.346862	0.308721
97.4	-0.1282	0.00367964	0.0213	0.00300315	0.0626	0.00229878	-0.0025	0.00136505	-0.0562	0.000810374	97.4	-0.00328	2.3e-05	-0.0239002	5.83e-05	-0.0742536	0.000117	-0.0194135	0.000176	-0.0305067	0.000211	97.4	78.0806	63.7705	45.5908	22.6309	12.1147	6.3335	3.59473	0.86377	80.2702	60.5941	42.876	22.459	12.2714	6.46912	3.23463	1.63592	40.74	0.149261	0.0363352	0.122421	0.0901759	0.268082	0.17648	0.367874	0.261919	0.346863	0.30481
97.5	-0.1275	0.00356894	0.0220998	0.0029128	0.0622998	0.00222962	-0.00500022	0.00132398	-0.0582002	0.000785994	97.5	-0.0144852	2.26e-05	-0.0233817	5.75e-05	-0.0784196	0.000115	-0.018895	0.000173	-0.0331162	0.000208	97.5	78.1001	63.8159	45.584	22.5845	12.1152	6.36475	3.64355	0.795898	80.2702	60.5941	42.8776	22.4643	12.2758	6.47181	3.23613	1.6367	40.84	0.139893	0.0358749	0.107575	0.0890335	0.271209	0.174244	0.373352	0.2586	0.361709	0.300948
97.6	-0.1265	0.00346156	0.0209	0.00282516	0.06	0.00216254	-0.0082	0.00128414	-0.0631	0.000762345	97.6	-0.0142272	2.23e-05	-0.0160882	5.66e-05	-0.070349	0.000113	-0.00457	0.000171	-0.0187895	0.000205	97.6	78.1045	63.7441	45.625	22.6196	12.1987	6.35303	3.68408	0.835449	80.2702	60.5941	42.8792	22.4696	12.2801	6.47449	3.23762	1.63748	40.94	0.132858	0.0354204	0.115387	0.0879056	0.27745	0.172037	0.356155	0.255324	0.363266	0.297135
97.7	-0.1231	0.0033574	0.0251	0.00274016	0.0624	0.00209747	-0.00709996	0.00124551	-0.062	0.000739407	97.7	-0.0142266	2.2e-05	-0.0160878	5.58e-05	-0.0586296	0.000112	-0.011602	0.000168	-0.0156609	0.000202	97.7	78.062	63.771	45.6421	22.5752	12.1348	6.32568	3.70361	0.819824	80.2702	60.5942	42.8808	22.4749	12.2844	6.47716	3.2391	1.63826	41.04	0.132858	0.0349717	0.127105	0.0867919	0.268082	0.169857	0.366318	0.252089	0.346863	0.293371
97.8	-0.1229	0.0032564	0.028	0.00265772	0.0651	0.00203437	-0.0122	0.00120804	-0.0652	0.000717163	97.8	-0.00954	2.17e-05	-0.0129594	5.5e-05	-0.0656629	0.00011	-0.0155073	0.000166	-0.0266004	0.000199	97.8	78.0693	63.7607	45.6123	22.6143	12.1465	6.29443	3.75439	0.767578	80.2702	60.5942	42.8824	22.4801	12.2887	6.47981	3.24058	1.63903	41.14	0.15239	0.0345286	0.116943	0.0856924	0.251679	0.167706	0.372559	0.248896	0.346863	0.289654
97.9	-0.1233	0.00315842	0.0281	0.00257775	0.0646	0.00197316	-0.0121	0.00117169	-0.0662	0.000695584	97.9	-0.0160471	2.13e-05	-0.0218151	5.42e-05	-0.0721689	0.000108	-0.0126444	0.000164	-0.0167032	0.000196	97.9	78.042	63.7339	45.5718	22.6748	12.1968	6.30615	3.77441	0.833496	80.2702	60.5942	42.8839	22.4853	12.2929	6.48246	3.24205	1.6398	41.24	0.146133	0.0340912	0.117737	0.0846068	0.24855	0.165581	0.374908	0.245743	0.343735	0.285985
98	-0.1258	0.0030634	0.0259999	0.0025002	0.0642999	0.0019138	-0.00950011	0.00113644	-0.0637001	0.000674658	98	-0.0124002	2.1e-05	-0.0212961	5.34e-05	-0.0646157	0.000107	-0.0168099	0.000161	-0.0161843	0.000193	98	78.0029	63.7354	45.5444	22.603	12.1641	6.29297	3.82275	0.806152	80.2702	60.5942	42.8854	22.4904	12.2972	6.48509	3.24352	1.64057	41.34	0.143021	0.0336593	0.112259	0.0835349	0.244644	0.163483	0.370224	0.242629	0.337494	0.282362
98.1	-0.1259	0.00297123	0.0261	0.00242498	0.0632	0.00185621	-0.0075	0.00110224	-0.0648	0.000654359	98.1	-0.0220438	2.07e-05	-0.0239053	5.26e-05	-0.0711313	0.000105	-0.00926	0.000159	-0.0109812	0.00019	98.1	78.022	63.7632	45.5854	22.6631	12.1851	6.40771	3.82227	0.726563	80.2702	60.5942	42.8869	22.4956	12.3014	6.48771	3.24498	1.64133	41.44	0.12973	0.0332329	0.10289	0.0824766	0.245422	0.161412	0.36319	0.239556	0.348419	0.278785
98.2	-0.122899	0.00288183	0.0238005	0.00235201	0.0618005	0.00180036	-0.00789949	0.00106908	-0.0614995	0.00063467	98.2	-0.0209968	2.04e-05	-0.0150455	5.19e-05	-0.0575874	0.000104	-0.0105598	0.000156	-0.00993	0.000188	98.2	78.0513	63.7715	45.5737	22.6533	12.2051	6.33398	3.7334	0.748047	80.2702	60.5942	42.8884	22.5006	12.3056	6.49032	3.24643	1.6421	41.54	0.123489	0.0328118	0.107575	0.0814317	0.251679	0.159367	0.36319	0.236521	0.353897	0.275253
98.3	-0.113001	0.00279513	0.0285995	0.00228125	0.0643995	0.0017462	-0.00310051	0.00103692	-0.0542005	0.000615576	98.3	-0.014226	2.01e-05	-0.0199942	5.11e-05	-0.0656634	0.000102	-0.0201922	0.000154	-0.00785	0.000185	98.3	78.0781	63.7944	45.5645	22.6646	12.1953	6.42432	3.70605	0.787109	80.2702	60.5942	42.8899	22.5057	12.3097	6.49292	3.24788	1.64285	41.64	0.122696	0.0323962	0.112259	0.0804001	0.245422	0.157348	0.360062	0.233524	0.355453	0.271765
98.4	-0.1066	0.00271103	0.0337	0.00221261	0.0689	0.00169366	0.00269999	0.00100572	-0.0491	0.000597055	98.4	-0.0173497	1.98e-05	-0.0184329	5.04e-05	-0.0734715	0.000101	-0.0256657	0.000152	-0.0133213	0.000182	98.4	78.1211	63.7925	45.541	22.6646	12.2983	6.35254	3.76416	0.775879	80.2702	60.5942	42.8913	22.5107	12.3139	6.49551	3.24933	1.64361	41.74	0.128174	0.0319857	0.114608	0.0793815	0.239181	0.155355	0.358505	0.230566	0.349213	0.268323
98.5	-0.1024	0.00262947	0.0361996	0.00214605	0.0689996	0.00164271	0.0048996	0.000975462	-0.0467004	0.000579093	98.5	-0.0181326	1.95e-05	-0.00828	4.96e-05	-0.0625356	9.93e-05	-0.0303549	0.00015	-0.0117544	0.00018	98.5	78.0396	63.8604	45.5835	22.7134	12.3237	6.37402	3.78369	0.789551	80.2702	60.5943	42.8928	22.5157	12.318	6.49809	3.25076	1.64436	41.84	0.133636	0.0315805	0.10289	0.0783759	0.232926	0.153387	0.355377	0.227645	0.339829	0.264923
98.6	-0.0968	0.00255035	0.0383	0.00208148	0.0743	0.00159328	0.0081	0.000946112	-0.0424	0.000561669	98.6	-0.0230813	1.93e-05	-0.0132245	4.89e-05	-0.0674844	9.78e-05	-0.039988	0.000148	-0.0120187	0.000177	98.6	78.0991	63.8604	45.5601	22.731	12.3232	6.40381	3.77783	0.746582	80.2702	60.5943	42.8942	22.5207	12.3221	6.50065	3.25219	1.64511	41.94	0.123489	0.0311805	0.0919496	0.077383	0.238388	0.151444	0.342102	0.224761	0.335922	0.261567
98.7	-0.0989998	0.00247362	0.0409002	0.00201885	0.0730002	0.00154534	0.0051002	0.000917645	-0.0446998	0.000544769	98.7	-0.0267283	1.9e-05	-0.0184274	4.82e-05	-0.0680033	9.64e-05	-0.040507	0.000145	-0.0156657	0.000174	98.7	78.0605	63.9399	45.6128	22.8262	12.3311	6.45166	3.79541	0.746582	80.2702	60.5943	42.8956	22.5256	12.3262	6.50321	3.25362	1.64586	42.04	0.110977	0.0307854	0.0974119	0.0764026	0.229019	0.149525	0.341309	0.221913	0.322647	0.258253
98.8	-0.0994002	0.0023992	0.0411998	0.00195811	0.0758998	0.00149885	0.00619981	0.000890038	-0.0419002	0.00052838	98.8	-0.0376585	1.87e-05	-0.0270233	4.75e-05	-0.0609739	9.5e-05	-0.0420683	0.000143	-0.0101927	0.000172	98.8	78.1479	63.9521	45.6421	22.7817	12.3252	6.48291	3.82568	0.705566	80.2702	60.5943	42.897	22.5305	12.3303	6.50575	3.25504	1.6466	42.14	0.117233	0.0303954	0.088043	0.0754346	0.212616	0.147631	0.343658	0.219102	0.319519	0.254982
98.9	-0.0992	0.00232701	0.0391	0.0018992	0.0754	0.00145375	0.0042	0.000863258	-0.0426	0.000512482	98.9	-0.0282905	1.84e-05	-0.0223392	4.68e-05	-0.0656592	9.36e-05	-0.0342566	0.000141	-0.00551	0.000169	98.9	78.1875	64.0293	45.6792	22.8413	12.3428	6.47363	3.8042	0.773438	80.2702	60.5943	42.8984	22.5354	12.3344	6.50828	3.25645	1.64734	42.24	0.108643	0.0300103	0.0786747	0.074479	0.229019	0.14576	0.324127	0.216326	0.322647	0.251751
99	-0.1025	0.002257	0.0377	0.00184206	0.0764	0.00141002	0.0035	0.000837288	-0.0393	0.000497064	99	-0.0298513	1.82e-05	-0.0239	4.61e-05	-0.0664418	9.22e-05	-0.031133	0.000139	-0.0117543	0.000167	99	78.2378	64.0313	45.6733	22.8003	12.4434	6.46582	3.87207	0.745117	80.2702	60.5943	42.8997	22.5402	12.3384	6.51081	3.25786	1.64808	42.34	0.105515	0.0296302	0.0895997	0.0735355	0.229797	0.143914	0.316315	0.213586	0.320297	0.248562
99.1	-0.1017	0.00218909	0.0404	0.00178664	0.0817	0.00136759	0.0055	0.000812095	-0.0363	0.000482108	99.1	-0.0368853	1.79e-05	-0.0278066	4.54e-05	-0.0703478	9.09e-05	-0.038167	0.000137	-0.0180101	0.000164	99.1	78.2495	64.0513	45.7334	22.8203	12.4341	6.4541	3.88232	0.802734	80.2702	60.5943	42.9011	22.545	12.3424	6.51332	3.25927	1.64882	42.44	0.113327	0.0292548	0.0911711	0.0726039	0.224335	0.142091	0.324127	0.21088	0.314835	0.245413
99.2	-0.1013	0.00212323	0.0425001	0.00173288	0.0839001	0.00132644	0.00650007	0.00078766	-0.0335999	0.000467602	99.2	-0.0423483	1.76e-05	-0.0239003	4.48e-05	-0.0625356	8.96e-05	-0.0467581	0.000135	-0.0266012	0.000162	99.2	78.269	64.0122	45.7725	22.8535	12.4253	6.43311	3.94189	0.775879	80.2702	60.5943	42.9024	22.5498	12.3464	6.51582	3.26066	1.64955	42.54	0.118011	0.0288841	0.0849155	0.071684	0.225113	0.14029	0.324127	0.208208	0.320297	0.242304
99.3	-0.1005	0.00205935	0.0433999	0.00168075	0.0831999	0.00128654	0.00719992	0.000763964	-0.0370001	0.000453535	99.3	-0.0501659	1.74e-05	-0.0246838	4.41e-05	-0.0680034	8.83e-05	-0.0475414	0.000133	-0.0273845	0.00016	99.3	78.2495	64.0029	45.7607	22.9214	12.4658	6.37891	3.84082	0.77832	80.2702	60.5943	42.9037	22.5546	12.3504	6.5183	3.26205	1.65028	42.64	0.108643	0.0285182	0.0864867	0.0707759	0.2173	0.138513	0.299911	0.20557	0.319519	0.239234
99.4	-0.1029	0.00199739	0.0396	0.00163017	0.0765	0.00124783	0.000599988	0.000740978	-0.0418	0.000439889	99.4	-0.0394852	1.71e-05	-0.0124463	4.35e-05	-0.0745193	8.7e-05	-0.0438949	0.000131	-0.0120193	0.000157	99.4	78.2207	63.9312	45.7319	22.9331	12.4854	6.4375	3.88379	0.787598	80.2702	60.5943	42.905	22.5593	12.3543	6.52078	3.26344	1.65101	42.74	0.118011	0.0281569	0.0856933	0.0698792	0.2173	0.136758	0.305374	0.202966	0.315613	0.236203
99.5	-0.0984003	0.0019373	0.0445997	0.00158113	0.0808997	0.00121029	0.00299972	0.000718686	-0.0407003	0.000426655	99.5	-0.0525102	1.69e-05	-0.0246783	4.28e-05	-0.074254	8.57e-05	-0.0514421	0.000129	-0.014882	0.000155	99.5	78.1704	63.8667	45.6147	22.9336	12.4722	6.44531	3.88525	0.778809	80.2702	60.5944	42.9063	22.564	12.3583	6.52325	3.26482	1.65173	42.84	0.105515	0.0278002	0.0747679	0.068994	0.209488	0.135026	0.30928	0.200395	0.314835	0.233211
99.6	-0.0989	0.00187901	0.0424	0.00153356	0.0786	0.00117387	0.00280001	0.000697062	-0.0404	0.000413817	99.6	-0.0551098	1.66e-05	-0.0296274	4.22e-05	-0.0604504	8.44e-05	-0.0446728	0.000127	-0.0127972	0.000153	99.6	78.063	63.9043	45.6333	23.001	12.4272	6.41553	3.87207	0.81543	80.2702	60.5944	42.9076	22.5686	12.3622	6.52571	3.26619	1.65245	42.94	0.116455	0.027448	0.0731965	0.0681199	0.200897	0.133315	0.314758	0.197856	0.315613	0.230257
99.7	-0.0996	0.00182247	0.0409	0.00148741	0.082	0.00113855	0.00450003	0.000676088	-0.0421	0.000401366	99.7	-0.0582376	1.64e-05	-0.0327555	4.16e-05	-0.0635782	8.32e-05	-0.0509287	0.000125	-0.00811	0.000151	99.7	78.1704	63.8823	45.604	23.0015	12.459	6.4043	3.86963	0.722168	80.2702	60.5944	42.9088	22.5733	12.3661	6.52815	3.26756	1.65317	43.04	0.105515	0.0271003	0.0794528	0.0672569	0.207138	0.131626	0.304596	0.195349	0.320297	0.227339
99.8	-0.1013	0.00176764	0.0409	0.00144267	0.0823	0.0011043	0.00289999	0.000655749	-0.0413	0.000389291	99.8	-0.0571951	1.61e-05	-0.0199941	4.1e-05	-0.0672201	8.2e-05	-0.0545706	0.000124	-0.00707	0.000148	99.8	78.0928	63.8628	45.563	22.9507	12.4727	6.42236	3.82471	0.761719	80.2702	60.5944	42.9101	22.5779	12.37	6.53059	3.26893	1.65388	43.14	0.101608	0.026757	0.0731964	0.0664048	0.196213	0.129959	0.297562	0.192875	0.322647	0.224459
99.9	-0.1046	0.00171446	0.0391	0.00139926	0.0772	0.00107107	-0.00129999	0.000636018	-0.0428	0.000377578	99.9	-0.0457357	1.59e-05	-0.0202535	4.04e-05	-0.0745138	8.08e-05	-0.0517019	0.000122	-0.000295	0.000146	99.9	78.1489	63.8418	45.5649	22.8945	12.4741	6.42383	3.85254	0.696777	80.2702	60.5944	42.9113	22.5825	12.3738	6.53301	3.27028	1.6546	43.24	0.113327	0.026418	0.0669556	0.0655636	0.202453	0.128312	0.304596	0.190431	0.327331	0.221616
100	-0.1013	0.00166288	0.0433998	0.00135716	0.0781998	0.00103885	-0.000800173	0.000616884	-0.0437998	0.000366217	100	-0.0496418	1.57e-05	-0.0194752	3.98e-05	-0.0651447	7.96e-05	-0.0579578	0.00012	-0.00655	0.000144	100	78.0928	63.8086	45.542	22.9653	12.4746	6.44727	3.84229	0.726074	80.2702	60.5944	42.9125	22.587	12.3777	6.53543	3.27164	1.6553	43.34	0.113327	0.0260833	0.0661619	0.064733	0.194641	0.126687	0.299911	0.188019	0.319519	0.218808
100.1	-0.0981002	0.00161285	0.0446998	0.00131633	0.0797998	0.00100759	-0.000600241	0.000598323	-0.0385002	0.0003552	100.1	-0.0512088	1.54e-05	-0.0140078	3.92e-05	-0.0612338	7.85e-05	-0.057175	0.000118	0.00204	0.000142	100.1	78.1416	63.8413	45.5552	22.895	12.4746	6.44727	3.81299	0.701172	80.2702	60.5944	42.9137	22.5915	12.3815	6.53783	3.27298	1.65601	43.44	0.105515	0.0257529	0.0606996	0.0639129	0.176682	0.125082	0.285065	0.185637	0.296082	0.216036
100.2	-0.0966001	0.00156433	0.0467999	0.00127673	0.0765999	0.00097728	-0.000900111	0.000580323	-0.0380002	0.000344513	100.2	-0.0584966	1.52e-05	-0.0212959	3.86e-05	-0.0685216	7.73e-05	-0.0480596	0.000117	-0.00369	0.00014	100.2	78.1108	63.8511	45.5127	22.8638	12.4648	6.4165	3.84229	0.726563	80.2702	60.5944	42.9149	22.596	12.3853	6.54023	3.27433	1.65672	43.54	0.0984802	0.0254266	0.0357055	0.0631032	0.179016	0.123497	0.27803	0.183285	0.296082	0.213299
100.3	-0.0964998	0.00151726	0.0408002	0.00123831	0.0715002	0.000947875	-0.0036998	0.000562862	-0.0411998	0.000334148	100.3	-0.0556341	1.5e-05	-0.0113986	3.81e-05	-0.0609747	7.62e-05	-0.0498815	0.000115	0.00621	0.000138	100.3	78.103	63.8916	45.5142	22.8643	12.436	6.38525	3.76123	0.71875	80.2702	60.5944	42.9161	22.6005	12.3891	6.54261	3.27566	1.65742	43.64	0.0891113	0.0251045	0.0349123	0.0623037	0.17511	0.121932	0.263977	0.180963	0.304673	0.210597
100.4	-0.0991001	0.0014716	0.0374999	0.00120105	0.0683999	0.000919354	-0.00930012	0.000545926	-0.0470001	0.000324094	100.4	-0.0475567	1.48e-05	-0.01739	3.75e-05	-0.0630596	7.51e-05	-0.0480602	0.000113	0.00257	0.000136	100.4	78.1338	63.8438	45.5049	22.8643	12.4785	6.40283	3.77393	0.708984	80.2702	60.5944	42.9173	22.6049	12.3929	6.54498	3.27699	1.65812	43.74	0.0898895	0.0247864	0.0294499	0.0615144	0.1884	0.120388	0.254593	0.17867	0.31015	0.207929
100.5	-0.1003	0.00142733	0.0361001	0.00116492	0.0646001	0.000891696	-0.0143999	0.000529502	-0.0511999	0.000314343	100.5	-0.0571952	1.46e-05	-0.0317128	3.7e-05	-0.0625358	7.4e-05	-0.0537925	0.000112	-0.00707	0.000134	100.5	78.1016	63.811	45.4253	22.8955	12.4658	6.34668	3.77441	0.701172	80.2702	60.5944	42.9184	22.6093	12.3966	6.54735	3.27832	1.65881	43.84	0.0984802	0.0244724	0.0372619	0.0607351	0.175888	0.118863	0.258499	0.176407	0.300766	0.205295
100.6	-0.0995001	0.00138439	0.0378999	0.00112987	0.0639999	0.000864867	-0.0148001	0.00051357	-0.0492001	0.000304886	100.6	-0.055374	1.44e-05	-0.0228577	3.64e-05	-0.0700834	7.29e-05	-0.0613402	0.00011	-0.00212	0.000132	100.6	78.0918	63.7939	45.4043	22.894	12.4331	6.31738	3.75293	0.709473	80.2702	60.5944	42.9195	22.6137	12.4003	6.5497	3.27964	1.6595	43.94	0.105515	0.0241624	0.0372621	0.0599657	0.1884	0.117357	0.260849	0.174172	0.315612	0.202694
100.7	-0.1015	0.00134274	0.0357002	0.00109588	0.0583002	0.000838848	-0.0150998	0.00049812	-0.0523	0.000295712	100.7	-0.0624033	1.41e-05	-0.0252023	3.59e-05	-0.0677439	7.18e-05	-0.0683695	0.000108	-0.00759	0.00013	100.7	78.0996	63.7451	45.3564	22.876	12.3848	6.39307	3.73242	0.618652	80.2702	60.5944	42.9207	22.618	12.4041	6.55204	3.28095	1.66019	44.04	0.105515	0.0238563	0.0599211	0.059206	0.18605	0.11587	0.253815	0.171965	0.299988	0.200126
100.8	-0.1023	0.00130234	0.0324	0.00106291	0.0595	0.000813608	-0.017	0.000483132	-0.0519	0.000286816	100.8	-0.0686491	1.39e-05	-0.0267638	3.54e-05	-0.0739896	7.08e-05	-0.0769651	0.000107	-0.0185239	0.000128	100.8	78.0337	63.7568	45.3481	22.8438	12.3477	6.40332	3.68164	0.606934	80.2702	60.5945	42.9218	22.6224	12.4077	6.55437	3.28226	1.66088	44.14	0.113327	0.023554	0.0638272	0.0584559	0.182923	0.114402	0.261627	0.169787	0.296082	0.197591
100.9	-0.1051	0.00126315	0.0279	0.00103093	0.0581	0.000789128	-0.0155	0.000468595	-0.0535	0.000278186	100.9	-0.0738628	1.37e-05	-0.028071	3.49e-05	-0.0792034	6.98e-05	-0.0634258	0.000105	-0.0167034	0.000126	100.9	78.0142	63.7139	45.3755	22.8945	12.377	6.41504	3.70508	0.521484	80.2702	60.5945	42.9229	22.6267	12.4114	6.5567	3.28356	1.66157	44.24	0.10083	0.0232557	0.0544436	0.0577154	0.178238	0.112953	0.260849	0.167636	0.303116	0.195087
101	-0.1038	0.00122515	0.0302	0.00099991	0.0576	0.000765387	-0.0171	0.000454498	-0.0553	0.000269816	101	-0.0694323	1.35e-05	-0.0353597	3.44e-05	-0.0849352	6.87e-05	-0.0691576	0.000104	-0.0263414	0.000124	101	78.0103	63.7236	45.395	22.9043	12.3281	6.44629	3.67383	0.509277	80.2702	60.5945	42.924	22.6309	12.4151	6.55901	3.28486	1.66225	44.34	0.0937958	0.022961	0.0521089	0.0569842	0.184494	0.111522	0.251465	0.165512	0.303894	0.192616
101.1	-0.1049	0.00118829	0.0311	0.000969824	0.0548	0.000742358	-0.0163	0.000440823	-0.0549	0.000261699	101.1	-0.072561	1.33e-05	-0.0283254	3.39e-05	-0.085714	6.77e-05	-0.0699365	0.000102	-0.0224358	0.000123	101.1	78.0029	63.7549	45.3579	22.8076	12.3359	6.43652	3.7041	0.509277	80.2702	60.5945	42.925	22.6352	12.4187	6.56131	3.28616	1.66293	44.44	0.0984802	0.0226702	0.0567931	0.0562623	0.187607	0.110109	0.260849	0.163415	0.292953	0.190176
101.2	-0.1023	0.00115254	0.0331998	0.000940648	0.0564998	0.000720025	-0.0134002	0.000427561	-0.0544002	0.000253825	101.2	-0.0660502	1.31e-05	-0.0335337	3.34e-05	-0.0760753	6.67e-05	-0.0681102	0.000101	-0.0237376	0.000121	101.2	78.0415	63.7261	45.397	22.7861	12.396	6.4541	3.69434	0.569336	80.2702	60.5945	42.9261	22.6394	12.4223	6.5636	3.28745	1.66361	44.54	0.103958	0.0223829	0.056793	0.0555495	0.173553	0.108714	0.253815	0.161345	0.283584	0.187766
101.3	-0.1054	0.00111786	0.0321002	0.000912345	0.0521002	0.00069836	-0.0150998	0.000414696	-0.0611998	0.000246189	101.3	-0.0715182	1.29e-05	-0.0390018	3.29e-05	-0.0698245	6.58e-05	-0.0610812	9.92e-05	-0.0292056	0.000119	101.3	78.0342	63.6953	45.397	22.8345	12.3984	6.46729	3.72217	0.569336	80.2702	60.5945	42.9271	22.6436	12.4259	6.56589	3.28873	1.66428	44.64	0.0953522	0.0220994	0.0567929	0.0548457	0.162613	0.107337	0.253815	0.159301	0.27655	0.185388
101.4	-0.1084	0.00108423	0.0338998	0.000884894	0.0486998	0.000677348	-0.0153002	0.000402219	-0.0651002	0.000238781	101.4	-0.0597992	1.28e-05	-0.0460358	3.24e-05	-0.0768585	6.48e-05	-0.0657654	9.77e-05	-0.0174866	0.000117	101.4	78.0034	63.606	45.4067	22.8657	12.438	6.47705	3.78418	0.581543	80.2702	60.5945	42.9282	22.6478	12.4295	6.56816	3.29001	1.66495	44.74	0.0891113	0.0218194	0.0482026	0.0541509	0.166519	0.105977	0.253815	0.157283	0.27655	0.183039
101.5	-0.1112	0.00105161	0.0335002	0.000858273	0.0413002	0.00065697	-0.0178998	0.000390118	-0.0702998	0.000231596	101.5	-0.0582378	1.26e-05	-0.0444742	3.19e-05	-0.0752971	6.39e-05	-0.0595195	9.63e-05	-0.00811	0.000116	101.5	77.9644	63.5649	45.356	22.9761	12.3975	6.42871	3.78223	0.560059	80.2702	60.5945	42.9292	22.6519	12.4331	6.57042	3.29128	1.66562	44.84	0.0852051	0.021543	0.0380402	0.0534649	0.156357	0.104634	0.248352	0.15529	0.261703	0.18072
101.6	-0.1082	0.00101997	0.0382998	0.000832448	0.0407998	0.000637203	-0.0167002	0.00037838	-0.0702002	0.000224629	101.6	-0.0644838	1.24e-05	-0.0491641	3.15e-05	-0.0721743	6.29e-05	-0.0610811	9.49e-05	-0.00967	0.000114	101.6	77.9546	63.5957	45.4258	22.9858	12.417	6.46533	3.83057	0.581543	80.2702	60.5945	42.9302	22.656	12.4366	6.57267	3.29255	1.66629	44.94	0.0953522	0.0212701	0.0419464	0.0527876	0.161056	0.103309	0.251465	0.153323	0.264053	0.178431
101.7	-0.1069	0.000989281	0.0398	0.000807405	0.0392	0.000618033	-0.0174	0.000366997	-0.0703001	0.00021787	101.7	-0.0754235	1.22e-05	-0.0624385	3.1e-05	-0.0737298	6.2e-05	-0.0681145	9.35e-05	-0.00655	0.000112	101.7	77.9834	63.4985	45.3794	22.9458	12.4771	6.45557	3.79199	0.567871	80.2702	60.5945	42.9312	22.6601	12.4402	6.57492	3.29381	1.66695	45.04	0.0859833	0.0210006	0.0396117	0.0521188	0.159485	0.102	0.253815	0.15138	0.261704	0.17617
101.8	-0.1096	0.000959515	0.0374001	0.000783111	0.0372001	0.000599437	-0.0183999	0.000355955	-0.0725999	0.000211316	101.8	-0.0637057	1.2e-05	-0.0569763	3.05e-05	-0.0768588	6.11e-05	-0.0688937	9.22e-05	-0.00186	0.000111	101.8	77.9058	63.5161	45.3657	22.9458	12.3916	6.43652	3.77246	0.57959	80.2702	60.5945	42.9322	22.6642	12.4437	6.57715	3.29507	1.66761	45.14	0.0844269	0.0207345	0.0349125	0.0514585	0.178238	0.100708	0.253815	0.149463	0.267181	0.173938
101.9	-0.1125	0.000930645	0.0360998	0.000759548	0.0340998	0.000581401	-0.0222002	0.000345244	-0.0754002	0.000204958	101.9	-0.0585016	1.19e-05	-0.0650479	3.01e-05	-0.0685266	6.02e-05	-0.0691522	9.08e-05	-0.00525	0.000109	101.9	77.9214	63.4678	45.3271	22.9551	12.3784	6.43652	3.80371	0.54248	80.2702	60.5945	42.9332	22.6682	12.4472	6.57937	3.29632	1.66827	45.24	0.0719147	0.0204719	0.0357052	0.0508066	0.166519	0.0994318	0.242096	0.147569	0.254669	0.171735
102	-0.1163	0.000902647	0.0355002	0.000736698	0.0306002	0.00056391	-0.0267998	0.000334858	-0.0775001	0.000198791	102	-0.0579781	1.17e-05	-0.0598402	2.97e-05	-0.0664467	5.93e-05	-0.0709786	8.95e-05	-0.00317	0.000107	102	77.8481	63.4697	45.2886	22.9663	12.3882	6.50586	3.76465	0.569824	80.2702	60.5945	42.9342	22.6722	12.4507	6.58159	3.29756	1.66893	45.34	0.0844269	0.0202125	0.0270991	0.050163	0.154023	0.0981722	0.256943	0.1457	0.244523	0.169559
102.1	-0.1188	0.000875487	0.0354001	0.000714532	0.0294001	0.000546943	-0.0261999	0.000324783	-0.0775999	0.00019281	102.1	-0.0558888	1.15e-05	-0.0530654	2.92e-05	-0.0612293	5.85e-05	-0.0556141	8.82e-05	-0.00108	0.000106	102.1	77.8462	63.458	45.2676	22.9858	12.4194	6.51318	3.7627	0.562012	80.2702	60.5945	42.9351	22.6762	12.4541	6.58379	3.29881	1.66958	45.44	0.0750427	0.0199565	0.0130467	0.0495275	0.139954	0.0969285	0.24678	0.143854	0.238266	0.167411
102.2	-0.1194	0.000849149	0.0392	0.000693036	0.0296	0.000530489	-0.0272	0.000315012	-0.0792999	0.000187009	102.2	-0.0574541	1.13e-05	-0.0640002	2.88e-05	-0.0745134	5.76e-05	-0.0665483	8.69e-05	0.00439	0.000104	102.2	77.8345	63.4673	45.3364	23.0444	12.4297	6.5249	3.72412	0.580078	80.2702	60.5945	42.9361	22.6802	12.4576	6.58599	3.30004	1.67023	45.54	0.0711365	0.0197036	-0.00102219	0.0489	0.134491	0.0957004	0.219437	0.142031	0.244522	0.16529
102.3	-0.1207	0.000823599	0.0380999	0.000672183	0.0270999	0.000514527	-0.0235001	0.000305534	-0.0810001	0.000181383	102.3	-0.0569357	1.12e-05	-0.0705159	2.84e-05	-0.0654043	5.68e-05	-0.0707144	8.56e-05	0.000224	0.000103	102.3	77.894	63.4941	45.3638	22.9858	12.4795	6.52686	3.75537	0.578613	80.2702	60.5945	42.937	22.6841	12.461	6.58817	3.30128	1.67088	45.64	0.0625458	0.019454	0.00991839	0.0482805	0.136825	0.0944881	0.21788	0.140232	0.250763	0.163196
102.4	-0.1227	0.000798818	0.0366999	0.000651958	0.0232999	0.000499046	-0.0259001	0.00029634	-0.0825001	0.000175925	102.4	-0.0530299	1.1e-05	-0.0619255	2.8e-05	-0.066183	5.6e-05	-0.0738429	8.44e-05	0.00491	0.000101	102.4	77.9097	63.4751	45.4067	22.9668	12.5146	6.5542	3.78271	0.601563	80.2702	60.5945	42.938	22.688	12.4644	6.59035	3.3025	1.67153	45.74	0.0812988	0.0192075	0.0177304	0.0476688	0.134491	0.093291	0.21788	0.138455	0.239838	0.161128
102.5	-0.1252	0.000774787	0.0377001	0.000632345	0.0195001	0.000484032	-0.0294999	0.000287425	-0.0842	0.000170632	102.5	-0.0483396	1.09e-05	-0.0697324	2.76e-05	-0.0661771	5.51e-05	-0.0699308	8.31e-05	0.00179	9.97e-05	102.5	77.9717	63.438	45.4663	22.9966	12.54	6.63818	3.79541	0.608887	80.2702	60.5945	42.9389	22.6919	12.4678	6.59251	3.30373	1.67217	45.84	0.078949	0.0189642	0.00836217	0.047065	0.146988	0.0921092	0.224121	0.136701	0.249206	0.159087
102.6	-0.1233	0.000751474	0.0349	0.000613318	0.0172	0.000469468	-0.0308	0.000278777	-0.0836	0.000165499	102.6	-0.0512086	1.07e-05	-0.062439	2.72e-05	-0.0729523	5.43e-05	-0.079834	8.19e-05	0.0106353	9.83e-05	102.6	77.9443	63.417	45.4668	23.0444	12.5107	6.62695	3.7915	0.659668	80.2702	60.5946	42.9398	22.6958	12.4712	6.59467	3.30494	1.67281	45.94	0.0742645	0.018724	0.007568	0.0464687	0.146988	0.0909423	0.202255	0.13497	0.2453	0.157072
102.7	-0.1265	0.000728867	0.0328001	0.000594867	0.0123001	0.000455345	-0.0319999	0.00027039	-0.0885997	0.000160519	102.7	-0.0548502	1.05e-05	-0.0684304	2.68e-05	-0.0765939	5.35e-05	-0.0756631	8.07e-05	0.00699	9.68e-05	102.7	77.9756	63.4673	45.5078	23.0112	12.5498	6.63232	3.83301	0.661621	80.2702	60.5946	42.9407	22.6996	12.4746	6.59682	3.30615	1.67345	46.04	0.0859833	0.0184867	0.00445545	0.04588	0.134491	0.0897901	0.211624	0.13326	0.241394	0.155082
102.8	-0.1258	0.000706936	0.0348997	0.000576969	0.0132997	0.000441644	-0.0259003	0.000262255	-0.0868003	0.00015569	102.8	-0.0485992	1.04e-05	-0.0723419	2.64e-05	-0.0758209	5.28e-05	-0.0764465	7.96e-05	0.00153	9.54e-05	102.8	78.0054	63.4673	45.4673	23.0742	12.5874	6.57471	3.81494	0.660156	80.2702	60.5946	42.9416	22.7034	12.4779	6.59896	3.30736	1.67408	46.14	0.0773926	0.0182525	0.00288364	0.0452987	0.129013	0.0886526	0.213196	0.131571	0.217956	0.153117
102.9	-0.1212	0.000685666	0.0398001	0.000559608	0.0160001	0.000428356	-0.0258999	0.000254364	-0.0829999	0.000151006	102.9	-0.0558929	1.02e-05	-0.0772858	2.6e-05	-0.0807648	5.2e-05	-0.0813904	7.84e-05	0.00595	9.4e-05	102.9	77.9878	63.4326	45.4341	23.0854	12.6089	6.56885	3.86377	0.652344	80.2702	60.5946	42.9424	22.7072	12.4813	6.60109	3.30856	1.67472	46.24	0.0781708	0.0180213	-0.0135193	0.0447249	0.1259	0.0875295	0.199905	0.129905	0.225769	0.151177
103	-0.1191	0.000665038	0.0386999	0.000542773	0.0161999	0.000415469	-0.0249001	0.000246711	-0.0819999	0.000146462	103	-0.0506845	1.01e-05	-0.0728556	2.56e-05	-0.0755563	5.12e-05	-0.0793099	7.73e-05	0.00335	9.27e-05	103	77.9819	63.4351	45.437	23.1558	12.6357	6.57861	3.87402	0.641113	80.2702	60.5946	42.9433	22.711	12.4846	6.60321	3.30976	1.67535	46.34	0.0672302	0.017793	-0.0103912	0.0441583	0.124329	0.0864206	0.195221	0.128259	0.217956	0.149262
103.1	-0.1148	0.000645028	0.0346999	0.000526442	0.0164999	0.000402968	-0.0231001	0.000239288	-0.0806001	0.000142056	103.1	-0.0491234	9.94e-06	-0.0783286	2.52e-05	-0.0739952	5.05e-05	-0.0808769	7.61e-05	0.000224	9.13e-05	103.1	77.9731	63.437	45.4058	23.1948	12.5996	6.58594	3.90479	0.666016	80.2702	60.5946	42.9442	22.7147	12.4879	6.60532	3.31095	1.67598	46.44	0.0609894	0.0175676	-0.0088349	0.0435988	0.127456	0.0853258	0.194443	0.126634	0.232803	0.147371
103.2	-0.1116	0.000625623	0.0379999	0.000510604	0.0183999	0.000390845	-0.0237001	0.00023209	-0.0757999	0.000137782	103.2	-0.0538124	9.79e-06	-0.0767618	2.49e-05	-0.0685219	4.97e-05	-0.0871224	7.5e-05	-0.0114998	9e-05	103.2	77.9243	63.3477	45.3501	23.2051	12.5996	6.46387	3.90088	0.648926	80.2702	60.5946	42.945	22.7185	12.4911	6.60742	3.31214	1.6766	46.54	0.0555115	0.017345	-0.0135196	0.0430465	0.114182	0.0842447	0.199905	0.12503	0.21405	0.145504
103.3	-0.1116	0.000606799	0.0379999	0.000495241	0.0201999	0.000379085	-0.0276001	0.000225106	-0.0767001	0.000133637	103.3	-0.0558933	9.65e-06	-0.0811922	2.45e-05	-0.0729526	4.9e-05	-0.0813907	7.39e-05	-0.00577	8.87e-05	103.3	77.9067	63.2964	45.2891	23.2021	12.5107	6.46777	3.90283	0.629883	80.2702	60.5946	42.9459	22.7222	12.4944	6.60951	3.31332	1.67723	46.64	0.0711365	0.0171253	-0.0135192	0.0425011	0.117294	0.0831775	0.195221	0.123446	0.222641	0.143661
103.4	-0.1076	0.000588541	0.0403001	0.00048034	0.0230001	0.000367679	-0.0207999	0.000218333	-0.0719999	0.000129616	103.4	-0.0579734	9.51e-06	-0.0817159	2.41e-05	-0.0617576	4.83e-05	-0.0858207	7.28e-05	-0.00316	8.74e-05	103.4	77.8438	63.3071	45.2778	23.2339	12.4814	6.48682	3.88379	0.563477	80.2702	60.5946	42.9467	22.7258	12.4977	6.6116	3.3145	1.67785	46.74	0.0609894	0.0169083	-0.0135193	0.0419627	0.107926	0.0821237	0.201477	0.121882	0.210923	0.141841
103.5	-0.1067	0.000570835	0.0413999	0.000465889	0.0230999	0.000356618	-0.0198001	0.000211765	-0.0726	0.000125716	103.5	-0.0561525	9.37e-06	-0.0892639	2.38e-05	-0.0693055	4.76e-05	-0.0918123	7.18e-05	0.00101	8.61e-05	103.5	77.8643	63.229	45.2798	23.2246	12.4897	6.47559	3.86377	0.55127	80.2702	60.5946	42.9475	22.7295	12.5009	6.61367	3.31568	1.67846	46.84	0.0672302	0.0166941	-0.0205532	0.0414311	0.118866	0.0810833	0.192871	0.120338	0.228119	0.140044
103.6	-0.1097	0.00055366	0.0394	0.000451871	0.0189	0.000345888	-0.0197	0.000205393	-0.07	0.000121934	103.6	-0.0582371	9.23e-06	-0.0796301	2.34e-05	-0.0760747	4.69e-05	-0.0868626	7.07e-05	-0.0112401	8.48e-05	103.6	77.874	63.2388	45.2773	23.2266	12.4893	6.54541	3.8125	0.560059	80.2702	60.5946	42.9483	22.7331	12.5041	6.61574	3.31685	1.67908	46.94	0.0641022	0.0164826	-0.00648537	0.0409062	0.124329	0.0800561	0.191315	0.118813	0.229675	0.13827
103.7	-0.1079	0.000537003	0.0396999	0.000438277	0.0206999	0.000335482	-0.0200001	0.000199214	-0.0656999	0.000118265	103.7	-0.0569356	9.1e-06	-0.0783286	2.31e-05	-0.0818074	4.62e-05	-0.0902455	6.97e-05	-0.00681	8.36e-05	103.7	77.8525	63.2197	45.2104	23.1348	12.4097	6.52637	3.79395	0.541992	80.2702	60.5946	42.9491	22.7367	12.5073	6.61779	3.31801	1.67969	47.04	0.0727081	0.0162738	-0.0213321	0.040388	0.119645	0.0790419	0.203033	0.117308	0.215607	0.136518
103.8	-0.1087	0.000520845	0.0373999	0.00042509	0.0211999	0.000325388	-0.0211001	0.00019322	-0.0672001	0.000114707	103.8	-0.0592758	8.97e-06	-0.0728559	2.28e-05	-0.0794632	4.55e-05	-0.0871231	6.87e-05	-0.00915	8.24e-05	103.8	77.8643	63.2759	45.2061	23.1357	12.4531	6.53613	3.74512	0.559082	80.2702	60.5946	42.9499	22.7403	12.5105	6.61984	3.31917	1.68031	47.14	0.0742645	0.0160676	-0.0252376	0.0398763	0.1259	0.0780405	0.202255	0.115822	0.228119	0.134788
103.9	-0.1076	0.000505174	0.0375	0.0004123	0.0173	0.000315597	-0.0164	0.000187406	-0.0645	0.000111256	103.9	-0.065266	8.84e-06	-0.0897874	2.24e-05	-0.0784191	4.49e-05	-0.0938915	6.77e-05	-0.0229534	8.12e-05	103.9	77.8838	63.27	45.2183	23.1763	12.5205	6.52783	3.81104	0.54248	80.2702	60.5946	42.9507	22.7439	12.5137	6.62188	3.32032	1.68091	47.24	0.0641022	0.0158641	-0.0135191	0.0393711	0.120422	0.0770519	0.192871	0.114354	0.229675	0.133081
104	-0.1097	0.000489976	0.0384	0.000399896	0.0159	0.000306103	-0.015	0.000181768	-0.0669	0.000107908	104	-0.0626676	8.71e-06	-0.0887455	2.21e-05	-0.0758207	4.42e-05	-0.0795743	6.67e-05	-0.00551	8e-05	104	77.8857	63.2773	45.2373	23.1548	12.519	6.53418	3.75537	0.571289	80.2702	60.5946	42.9515	22.7474	12.5168	6.62391	3.32147	1.68152	47.34	0.0773926	0.0156631	-0.0064851	0.0388724	0.124329	0.0760757	0.205383	0.112906	0.222641	0.131395
104.1	-0.1082	0.000475233	0.0387	0.000387864	0.0147	0.000296892	-0.017	0.000176299	-0.0706	0.000104662	104.1	-0.0478219	8.58e-06	-0.0738986	2.18e-05	-0.0726937	4.36e-05	-0.0764474	6.57e-05	-0.000825	7.88e-05	104.1	77.895	63.2788	45.2583	23.1763	12.521	6.47412	3.82129	0.610352	80.2702	60.5946	42.9522	22.7509	12.52	6.62593	3.32262	1.68213	47.44	0.0891113	0.0154647	-0.0166472	0.0383799	0.139175	0.0751119	0.206161	0.111475	0.233581	0.12973
104.2	-0.1123	0.000460937	0.0376001	0.000376195	0.0134001	0.000287961	-0.0207999	0.000170995	-0.0712998	0.000101513	104.2	-0.0493825	8.45e-06	-0.0824941	2.15e-05	-0.06722	4.29e-05	-0.0709737	6.48e-05	-0.00707	7.77e-05	104.2	77.856	63.2969	45.2876	23.1665	12.5737	6.53857	3.76514	0.602051	80.2702	60.5946	42.953	22.7544	12.5231	6.62794	3.32376	1.68273	47.54	0.0758209	0.0152688	-0.00492892	0.0378936	0.1259	0.0741603	0.20459	0.110063	0.2164	0.128087
104.3	-0.1121	0.000447068	0.0431998	0.000364876	0.0159998	0.000279296	-0.0176002	0.00016585	-0.0723002	9.85e-05	104.3	-0.0491231	8.33e-06	-0.0853627	2.12e-05	-0.0739949	4.23e-05	-0.0746205	6.38e-05	-0.0114949	7.66e-05	104.3	77.8931	63.2441	45.2178	23.2061	12.6108	6.50977	3.77197	0.61377	80.2702	60.5946	42.9537	22.7579	12.5262	6.62995	3.32489	1.68333	47.64	0.0852051	0.0150753	-0.0111697	0.0374136	0.120423	0.0732208	0.20694	0.108669	0.199204	0.126464
104.4	-0.1151	0.000433616	0.0424999	0.000353897	0.0157999	0.000270893	-0.0188001	0.00016086	-0.0770001	9.55e-05	104.4	-0.0504206	8.21e-06	-0.08666	2.08e-05	-0.070608	4.17e-05	-0.081396	6.29e-05	-0.00733	7.54e-05	104.4	77.8042	63.2656	45.23	23.1865	12.5996	6.53662	3.83203	0.650879	80.2702	60.5946	42.9545	22.7614	12.5293	6.63194	3.32603	1.68392	47.74	0.0727081	0.0148843	-0.0174254	0.0369396	0.120423	0.0722932	0.198349	0.107292	0.206238	0.124862
104.5	-0.1176	0.000420571	0.0398001	0.000343251	0.0137001	0.000262743	-0.0211999	0.000156021	-0.0792002	9.26e-05	104.5	-0.0564163	8.09e-06	-0.0871782	2.05e-05	-0.0664414	4.11e-05	-0.0780075	6.2e-05	-0.00238	7.43e-05	104.5	77.8062	63.1904	45.1797	23.2173	12.5806	6.47461	3.81152	0.648438	80.2702	60.5946	42.9552	22.7648	12.5324	6.63393	3.32715	1.68452	47.84	0.0555115	0.0146958	-0.00415	0.0364716	0.133712	0.0713774	0.18663	0.105933	0.206237	0.12328
104.6	-0.1228	0.000407917	0.0364002	0.000332923	0.0120002	0.000254838	-0.0246998	0.000151326	-0.0821998	8.98e-05	104.6	-0.0584973	7.97e-06	-0.0916086	2.02e-05	-0.0669659	4.05e-05	-0.0722759	6.11e-05	-0.00447	7.32e-05	104.6	77.7466	63.2153	45.208	23.2236	12.542	6.49365	3.78223	0.682129	80.2702	60.5946	42.9559	22.7682	12.5354	6.6359	3.32827	1.68511	47.94	0.0672302	0.0145096	-0.00335732	0.0360096	0.132141	0.0704731	0.192093	0.104591	0.201553	0.121718
104.7	-0.1283	0.000395645	0.0334001	0.000322907	0.00890014	0.000247171	-0.0299999	0.000146774	-0.0849002	8.71e-05	104.7	-0.0444337	7.86e-06	-0.0822298	1.99e-05	-0.07399	3.99e-05	-0.0769655	6.02e-05	0.00101	7.22e-05	104.7	77.7534	63.1499	45.1772	23.1636	12.6094	6.48633	3.82324	0.704102	80.2702	60.5946	42.9567	22.7716	12.5385	6.63787	3.32939	1.6857	48.04	0.0805206	0.0143258	-0.00570652	0.0355534	0.124329	0.0695802	0.210846	0.103266	0.20311	0.120176
104.8	-0.1284	0.00038374	0.0258002	0.000313191	0.00560021	0.000239734	-0.0325998	0.000142358	-0.0885998	8.45e-05	104.8	-0.0436551	7.74e-06	-0.0916134	1.97e-05	-0.0685269	3.93e-05	-0.0793149	5.93e-05	-0.00525	7.11e-05	104.8	77.6958	63.1689	45.2588	23.1851	12.5303	6.49609	3.73438	0.740234	80.2702	60.5946	42.9574	22.775	12.5415	6.63983	3.33051	1.68629	48.14	0.0719147	0.0141443	0.00288409	0.035103	0.127457	0.0686988	0.203033	0.101957	0.198425	0.118654
104.9	-0.1335	0.000372194	0.0232001	0.000303768	-0.000599878	0.000232521	-0.0367999	0.000138074	-0.0920999	8.2e-05	104.9	-0.0415702	7.63e-06	-0.0988973	1.94e-05	-0.0664421	3.87e-05	-0.0819145	5.84e-05	0.00387	7.01e-05	42.9581	22.7783	12.5445	6.64179	3.33161	1.68687	48.24	0.0695801	0.0139651	0.0060119	0.0346583	0.130585	0.0678285	0.211624	0.100666	0.194519	0.117151
104.9	77.7363	63.1865	45.2373	23.1587	12.5708	6.44727	3.79004	0.671387	80.2702	60.5946	105	-0.0415702	7.52e-06	-0.098119	1.91e-05	-0.066442	3.82e-05	-0.0819144	5.76e-05	-0.00629	6.91e-05	42.9588	22.7816	12.5475	6.64373	3.33272	1.68746	48.34	0.078949	0.0137882	0.00601184	0.0342192	0.119644	0.0669692	0.214752	0.0993905	0.193741	0.115666
105	77.7168	63.188	45.2661	23.2065	12.5439	6.48633	3.75342	0.700195	80.2702	60.5946	105.1	-0.044433	7.41e-06	-0.0923916	1.88e-05	-0.0739893	3.76e-05	-0.0777429	5.67e-05	-0.0068	6.81e-05	42.9594	22.7849	12.5505	6.64567	3.33382	1.68804	48.44	0.082077	0.0136135	-0.00648487	0.0337857	0.127456	0.0661208	0.213196	0.0981314	0.203109	0.114201
105.1	77.7065	63.1084	45.1206	23.2266	12.583	6.48682	3.81152	0.669434	80.2702	60.5946	105.2	-0.0509437	7.3e-06	-0.0989024	1.85e-05	-0.0859779	3.71e-05	-0.0866035	5.59e-05	-0.0109809	6.71e-05	42.9601	22.7882	12.5535	6.64759	3.33491	1.68862	48.54	0.0812988	0.013441	0.00288379	0.0333576	0.127457	0.065283	0.199905	0.0968881	0.190613	0.112754
[truncated: 1,662 more rows]

## Sheet: Fig2a
log10[concentration (mol/l)]	cpd5_SM2						cpd5_SM2_hook						cpd5_SM4						cpd6_SM2						cpd6_SM2_hook						cpd6_SM4
[truncated: 46 more rows]

[truncated: 39 more sheets: Fig2d+4d-description, Fig2d+4d-ProteinGroups, Fig2d+4d-analysis, Fig2f, Fig2g, Fig3c, Fig3d, Fig3e, Fig4a, Fig4c, Fig4e, Fig4f, Fig4g, Fig4h, Fig4i, SuppFig3a, SuppFig3b, SuppFig3c, SuppFig3d, SuppFig3e …]
